# Supplementary material for: Crystal structure and Hirshfeld surface analysis of two imidazo[1,2-a]pyridine derivatives: N-tert-butyl-2-(4-meth­oxy­phen­yl)-5-methyl­imidazo[1,2-a]pyridin-3-amine and N-tert-butyl-2-[4-(di­methyl­amino)­phen­yl]imidazo[1,2-a]pyridin-3-amine
Source: Acta Crystallogr E Crystallogr Commun. 2018 Nov 30;74(Pt 12):1913–8. doi: 10.1107/S2056989018016651 (PMC6281107; doi:10.1107/S2056989018016651)
Supplement: Supplementary file 1 [file e-74-01913-sup1.cif]

##############################################################################
#                                                                            #
# This CIF contains the data in a paper accepted for publication in          #
# Acta Crystallographica Section E. It conforms to the requirements of       #
# Notes for Authors for Acta Crystallographica Section E, and has been       #
# peer reviewed under the auspices of the IUCr Commission on Journals.       #
#                                                                            #
# Full details of the Crystallographic Information File format               #
# are given in the paper "The Crystallographic Information File (CIF):       #
# a New Standard Archive File for Crystallography" by S. R. Hall, F. H.      #
# Allen and I. D. Brown [Acta Cryst. (1991), A47, 655-685].                  #
#                                                                            #
# The current version of the core CIF dictionary is obtainable from          #
# ftp://ftp.iucr.org/pub/cif_core.dic.                                       #
#                                                                            #
# Software is freely available for graphical display of the structure(s)     #
# in this CIF. For information consult the CIF software page                 #
# http://www.iucr.org/resources/cif/software.                                #
#                                                                            #
# This file may be used for bona fide research purposes within the           #
# scientific community so long as proper attribution is given to the journal # 
# article from which it was obtained.                                        #
#                                                                            #
##############################################################################
data_I
_audit_creation_method     'SHELXL-2018/3'
_chemical_name_systematic
;\
<i>N</i>-<i>tert</i>-Butyl-2-(4-methoxyphenyl)-5-methylimidazo\
[1,2-<i>a</i>]pyridin-3-amine
;
_chemical_name_common     ?
_chemical_formula_moiety     'C19 H23 N3 O'
_chemical_formula_sum     'C19 H23 N3 O'
_chemical_formula_weight     309.40
_chemical_melting_point     ?
_space_group_crystal_system     monoclinic
_space_group_name_H-M_alt     'P 21/c'
_space_group_name_Hall     '-P 2ybc'
loop_
    _space_group_symop_operation_xyz
    'x, y, z'
    '-x, y+1/2, -z+1/2'
    '-x, -y, -z'
    'x, -y-1/2, z-1/2'
_cell_length_a     9.2357(7)
_cell_length_b     15.6388(12)
_cell_length_c     11.9840(10)
_cell_angle_alpha     90
_cell_angle_beta     93.998(3)
_cell_angle_gamma     90
_cell_volume     1726.7(2)
_cell_formula_units_Z     4
_cell_measurement_reflns_used     3732
_cell_measurement_theta_min     2.56
_cell_measurement_theta_max     29.20
_cell_measurement_temperature     296(2)
_exptl_crystal_description     block
_exptl_crystal_colour     colourless
_exptl_crystal_size_max     0.150
_exptl_crystal_size_mid     0.150
_exptl_crystal_size_min     0.100
_exptl_crystal_density_diffrn     1.190
_exptl_crystal_density_meas     ?
_exptl_crystal_density_method     ?
_exptl_crystal_F_000     664
_exptl_absorpt_coefficient_mu     0.075
_exptl_absorpt_correction_type     multi-scan
_exptl_absorpt_process_details
;
(SADABS; Bruker, 2016)
;
_exptl_absorpt_correction_T_min     0.5520
_exptl_absorpt_correction_T_max     0.7459
_diffrn_ambient_temperature     296(2)
_diffrn_radiation_type     MoK\a
_diffrn_radiation_wavelength     0.71073
_diffrn_radiation_source     'fine-focus sealed tube'
_diffrn_radiation_monochromator     graphite
_diffrn_measurement_device_type     'Bruker Kappa APEXII CCD'
_diffrn_measurement_method     '\w and \f scan'
_diffrn_detector_area_resol_mean     ?
_diffrn_reflns_number     16458
_diffrn_reflns_av_R_equivalents     0.0440
_diffrn_reflns_av_unetI/netI     0.0389
_diffrn_reflns_theta_min     2.211
_diffrn_reflns_theta_max     25.498
_diffrn_reflns_theta_full     25.242
_diffrn_measured_fraction_theta_max     1.000
_diffrn_measured_fraction_theta_full     1.000
_diffrn_reflns_limit_h_min     -11
_diffrn_reflns_limit_h_max     11
_diffrn_reflns_limit_k_min     -18
_diffrn_reflns_limit_k_max     18
_diffrn_reflns_limit_l_min     -14
_diffrn_reflns_limit_l_max     13
_refine_special_details     ?
_reflns_number_total     3208
_reflns_number_gt     2109
_reflns_threshold_expression     'I > 2\s(I)'
_refine_ls_structure_factor_coef     Fsqd
_refine_ls_matrix_type     full
_refine_ls_R_factor_all     0.0827
_refine_ls_R_factor_gt     0.0466
_refine_ls_wR_factor_gt     0.0994
_refine_ls_wR_factor_ref     0.1190
_refine_ls_goodness_of_fit_ref     1.027
_refine_ls_restrained_S_all     1.027
_refine_ls_number_reflns     3208
_refine_ls_number_parameters     218
_refine_ls_number_restraints     0
_refine_ls_hydrogen_treatment     mixed
_refine_ls_weighting_scheme     calc
_refine_ls_weighting_details
              'w=1/[\s^2^(Fo^2^)+(0.0386P)^2^+0.6929P] where P=(Fo^2^+2Fc^2^)/3'
_atom_sites_solution_hydrogens     mixed
_atom_sites_solution_primary     direct
_atom_sites_solution_secondary     difmap
_refine_ls_shift/su_max     0.000
_refine_ls_shift/su_mean     0.000
_refine_diff_density_max     0.148
_refine_diff_density_min     -0.126
_refine_ls_extinction_method
;
SHELXL2018 (Sheldrick, 2015b)
;
_refine_ls_extinction_coef     0.0063(11)
_refine_ls_extinction_expression
                                  'Fc^*^=kFc[1+0.001xFc^2^\l^3^/sin(2\q)]^-1/4^'
loop_
    _atom_type_symbol
    _atom_type_description
    _atom_type_scat_dispersion_real
    _atom_type_scat_dispersion_imag
    _atom_type_scat_source
    'C' 'C' 0.0033 0.0016
                         'International Tables Vol C Tables 4.2.6.8 and 6.1.1.4'
    'H' 'H' 0.0000 0.0000
                         'International Tables Vol C Tables 4.2.6.8 and 6.1.1.4'
    'N' 'N' 0.0061 0.0033
                         'International Tables Vol C Tables 4.2.6.8 and 6.1.1.4'
    'O' 'O' 0.0106 0.0060
                         'International Tables Vol C Tables 4.2.6.8 and 6.1.1.4'
_computing_data_collection
;
APEX2 (Bruker, 2016)
;
_computing_cell_refinement
;
APEX2/SAINT (Bruker, 2016)
;
_computing_data_reduction
;
SAINT/XPREP (Bruker, 2016)
;
_computing_structure_solution
;
SHELXT2014 (Sheldrick, 2015a)
;
_computing_structure_refinement
;
SHELXL2018 (Sheldrick, 2015b)
;
_computing_molecular_graphics
;
ORTEP-3 for Windows (Farrugia, 2012) and Mercury (Macrae <i>et al.</i>,
2008)
;
_computing_publication_material
;
SHELXL2018 (Sheldrick, 2015b), PLATON (Spek, 2009) and
publCIF (Westrip, 2010)
;
loop_
    _atom_site_type_symbol
    _atom_site_label
    _atom_site_fract_x
    _atom_site_fract_y
    _atom_site_fract_z
    _atom_site_U_iso_or_equiv
    _atom_site_adp_type
    _atom_site_calc_flag
    _atom_site_occupancy
    _atom_site_disorder_assembly
    _atom_site_disorder_group
    O O1 -0.02423(18) 0.88980(13) 0.62308(14) 0.0800(6) Uani d 1 . .
    N N1 0.58139(18) 0.64812(11) 0.72686(14) 0.0385(4) Uani d 1 . .
    H H1A 0.560(2) 0.6854(13) 0.7736(17) 0.045(6) Uiso d 1 . .
    N N2 0.71475(16) 0.66024(10) 0.55928(13) 0.0381(4) Uani d 1 . .
    N N3 0.55442(18) 0.72815(11) 0.43982(13) 0.0417(4) Uani d 1 . .
    C C1 0.8497(2) 0.62484(14) 0.59167(19) 0.0480(6) Uani d 1 . .
    C C2 0.9389(2) 0.60796(16) 0.5092(2) 0.0618(7) Uani d 1 . .
    H H2 1.028199 0.582474 0.528113 0.074 Uiso calc 1 . .
    C C3 0.9016(3) 0.62747(17) 0.3962(2) 0.0633(7) Uani d 1 . .
    H H3 0.963493 0.611842 0.341717 0.076 Uiso calc 1 . .
    C C4 0.7768(2) 0.66868(14) 0.36672(18) 0.0524(6) Uani d 1 . .
    H H4 0.754319 0.684394 0.292687 0.063 Uiso calc 1 . .
    C C5 0.6809(2) 0.68762(13) 0.44948(16) 0.0401(5) Uani d 1 . .
    C C6 0.5944(2) 0.68161(12) 0.61971(15) 0.0345(5) Uani d 1 . .
    C C7 0.5016(2) 0.72552(12) 0.54407(15) 0.0361(5) Uani d 1 . .
    C C8 0.3630(2) 0.76695(12) 0.56396(15) 0.0367(5) Uani d 1 . .
    C C9 0.2546(2) 0.77465(15) 0.47894(17) 0.0516(6) Uani d 1 . .
    H H9 0.270036 0.752223 0.408881 0.062 Uiso calc 1 . .
    C C10 0.1244(2) 0.81454(16) 0.49472(18) 0.0574(6) Uani d 1 . .
    H H10 0.053459 0.818460 0.435930 0.069 Uiso calc 1 . .
    C C11 0.0997(2) 0.84844(15) 0.59730(18) 0.0512(6) Uani d 1 . .
    C C12 0.2067(2) 0.84190(15) 0.68339(18) 0.0540(6) Uani d 1 . .
    H H12 0.190965 0.864567 0.753249 0.065 Uiso calc 1 . .
    C C13 0.3361(2) 0.80227(14) 0.66681(17) 0.0463(5) Uani d 1 . .
    H H13 0.407187 0.799021 0.725600 0.056 Uiso calc 1 . .
    C C14 -0.1377(3) 0.8996(2) 0.5385(2) 0.0848(9) Uani d 1 . .
    H H14A -0.170048 0.844251 0.512568 0.127 Uiso calc 1 . .
    H H14B -0.102994 0.931447 0.477349 0.127 Uiso calc 1 . .
    H H14C -0.217011 0.929636 0.568295 0.127 Uiso calc 1 . .
    C C15 0.8957(3) 0.61354(19) 0.7129(2) 0.0712(8) Uani d 1 . .
    H H15A 0.992141 0.590353 0.720247 0.107 Uiso calc 1 . .
    H H15B 0.830116 0.575101 0.746182 0.107 Uiso calc 1 . .
    H H15C 0.894405 0.667913 0.749953 0.107 Uiso calc 1 . .
    C C16 0.4969(2) 0.56772(13) 0.73775(17) 0.0478(5) Uani d 1 . .
    C C17 0.3348(3) 0.58040(18) 0.7103(3) 0.0830(9) Uani d 1 . .
    H H17A 0.318020 0.596991 0.633344 0.124 Uiso calc 1 . .
    H H17B 0.299696 0.624313 0.757429 0.124 Uiso calc 1 . .
    H H17C 0.284589 0.527895 0.722769 0.124 Uiso calc 1 . .
    C C18 0.5237(3) 0.53949(16) 0.85894(19) 0.0676(7) Uani d 1 . .
    H H18A 0.491235 0.583342 0.907398 0.101 Uiso calc 1 . .
    H H18B 0.625574 0.529685 0.875337 0.101 Uiso calc 1 . .
    H H18C 0.471174 0.487645 0.870558 0.101 Uiso calc 1 . .
    C C19 0.5532(3) 0.50019(15) 0.6600(2) 0.0712(8) Uani d 1 . .
    H H19A 0.654518 0.490342 0.679215 0.107 Uiso calc 1 . .
    H H19B 0.540247 0.519762 0.584077 0.107 Uiso calc 1 . .
    H H19C 0.500409 0.447913 0.667862 0.107 Uiso calc 1 . .
loop_
    _atom_site_aniso_label
    _atom_site_aniso_U_11
    _atom_site_aniso_U_22
    _atom_site_aniso_U_33
    _atom_site_aniso_U_12
    _atom_site_aniso_U_13
    _atom_site_aniso_U_23
    O1 0.0547(10) 0.1337(17) 0.0507(11) 0.0372(11) -0.0036(8) -0.0104(11)
    N1 0.0478(10) 0.0425(10) 0.0246(9) -0.0031(8) -0.0024(7) -0.0012(8)
    N2 0.0392(9) 0.0403(9) 0.0346(10) -0.0010(7) 0.0019(7) -0.0022(7)
    N3 0.0473(10) 0.0488(10) 0.0290(9) 0.0023(8) 0.0035(7) 0.0027(8)
    C1 0.0412(12) 0.0509(13) 0.0513(14) 0.0026(10) -0.0018(10) -0.0050(11)
    C2 0.0425(13) 0.0714(17) 0.0720(18) 0.0081(12) 0.0084(12) -0.0068(14)
    C3 0.0550(15) 0.0765(17) 0.0612(17) 0.0001(13) 0.0240(13) -0.0099(14)
    C4 0.0582(15) 0.0613(15) 0.0392(13) -0.0063(12) 0.0147(11) -0.0027(11)
    C5 0.0472(12) 0.0430(11) 0.0307(11) -0.0073(10) 0.0058(9) -0.0019(9)
    C6 0.0374(10) 0.0398(11) 0.0263(10) -0.0045(9) 0.0019(8) -0.0040(8)
    C7 0.0416(11) 0.0407(11) 0.0257(10) -0.0025(9) -0.0001(8) 0.0006(9)
    C8 0.0400(11) 0.0428(11) 0.0267(10) -0.0002(9) -0.0013(8) 0.0032(9)
    C9 0.0536(13) 0.0747(16) 0.0256(11) 0.0113(12) -0.0037(10) -0.0055(11)
    C10 0.0494(13) 0.0846(17) 0.0363(13) 0.0130(12) -0.0114(10) -0.0019(12)
    C11 0.0428(12) 0.0695(15) 0.0410(13) 0.0112(11) 0.0000(10) 0.0011(11)
    C12 0.0516(13) 0.0801(16) 0.0300(12) 0.0137(12) 0.0002(10) -0.0098(11)
    C13 0.0457(12) 0.0609(14) 0.0307(12) 0.0066(10) -0.0090(9) -0.0043(10)
    C14 0.0514(15) 0.127(3) 0.074(2) 0.0277(16) -0.0128(14) -0.0110(18)
    C15 0.0511(14) 0.097(2) 0.0626(17) 0.0198(14) -0.0146(12) -0.0050(15)
    C16 0.0568(13) 0.0468(12) 0.0386(12) -0.0101(11) -0.0062(10) 0.0059(10)
    C17 0.0623(17) 0.0747(18) 0.109(2) -0.0249(14) -0.0135(16) 0.0225(17)
    C18 0.097(2) 0.0635(16) 0.0422(14) -0.0124(14) 0.0028(13) 0.0133(12)
    C19 0.112(2) 0.0494(14) 0.0506(15) -0.0149(15) -0.0056(14) -0.0033(12)
_geom_special_details
;
 All esds (except the esd in the dihedral angle between two l.s. planes)
 are estimated using the full covariance matrix.  The cell esds are taken
 into account individually in the estimation of esds in distances, angles
 and torsion angles; correlations between esds in cell parameters are only
 used when they are defined by crystal symmetry.  An approximate (isotropic)
 treatment of cell esds is used for estimating esds involving l.s. planes.
;
loop_
    _geom_bond_atom_site_label_1
    _geom_bond_atom_site_label_2
    _geom_bond_site_symmetry_2
    _geom_bond_distance
    _geom_bond_publ_flag
    O1 C11 . 1.368(3) ?
    O1 C14 . 1.414(3) ?
    N1 C6 . 1.400(2) ?
    N1 C16 . 1.490(3) ?
    N1 H1A . 0.84(2) ?
    N2 C1 . 1.394(3) ?
    N2 C5 . 1.398(2) ?
    N2 C6 . 1.409(2) ?
    N3 C5 . 1.327(2) ?
    N3 C7 . 1.373(2) ?
    C1 C2 . 1.355(3) ?
    C1 C15 . 1.495(3) ?
    C2 C3 . 1.407(3) ?
    C2 H2 . 0.9300 ?
    C3 C4 . 1.346(3) ?
    C3 H3 . 0.9300 ?
    C4 C5 . 1.407(3) ?
    C4 H4 . 0.9300 ?
    C6 C7 . 1.385(3) ?
    C7 C8 . 1.469(3) ?
    C8 C9 . 1.383(3) ?
    C8 C13 . 1.389(3) ?
    C9 C10 . 1.380(3) ?
    C9 H9 . 0.9300 ?
    C10 C11 . 1.372(3) ?
    C10 H10 . 0.9300 ?
    C11 C12 . 1.382(3) ?
    C12 C13 . 1.373(3) ?
    C12 H12 . 0.9300 ?
    C13 H13 . 0.9300 ?
    C14 H14A . 0.9600 ?
    C14 H14B . 0.9600 ?
    C14 H14C . 0.9600 ?
    C15 H15A . 0.9600 ?
    C15 H15B . 0.9600 ?
    C15 H15C . 0.9600 ?
    C16 C18 . 1.522(3) ?
    C16 C19 . 1.523(3) ?
    C16 C17 . 1.523(3) ?
    C17 H17A . 0.9600 ?
    C17 H17B . 0.9600 ?
    C17 H17C . 0.9600 ?
    C18 H18A . 0.9600 ?
    C18 H18B . 0.9600 ?
    C18 H18C . 0.9600 ?
    C19 H19A . 0.9600 ?
    C19 H19B . 0.9600 ?
    C19 H19C . 0.9600 ?
loop_
    _geom_angle_atom_site_label_1
    _geom_angle_atom_site_label_2
    _geom_angle_atom_site_label_3
    _geom_angle_site_symmetry_1
    _geom_angle_site_symmetry_3
    _geom_angle
    _geom_angle_publ_flag
    C11 O1 C14 . . 118.61(19) ?
    C6 N1 C16 . . 118.36(16) ?
    C6 N1 H1A . . 112.9(14) ?
    C16 N1 H1A . . 112.4(14) ?
    C1 N2 C5 . . 121.38(17) ?
    C1 N2 C6 . . 132.33(17) ?
    C5 N2 C6 . . 106.16(15) ?
    C5 N3 C7 . . 105.83(16) ?
    C2 C1 N2 . . 116.8(2) ?
    C2 C1 C15 . . 122.6(2) ?
    N2 C1 C15 . . 120.36(19) ?
    C1 C2 C3 . . 122.6(2) ?
    C1 C2 H2 . . 118.7 ?
    C3 C2 H2 . . 118.7 ?
    C4 C3 C2 . . 120.3(2) ?
    C4 C3 H3 . . 119.9 ?
    C2 C3 H3 . . 119.9 ?
    C3 C4 C5 . . 119.0(2) ?
    C3 C4 H4 . . 120.5 ?
    C5 C4 H4 . . 120.5 ?
    N3 C5 N2 . . 111.49(16) ?
    N3 C5 C4 . . 129.27(19) ?
    N2 C5 C4 . . 119.23(19) ?
    C7 C6 N1 . . 134.20(17) ?
    C7 C6 N2 . . 104.80(15) ?
    N1 C6 N2 . . 120.27(17) ?
    N3 C7 C6 . . 111.55(17) ?
    N3 C7 C8 . . 120.23(17) ?
    C6 C7 C8 . . 128.23(17) ?
    C9 C8 C13 . . 117.03(18) ?
    C9 C8 C7 . . 120.86(17) ?
    C13 C8 C7 . . 122.08(18) ?
    C10 C9 C8 . . 122.11(19) ?
    C10 C9 H9 . . 118.9 ?
    C8 C9 H9 . . 118.9 ?
    C11 C10 C9 . . 119.9(2) ?
    C11 C10 H10 . . 120.0 ?
    C9 C10 H10 . . 120.0 ?
    O1 C11 C10 . . 125.4(2) ?
    O1 C11 C12 . . 115.63(19) ?
    C10 C11 C12 . . 119.0(2) ?
    C13 C12 C11 . . 120.7(2) ?
    C13 C12 H12 . . 119.7 ?
    C11 C12 H12 . . 119.7 ?
    C12 C13 C8 . . 121.27(19) ?
    C12 C13 H13 . . 119.4 ?
    C8 C13 H13 . . 119.4 ?
    O1 C14 H14A . . 109.5 ?
    O1 C14 H14B . . 109.5 ?
    H14A C14 H14B . . 109.5 ?
    O1 C14 H14C . . 109.5 ?
    H14A C14 H14C . . 109.5 ?
    H14B C14 H14C . . 109.5 ?
    C1 C15 H15A . . 109.5 ?
    C1 C15 H15B . . 109.5 ?
    H15A C15 H15B . . 109.5 ?
    C1 C15 H15C . . 109.5 ?
    H15A C15 H15C . . 109.5 ?
    H15B C15 H15C . . 109.5 ?
    N1 C16 C18 . . 106.10(17) ?
    N1 C16 C19 . . 109.17(18) ?
    C18 C16 C19 . . 110.05(19) ?
    N1 C16 C17 . . 112.57(18) ?
    C18 C16 C17 . . 109.6(2) ?
    C19 C16 C17 . . 109.3(2) ?
    C16 C17 H17A . . 109.5 ?
    C16 C17 H17B . . 109.5 ?
    H17A C17 H17B . . 109.5 ?
    C16 C17 H17C . . 109.5 ?
    H17A C17 H17C . . 109.5 ?
    H17B C17 H17C . . 109.5 ?
    C16 C18 H18A . . 109.5 ?
    C16 C18 H18B . . 109.5 ?
    H18A C18 H18B . . 109.5 ?
    C16 C18 H18C . . 109.5 ?
    H18A C18 H18C . . 109.5 ?
    H18B C18 H18C . . 109.5 ?
    C16 C19 H19A . . 109.5 ?
    C16 C19 H19B . . 109.5 ?
    H19A C19 H19B . . 109.5 ?
    C16 C19 H19C . . 109.5 ?
    H19A C19 H19C . . 109.5 ?
    H19B C19 H19C . . 109.5 ?
loop_
    _geom_torsion_atom_site_label_1
    _geom_torsion_atom_site_label_2
    _geom_torsion_atom_site_label_3
    _geom_torsion_atom_site_label_4
    _geom_torsion_site_symmetry_1
    _geom_torsion_site_symmetry_2
    _geom_torsion_site_symmetry_3
    _geom_torsion_site_symmetry_4
    _geom_torsion
    _geom_torsion_publ_flag
    C5 N2 C1 C2 . . . . -8.4(3) ?
    C6 N2 C1 C2 . . . . 176.4(2) ?
    C5 N2 C1 C15 . . . . 166.7(2) ?
    C6 N2 C1 C15 . . . . -8.5(3) ?
    N2 C1 C2 C3 . . . . 2.2(3) ?
    C15 C1 C2 C3 . . . . -172.7(2) ?
    C1 C2 C3 C4 . . . . 3.7(4) ?
    C2 C3 C4 C5 . . . . -3.5(4) ?
    C7 N3 C5 N2 . . . . -1.7(2) ?
    C7 N3 C5 C4 . . . . 176.8(2) ?
    C1 N2 C5 N3 . . . . -172.63(17) ?
    C6 N2 C5 N3 . . . . 3.7(2) ?
    C1 N2 C5 C4 . . . . 8.7(3) ?
    C6 N2 C5 C4 . . . . -174.96(18) ?
    C3 C4 C5 N3 . . . . 179.1(2) ?
    C3 C4 C5 N2 . . . . -2.5(3) ?
    C16 N1 C6 C7 . . . . 75.4(3) ?
    C16 N1 C6 N2 . . . . -93.2(2) ?
    C1 N2 C6 C7 . . . . 171.71(19) ?
    C5 N2 C6 C7 . . . . -4.1(2) ?
    C1 N2 C6 N1 . . . . -16.7(3) ?
    C5 N2 C6 N1 . . . . 167.46(17) ?
    C5 N3 C7 C6 . . . . -1.1(2) ?
    C5 N3 C7 C8 . . . . 178.47(17) ?
    N1 C6 C7 N3 . . . . -166.5(2) ?
    N2 C6 C7 N3 . . . . 3.3(2) ?
    N1 C6 C7 C8 . . . . 14.0(4) ?
    N2 C6 C7 C8 . . . . -176.20(18) ?
    N3 C7 C8 C9 . . . . 29.4(3) ?
    C6 C7 C8 C9 . . . . -151.2(2) ?
    N3 C7 C8 C13 . . . . -148.62(19) ?
    C6 C7 C8 C13 . . . . 30.8(3) ?
    C13 C8 C9 C10 . . . . -0.8(3) ?
    C7 C8 C9 C10 . . . . -178.9(2) ?
    C8 C9 C10 C11 . . . . 0.3(4) ?
    C14 O1 C11 C10 . . . . -0.2(4) ?
    C14 O1 C11 C12 . . . . 179.3(2) ?
    C9 C10 C11 O1 . . . . 179.6(2) ?
    C9 C10 C11 C12 . . . . 0.0(4) ?
    O1 C11 C12 C13 . . . . -179.5(2) ?
    C10 C11 C12 C13 . . . . 0.1(4) ?
    C11 C12 C13 C8 . . . . -0.6(4) ?
    C9 C8 C13 C12 . . . . 0.9(3) ?
    C7 C8 C13 C12 . . . . 179.0(2) ?
    C6 N1 C16 C18 . . . . 170.52(18) ?
    C6 N1 C16 C19 . . . . 52.0(2) ?
    C6 N1 C16 C17 . . . . -69.6(3) ?
loop_
    _geom_hbond_atom_site_label_D
    _geom_hbond_atom_site_label_H
    _geom_hbond_atom_site_label_A
    _geom_hbond_site_symmetry_A
    _geom_hbond_distance_DH
    _geom_hbond_distance_HA
    _geom_hbond_distance_DA
    _geom_hbond_angle_DHA
    _geom_hbond_publ_flag
    N1 H1A N3 4_576 0.84(2) 2.41(2) 3.226(2) 163.6(19) yes
    C14 H14A Cg4 1_455 0.96 2.93 3.862(3) 165 yes
_shelx_space_group_comment
;
The symmetry employed for this shelxl refinement is uniquely defined
by the following loop, which should always be used as a source of
symmetry information in preference to the above space-group names.
They are only intended as comments.
;
_shelx_estimated_absorpt_T_min     0.989
_shelx_estimated_absorpt_T_max     0.993
_shelx_hkl_file
;
   1   0   0  990.30   27.30
   1   0   0  974.80   27.50
   2   0   0 1007.10   28.70
   2   0   0 1035.90   29.20
  -2   0   0 1009.70   28.70
   2   0   0 1023.80   29.00
  -2   0   0 1028.60   29.00
   3   0   0  305.87    9.80
  -3   0   0  308.07    9.80
   3   0   0  305.17   10.60
   3   0   0  319.67   10.10
  -3   0   0  327.17   10.10
  -4   0   0   21.60    2.00
   4   0   0   23.80    2.20
   4   0   0   24.70    2.70
  -4   0   0   24.40    2.10
  -5   0   0  543.35   17.00
   5   0   0  501.75   17.90
  -5   0   0  523.05   16.50
   5   0   0  552.14   16.80
   6   0   0    6.70    3.10
  -6   0   0    3.00    1.70
  -6   0   0   -2.00    1.20
  -7   0   0    3.20    2.10
   7   0   0    0.70    3.40
  -7   0   0   -0.50    2.20
  -8   0   0   17.20    3.60
  -8   0   0   18.90    3.10
   8   0   0   16.20    5.00
  -9   0   0   20.90    4.10
  -9   0   0   18.80    3.60
   9   0   0   16.60    5.30
  10   0   0    4.20    4.80
 -10   0   0    2.10    3.40
 -11   0   0   20.00    4.60
  11   0   0   11.90    6.00
  12   0   0    2.30    5.50
 -12   0   0    5.40    4.20
   0  -1   0   -5.00    0.20
   0  -1   0   -4.70    0.10
   0  -1   0   -4.60    0.10
   0   1   0   -4.60    0.10
   0   1   0   -4.50    0.10
   0   1   0   -4.70    0.20
  -1  -1   0  327.57    9.50
   1  -1   0  320.47    8.90
   1   1   0  313.87    9.10
   1   1   0  248.38    9.30
   1   1   0  328.67    9.20
   2  -1   0   29.50    1.50
  -2  -1   0   28.90    1.80
  -2  -1   0   28.30    1.70
   2  -1   0   30.20    1.60
  -2  -1   0   25.90    2.30
  -2   1   0   27.50    1.50
   2   1   0   29.20    2.20
   2   1   0   26.50    1.70
  -2   1   0   28.20    1.60
   2   1   0   26.60    1.60
  -3  -1   0 1090.19   31.50
   3  -1   0 1082.89   30.90
   3  -1   0 1088.89   31.20
   3  -1   0 1097.09   31.50
  -3  -1   0 1068.79   31.10
  -3   1   0 1081.09   30.80
   3   1   0 1079.69   31.20
   3   1   0 1108.69   32.20
  -3   1   0 1110.79   31.20
   4  -1   0  185.08    6.90
  -4  -1   0  202.78    7.20
  -4  -1   0  194.68    7.30
   4  -1   0  204.08    7.80
  -4   1   0  191.68    6.80
   4   1   0  198.58    7.30
   4   1   0  197.38    8.40
  -4   1   0  203.68    7.20
  -5  -1   0  499.35   16.30
   5  -1   0  496.05   15.70
   5  -1   0  473.35   16.70
  -5  -1   0  495.55   15.90
   5   1   0  528.55   17.70
  -5   1   0  495.25   15.90
  -5   1   0  509.85   15.60
  -6  -1   0  108.19    5.40
   6  -1   0  101.29    6.50
  -6  -1   0   95.69    5.30
   6  -1   0  104.09    5.20
  -6   1   0  110.39    5.10
   6   1   0   94.99    7.00
  -6   1   0  104.09    5.20
   7  -1   0   17.30    4.30
  -7  -1   0   23.20    3.20
  -7  -1   0   21.40    3.20
   7   1   0   22.90    4.30
  -7   1   0   20.00    3.00
  -7   1   0   25.10    3.10
   8  -1   0  126.69    8.70
  -8  -1   0  125.39    7.40
  -8  -1   0  133.29    7.00
  -8   1   0  119.29    6.90
  -8   1   0  125.39    6.40
   8   1   0  111.79    9.10
  -9  -1   0   21.10    3.70
   9  -1   0   26.80    5.80
  -9  -1   0   25.90    4.00
   9   1   0   25.90    6.00
  -9   1   0   26.40    4.40
  10  -1   0   -4.40    4.20
 -10  -1   0    3.00    3.50
 -10   1   0    8.10    3.50
  10   1   0   16.20    6.30
 -11  -1   0    5.40    3.80
  11  -1   0   -5.30    4.80
  11   1   0   -1.00    4.80
 -11   1   0   -4.10    2.90
 -12  -1   0    9.20    4.60
  12  -1   0   10.80    6.50
 -12   1   0    4.60    3.90
  12   1   0   22.60    7.90
   0  -2   0 3002.50   84.79
   0   2   0 3024.20   84.99
   0   2   0 3207.98   85.29
  -1  -2   0  188.18    6.30
   1  -2   0  172.38    5.40
  -1  -2   0  175.48    5.60
  -1  -2   0  176.48    5.70
  -1   2   0  175.38    5.20
  -1   2   0  177.98    5.10
   1   2   0  175.08    5.60
   1   2   0  174.88    5.60
   1   2   0  177.58    6.30
  -1   2   0  173.18    5.40
  -2  -2   0 1310.87   37.80
   2  -2   0 1336.07   37.30
  -2  -2   0 1314.17   37.50
   2  -2   0 1226.18   36.90
  -2  -2   0 1379.26   38.30
   2   2   0 1351.26   37.60
  -2   2   0 1342.47   36.90
   2   2   0 1327.17   37.80
   2   2   0 1375.66   38.50
  -2   2   0 1357.56   37.30
   3  -2   0  149.29    5.20
  -3  -2   0  153.78    5.70
   3  -2   0  160.78    5.30
  -3  -2   0  147.39    5.70
   3   2   0  150.88    5.70
  -3   2   0  150.68    5.10
  -3   2   0  154.68    5.30
   3   2   0  131.49    6.60
   4  -2   0   50.69    3.40
  -4  -2   0   48.70    3.30
   4  -2   0   50.99    2.80
  -4  -2   0   48.90    3.40
  -4   2   0   50.49    2.70
   4   2   0   53.09    4.60
  -4   2   0   52.09    2.90
   5  -2   0    1.90    1.30
  -5  -2   0    1.40    1.60
   5  -2   0    2.00    2.00
  -5  -2   0    0.30    1.40
   5   2   0    1.00    2.70
  -5   2   0    2.60    1.30
  -5   2   0    3.80    1.60
  -6  -2   0   68.59    4.50
  -6  -2   0   66.79    4.80
   6  -2   0   62.49    5.30
   6  -2   0   72.59    4.10
   6   2   0   68.89    5.70
  -6   2   0   62.69    4.00
  -6   2   0   62.99    3.80
   7  -2   0    2.10    2.90
  -7  -2   0    0.00    2.20
  -7  -2   0    0.20    2.50
   7   2   0   -4.90    3.40
  -7   2   0    1.20    1.70
  -7   2   0   -2.50    1.90
  -8  -2   0    1.00    2.90
  -8  -2   0    0.50    1.80
   8  -2   0   -1.10    3.40
  -8   2   0    0.10    2.40
  -8   2   0   -1.30    1.60
   8   2   0   -4.30    4.10
  -9  -2   0   -0.80    2.60
   9  -2   0   -0.30    3.80
  -9  -2   0    5.80    2.70
  -9   2   0    5.80    2.90
   9   2   0    3.40    5.00
 -10  -2   0    1.60    3.30
  10  -2   0    1.10    4.30
 -10   2   0    3.10    3.10
  10   2   0    6.60    5.60
  11  -2   0    3.80    4.90
 -11  -2   0   -2.50    3.30
  11   2   0    1.40    5.90
 -11   2   0   -2.20    2.90
  12  -2   0    3.10    5.40
 -12  -2   0    7.40    4.30
 -12   2   0    2.90    3.70
  12   2   0   -4.30    5.60
   0  -3   0    1.10    0.60
   0  -3   0    0.00    0.50
   0  -3   0   -1.20    1.00
   0   3   0   -1.40    0.80
   0   3   0   -0.50    0.50
   0   3   0   -0.30    0.50
   1  -3   0 1533.05   41.20
   1  -3   0 1486.65   41.80
  -1  -3   0 1489.05   42.00
  -1  -3   0 1469.15   41.80
  -1  -3   0 1530.55   42.60
  -1   3   0 1518.95   41.10
   1   3   0 1464.45   42.60
  -1   3   0 1504.45   41.50
   1   3   0 1508.05   42.10
   1   3   0 1480.05   41.70
  -1   3   0 1452.25   41.90
  -1   3   0 1488.05   41.40
  -2  -3   0 1849.52   52.39
  -2  -3   0 1852.31   52.79
  -2  -3   0 1904.31   53.39
   2  -3   0 1793.02   52.09
   2   3   0 1900.41   52.79
  -2   3   0 1874.51   51.49
  -2   3   0 1934.31   51.49
   2   3   0 1887.51   53.49
  -2   3   0 1871.91   52.19
   2   3   0 1832.92   52.39
  -3  -3   0  452.65   14.30
   3  -3   0  457.35   13.50
  -3  -3   0  459.55   14.40
   3  -3   0  450.05   13.60
  -3   3   0  470.75   13.80
  -3   3   0  456.45   13.30
   3   3   0  449.46   15.50
  -4  -3   0  164.18    6.60
  -4  -3   0  166.78    6.80
   4  -3   0  163.18    5.90
   4   3   0  166.58    8.00
  -4   3   0  159.18    5.70
  -4   3   0  175.38    6.20
  -5  -3   0    6.70    1.90
   5  -3   0    4.00    1.50
   5  -3   0    7.80    2.30
  -5  -3   0    7.50    2.20
  -5   3   0    6.20    1.60
   5   3   0    2.80    2.50
  -5   3   0    8.90    1.50
  -6  -3   0    7.50    2.40
  -6  -3   0    9.00    2.90
   6  -3   0   10.70    2.80
   6  -3   0    9.90    2.10
  -6   3   0   10.70    2.10
  -6   3   0    8.50    1.70
   6   3   0    6.60    3.80
   7  -3   0   43.20    3.60
  -7  -3   0   34.60    3.90
  -7  -3   0   37.70    4.40
   7  -3   0   42.50    4.90
  -7   3   0   45.00    3.40
   7   3   0   35.60    6.20
  -7   3   0   39.70    3.70
   8  -3   0   18.90    4.30
  -8  -3   0   22.10    3.90
  -8  -3   0   15.60    3.50
  -8   3   0   15.20    3.20
   8   3   0   24.50    6.30
  -9  -3   0   31.40    4.60
  -9  -3   0   40.10    4.70
   9  -3   0   35.30    6.00
  -9   3   0   33.30    4.40
   9   3   0   41.00    7.60
  10  -3   0   -1.30    3.80
 -10  -3   0    4.60    3.70
  10   3   0   -3.80    4.90
 -10   3   0    3.60    3.20
 -11  -3   0   -2.10    3.80
  11  -3   0    5.00    5.00
 -11   3   0    0.60    2.70
  11   3   0   -9.30    5.00
 -12  -3   0    5.20    4.30
  12  -3   0   -5.60    4.30
 -12   3   0    0.40    3.30
  12   3   0    8.60    7.50
   0  -4   0 2677.03   72.69
   0  -4   0 2530.95   71.79
   0  -4   0 2602.34   72.29
   0   4   0 2642.74   71.79
   0   4   0 2631.14   72.29
   0   4   0 2536.45   72.49
  -1  -4   0 7459.25  210.48
  -1  -4   0 7931.31  209.58
  -1  -4   0 7402.16  208.38
   1  -4   0 7598.94  210.58
  -1   4   0 7285.17  210.88
   1   4   0 7717.23  208.48
  -1   4   0 7582.54  211.28
   1   4   0 7801.52  209.88
  -1   4   0 7597.74  209.08
   1   4   0 7607.24  209.48
  -1   4   0 7677.63  212.48
  -2  -4   0   70.29    4.50
   2  -4   0   67.59    2.80
  -2  -4   0   63.69    3.40
  -2  -4   0   63.79    3.30
   2   4   0   65.59    4.60
  -2   4   0   68.89    2.40
   2   4   0   65.89    3.30
  -2   4   0   69.89    3.00
  -2   4   0   66.99    2.50
  -3  -4   0    5.50    1.70
  -3  -4   0    4.30    1.80
   3  -4   0    5.90    1.10
  -3   4   0    5.60    1.20
   3   4   0    5.00    2.60
  -3   4   0    4.70    0.80
  -4  -4   0  334.97   11.90
  -4  -4   0  344.97   11.70
   4  -4   0  321.07   10.60
  -4   4   0  336.27   10.30
   4   4   0  362.46   13.70
  -4   4   0  341.77   10.80
  -5  -4   0    1.30    1.60
   5  -4   0    1.30    1.40
  -5  -4   0    5.40    2.30
  -5   4   0    5.00    1.20
   5   4   0    2.90    3.40
  -5   4   0    3.60    1.50
  -6  -4   0   31.10    3.80
   6  -4   0   39.80    4.00
  -6  -4   0   40.90    4.10
   6  -4   0   29.80    2.90
  -6   4   0   36.90    3.00
  -6   4   0   29.60    2.50
   6   4   0   34.10    5.30
  -7  -4   0   44.30    5.10
   7  -4   0   40.50    3.60
  -7  -4   0   39.60    4.60
   7  -4   0   46.30    5.00
  -7   4   0   40.90    3.80
  -7   4   0   38.30    3.10
   7   4   0   32.90    6.60
  -8  -4   0   14.70    3.70
   8  -4   0    6.60    3.60
  -8  -4   0   12.80    3.90
  -8   4   0    9.10    3.00
   8   4   0    4.30    5.20
  -9  -4   0   -1.20    2.50
   9  -4   0    1.60    3.50
  -9  -4   0    0.70    3.00
  -9   4   0   -0.70    2.40
   9   4   0  -14.80    4.40
 -10  -4   0   12.70    4.40
 -10  -4   0   17.50    4.30
  10  -4   0   20.50    5.60
  10   4   0   17.40    6.90
 -10   4   0   22.60    3.90
  11  -4   0   15.60    5.50
 -11  -4   0    7.10    4.50
  11   4   0    2.10    6.10
 -11   4   0   13.30    3.70
 -12  -4   0   -7.30    3.90
  12  -4   0    9.00    5.20
  12   4   0   -0.70    6.70
 -12   4   0   -1.50    3.20
   0  -5   0   -1.40    0.80
   0  -5   0    0.60    1.50
   0  -5   0    0.20    0.90
   0   5   0   -0.10    0.80
   0   5   0   -0.80    1.30
   0   5   0    0.10    0.80
  -1  -5   0 1363.56   39.70
   1  -5   0 1438.26   39.90
  -1  -5   0 1432.66   40.90
   1  -5   0 1406.16   39.10
  -1  -5   0 1373.26   39.90
   1   5   0 1469.65   40.10
   1   5   0 1383.96   40.90
  -1   5   0 1431.56   39.00
  -1   5   0 1362.36   39.50
  -1   5   0 1430.16   39.40
  -1   5   0 1338.67   40.30
  -2  -5   0  375.46   12.30
  -2  -5   0  376.86   13.50
  -2  -5   0  372.16   12.10
   2  -5   0  377.26   11.10
  -2   5   0  374.56   11.10
  -2   5   0  378.56   11.20
  -2   5   0  384.96   11.90
  -2   5   0  384.86   10.90
   2   5   0  374.06   13.60
   3  -5   0    2.70    0.90
  -3  -5   0    2.20    1.40
  -3  -5   0    4.80    1.60
  -3   5   0    3.90    1.20
   3   5   0    3.40    2.90
  -3   5   0    3.50    0.70
  -3   5   0    2.80    0.70
  -4  -5   0  205.18    8.30
  -4  -5   0  194.08    8.10
  -4   5   0  203.78    6.50
   4   5   0  214.18   10.20
  -4   5   0  193.68    7.00
  -5  -5   0    1.30    1.70
   5  -5   0    1.50    1.20
  -5  -5   0   -1.30    1.30
   5   5   0    3.00    2.90
  -5   5   0   -1.90    0.80
  -5   5   0   -0.50    1.10
  -6  -5   0   15.20    3.30
  -6  -5   0   19.40    3.70
   6  -5   0   18.40    2.50
   6  -5   0   19.40    3.10
  -6   5   0   16.50    2.00
   6   5   0   23.90    5.60
  -6   5   0   15.60    2.40
  -7  -5   0    9.70    3.10
  -7  -5   0   18.10    3.40
   7  -5   0   20.60    3.70
   7   5   0   15.40    5.70
  -7   5   0   20.30    2.40
  -7   5   0   20.20    3.00
  -8  -5   0   81.89    6.70
   8  -5   0   69.99    6.10
  -8  -5   0   68.99    5.50
  -8   5   0   74.59    5.10
   8   5   0   70.49    9.20
  -9  -5   0   -2.80    1.80
   9  -5   0   -3.80    3.30
  -9  -5   0    2.20    3.80
  -9   5   0    2.70    2.80
   9   5   0    3.00    5.60
  10  -5   0    0.00    3.70
 -10  -5   0    2.20    3.50
 -10  -5   0    3.30    4.00
  10   5   0   -1.40    6.10
 -10   5   0    4.10    2.70
 -11  -5   0   -1.50    4.10
  11  -5   0    1.40    4.70
 -11   5   0    9.20    3.50
  11   5   0    5.90    7.10
 -12  -5   0   -4.90    4.40
  12  -5   0    8.10    5.10
  12   5   0   14.40    8.00
 -12   5   0    1.60    3.40
   0  -6   0  218.58    7.30
   0  -6   0  217.08    7.30
   0  -6   0  223.38    8.40
   0   6   0  232.08    7.50
   0   6   0  208.98    8.20
   1  -6   0   22.80    1.70
  -1  -6   0   34.90    2.30
  -1  -6   0   31.70    2.40
   1  -6   0   32.20    2.00
   1  -6   0   32.40    2.80
  -1  -6   0   32.70    3.10
   1   6   0   38.30    2.30
  -1   6   0   36.10    3.00
  -1   6   0   33.80    1.90
  -1   6   0   34.30    2.50
   1   6   0   30.40    3.40
  -2  -6   0  572.44   17.90
   2  -6   0  589.54   16.80
  -2  -6   0  552.94   17.80
  -2   6   0  601.44   16.60
  -2   6   0  560.84   16.80
  -2   6   0  578.14   16.80
   2   6   0  602.44   19.70
  -2   6   0  578.74   17.80
  -3  -6   0    2.50    1.90
  -3  -6   0    2.30    1.50
   3   6   0    6.30    2.60
  -3   6   0    6.00    1.10
  -3   6   0    5.20    1.40
  -3   6   0    5.50    0.90
  -4  -6   0   57.59    3.90
  -4  -6   0   52.39    4.30
   4  -6   0   54.69    2.60
  -4   6   0   53.99    3.00
   4   6   0   66.79    5.50
  -4   6   0   54.09    2.40
  -5  -6   0   29.40    3.90
  -5  -6   0   29.80    3.20
   5  -6   0   16.70    2.10
  -5   6   0   29.30    1.90
  -5   6   0   29.00    2.50
   5   6   0   27.60    5.50
  -6  -6   0  190.48    8.80
  -6  -6   0  201.98    9.10
   6  -6   0  179.98    7.20
   6   6   0  194.18   11.70
  -6   6   0  188.88    6.60
  -6   6   0  195.48    7.50
  -7  -6   0   34.60    5.10
  -7  -6   0   38.90    4.60
   7  -6   0   39.40    4.30
  -7   6   0   35.80    3.40
   7   6   0   42.20    6.70
  -8  -6   0   60.09    5.40
  -8  -6   0   50.59    5.70
   8  -6   0   45.10    5.00
  -8   6   0   44.70    3.90
   8   6   0   53.89    8.80
  -9  -6   0   -0.80    3.10
  -9  -6   0   -1.30    3.60
   9  -6   0    2.60    3.30
   9   6   0    5.30    6.00
  -9   6   0    2.20    2.50
  10  -6   0   26.50    5.20
 -10  -6   0   34.70    5.10
 -10  -6   0   26.80    5.80
  10   6   0   27.50    8.00
 -10   6   0   31.00    4.30
 -11  -6   0    2.20    4.20
  11  -6   0    2.50    4.50
 -11   6   0    4.80    2.90
  11   6   0   11.20    7.60
 -12  -6   0    8.40    5.40
  12  -6   0    1.00    4.80
  12   6   0   -8.90    6.80
 -12   6   0   -0.20    3.20
   0  -7   0   -1.60    1.70
   0  -7   0    0.10    1.10
   0  -7   0    0.00    1.00
   0   7   0   -0.50    0.90
   0   7   0   -1.10    1.80
   0   7   0   -3.20    1.20
   1  -7   0   21.90    1.70
  -1  -7   0   20.80    2.40
  -1  -7   0   25.70    2.40
   1  -7   0   20.40    1.80
   1  -7   0   25.40    2.90
  -1  -7   0   25.20    3.50
  -1   7   0   20.20    1.80
   1   7   0   23.50    3.30
   1   7   0   22.30    2.00
  -1   7   0   20.90    2.90
  -1   7   0   21.50    2.40
   2  -7   0 1872.01   51.89
  -2  -7   0 1807.02   53.39
  -2  -7   0 1877.41   53.19
   2   7   0 1892.51   55.09
  -2   7   0 1896.61   52.29
  -2   7   0 1852.51   52.09
  -2   7   0 1847.02   53.49
  -3  -7   0  519.05   16.90
  -3  -7   0  523.05   17.00
   3   7   0  514.45   18.80
  -3   7   0  517.75   15.40
  -3   7   0  518.75   15.10
  -3   7   0  531.35   16.30
  -4  -7   0   17.80    3.10
  -4  -7   0   16.60    2.80
  -4   7   0   18.20    2.10
   4   7   0   19.50    4.50
  -4   7   0   17.30    1.60
  -4   7   0   16.70    1.30
  -5  -7   0   19.90    3.20
  -5  -7   0   16.70    3.00
  -5   7   0   19.00    2.30
  -5   7   0   18.50    1.50
   5   7   0   20.30    4.70
   6  -7   0   -0.30    1.10
  -6  -7   0    1.70    2.30
  -6  -7   0    1.10    3.00
  -6   7   0    2.50    1.70
   6   7   0    8.30    4.20
  -6   7   0    3.20    1.10
  -7  -7   0   -4.40    2.20
  -7  -7   0   -2.00    2.10
   7  -7   0    0.20    2.20
   7   7   0    1.30    4.00
  -7   7   0    1.40    1.80
   8  -7   0    0.40    2.60
  -8  -7   0   -1.20    2.60
  -8  -7   0    1.20    3.30
   8   7   0    0.60    5.50
  -8   7   0    1.10    1.90
   9  -7   0    9.10    3.60
  -9  -7   0   10.40    4.60
  -9  -7   0    6.80    4.00
  -9   7   0    6.20    2.80
   9   7   0    6.10    6.50
 -10  -7   0    5.90    4.50
 -10  -7   0   11.70    4.50
  10  -7   0    3.40    3.70
  10   7   0    1.70    5.10
 -10   7   0    4.70    2.80
 -11  -7   0   -1.30    3.20
  11  -7   0   -3.50    4.00
  11   7   0   -5.40    4.50
 -11   7   0    2.60    2.80
  12  -7   0    3.90    5.10
 -12  -7   0    2.10    3.80
  12   7   0    3.50    8.20
 -12   7   0    3.50    3.40
   0  -8   0   29.00    3.60
   0  -8   0   28.10    2.40
   0  -8   0   29.10    2.30
   0   8   0   20.20    3.50
   0   8   0   28.70    3.20
   0   8   0   26.20    2.20
  -1  -8   0  303.77   10.40
   1  -8   0  307.47   11.10
   1  -8   0  315.77    9.80
  -1  -8   0  286.27   10.30
   1  -8   0  297.37    9.80
  -1  -8   0  316.67   12.10
  -1   8   0  294.27   11.40
  -1   8   0  308.97    9.90
   1   8   0  299.57   11.90
   1   8   0  314.97   10.60
  -1   8   0  293.87   10.50
  -2  -8   0  134.09    6.00
   2  -8   0  142.09    5.10
   2  -8   0  136.49    6.10
  -2  -8   0  137.89    6.20
  -2   8   0  141.89    5.10
  -2   8   0  138.29    5.40
  -2   8   0  133.49    6.30
   2   8   0  122.69    7.20
  -3  -8   0   52.69    4.20
  -3  -8   0   40.30    3.50
  -3   8   0   49.99    2.50
  -3   8   0   46.50    2.30
  -3   8   0   44.20    3.20
   3   8   0   40.90    5.60
  -4  -8   0   14.60    3.10
   4  -8   0    9.20    1.80
  -4  -8   0   16.20    2.80
  -4   8   0   13.20    1.60
   4   8   0   10.50    3.60
  -4   8   0   14.20    2.10
  -4   8   0   12.30    1.10
   5  -8   0    8.70    1.70
  -5  -8   0    6.70    2.50
  -5  -8   0   11.50    2.70
   5   8   0    3.50    4.60
  -5   8   0    8.80    1.90
  -5   8   0    8.80    1.10
  -5   8   0    7.60    1.40
  -6  -8   0   44.30    5.30
  -6  -8   0   36.80    4.90
  -6   8   0   40.30    3.10
   6   8   0   38.00    6.60
   7  -8   0    9.50    2.70
  -7  -8   0   12.30    4.10
  -7  -8   0    4.00    3.00
   7   8   0   -1.70    5.20
  -7   8   0   10.10    2.30
  -8  -8   0   -2.60    3.20
   8  -8   0    1.10    2.60
  -8  -8   0    1.10    3.80
   8   8   0   -5.60    5.50
  -8   8   0   -0.80    1.80
   9  -8   0    1.30    3.10
  -9  -8   0    5.20    3.10
  -9  -8   0    5.20    4.40
   9   8   0   12.10    7.00
  -9   8   0    1.20    2.10
 -10  -8   0   15.30    4.20
 -10  -8   0   12.00    5.40
  10  -8   0    8.00    4.00
 -10   8   0   14.40    3.40
  10   8   0    4.80    5.70
  11  -8   0    2.70    4.10
 -11  -8   0    7.00    4.70
 -11  -8   0    6.30    4.00
 -11   8   0   12.80    3.40
  11   8   0   15.40    6.90
   0  -9   0   -0.10    1.30
   0  -9   0   -0.70    1.90
   0  -9   0   -0.10    1.20
   0   9   0   -1.40    1.00
   0   9   0   -2.40    2.10
   0   9   0    4.40    2.10
   1  -9   0   23.30    3.40
  -1  -9   0   14.10    2.10
   1  -9   0   16.10    2.10
  -1  -9   0   17.20    2.40
   1  -9   0   18.20    2.00
   1   9   0   18.00    3.50
  -1   9   0   15.80    2.00
  -1   9   0   13.10    3.00
  -1   9   0   21.00    2.70
  -2  -9   0    1.80    2.30
   2  -9   0    6.90    1.50
  -2  -9   0    7.70    2.30
   2  -9   0    5.20    2.20
  -2   9   0    4.90    1.50
   2   9   0    3.90    3.20
  -2   9   0    4.60    2.20
  -2   9   0    5.20    1.40
  -3  -9   0   83.79    5.50
  -3  -9   0   82.09    5.40
  -3   9   0   89.89    3.60
   3   9   0   81.09    7.10
  -3   9   0   90.39    3.80
  -3   9   0   88.59    4.80
  -4  -9   0    0.60    1.90
   4  -9   0    1.70    1.50
  -4  -9   0    0.80    2.70
   4   9   0    1.40    4.10
  -4   9   0    1.70    0.70
  -4   9   0    0.70    0.90
  -4   9   0   -0.60    1.40
  -5  -9   0   -5.50    2.70
  -5  -9   0   -2.00    2.70
   5  -9   0    0.80    1.50
  -5   9   0    0.30    1.30
   5   9   0   -0.10    3.60
  -5   9   0   -1.50    0.70
  -6  -9   0   28.80    4.80
  -6  -9   0   29.30    4.40
   6   9   0   29.50    7.10
  -6   9   0   28.10    2.80
  -7  -9   0   20.30    4.90
  -7  -9   0   13.00    4.30
   7  -9   0   16.30    2.80
   7   9   0   12.40    6.70
  -7   9   0   14.20    2.50
  -8  -9   0   -4.40    2.20
  -8  -9   0   -4.10    3.60
   8  -9   0   -4.30    2.10
  -8   9   0    1.50    1.90
   8   9   0   -3.60    5.70
  -9  -9   0    1.70    3.10
   9  -9   0   -1.60    2.70
  -9  -9   0   -2.80    2.70
  -9   9   0    3.10    2.30
   9   9   0    2.50    5.40
  10  -9   0    2.00    3.40
 -10  -9   0    6.30    4.80
 -10  -9   0   -1.10    3.10
  10   9   0    3.10    5.80
 -10   9   0    2.70    2.60
 -11  -9   0    9.90    4.50
 -11  -9   0    7.20    4.10
  11   9   0   -0.10    5.60
 -11   9   0    4.20    2.80
  11   9   0   -2.60    8.10
   0 -10   0   -0.40    2.50
   0 -10   0    0.60    1.60
   0 -10   0   -3.80    1.30
   0  10   0    2.10    2.80
   0  10   0   -1.00    1.20
   0  10   0   -3.50    1.90
   1 -10   0   73.99    3.70
  -1 -10   0   76.59    4.50
   1 -10   0   67.99    3.80
   1 -10   0   66.49    4.90
  -1 -10   0   70.89    4.30
  -1  10   0   70.39    4.40
  -1  10   0   66.49    5.20
  -1  10   0   69.29    3.70
   1  10   0   77.69    6.70
   1  10   0   77.39    5.80
  -2 -10   0   14.50    2.80
  -2 -10   0   13.00    2.80
   2 -10   0   12.20    1.90
   2 -10   0   12.90    2.80
  -2  10   0   11.90    2.00
  -2  10   0   11.60    1.90
   2  10   0   11.00    3.20
  -2  10   0   12.40    2.90
   3 -10   0   93.69    4.20
  -3 -10   0   85.29    5.30
  -3 -10   0   86.39    5.70
  -3  10   0   92.29    5.30
   3  10   0   90.19    7.70
  -3  10   0   94.19    3.90
  -3  10   0   94.29    4.10
  -4 -10   0   35.20    3.80
   4 -10   0   29.90    3.10
  -4 -10   0   26.20    4.20
  -4  10   0   34.90    3.20
   4  10   0   34.50    5.80
  -4  10   0   34.70    1.80
  -4  10   0   34.30    2.30
   5 -10   0    7.10    1.90
  -5 -10   0    2.40    2.50
  -5 -10   0    4.20    3.20
  -5  10   0    2.50    1.60
   5  10   0    4.10    3.80
  -6 -10   0   22.80    4.60
  -6 -10   0   35.60    4.80
   6  10   0   16.20    6.30
  -6  10   0   30.30    2.90
  -7 -10   0    1.90    2.90
  -7 -10   0    5.60    4.00
   7  10   0   -2.50    5.60
  -7  10   0    2.00    1.80
  -8 -10   0    1.10    3.00
   8 -10   0    0.20    2.20
  -8 -10   0    2.20    2.90
   8  10   0   -3.90    4.10
  -8  10   0   -0.40    1.70
  -9 -10   0    8.00    4.10
  -9 -10   0    4.30    4.40
   9 -10   0    6.60    3.00
  -9  10   0    6.20    2.50
   9  10   0    4.40    5.40
 -10 -10   0    5.30    4.70
 -10 -10   0    9.60    5.70
 -10  10   0    5.00    2.90
  10  10   0    6.60    7.70
 -11 -10   0    2.40    5.20
 -11 -10   0   -0.90    3.90
  11  10   0   -7.00    8.30
  11  10   0    7.80    8.80
   0 -11   0   -1.20    1.60
   0 -11   0    0.70    1.60
   0 -11   0    0.90    2.70
   0  11   0   -0.20    2.90
   0  11   0   -5.60    1.90
   1 -11   0   -1.80    2.40
   1 -11   0    4.70    1.90
  -1 -11   0    6.10    2.10
  -1 -11   0    3.90    2.10
   1 -11   0    2.30    1.60
   1  11   0    7.20    3.90
  -1  11   0    4.40    1.70
   1  11   0    2.20    2.60
  -1  11   0    2.40    2.10
  -1  11   0    4.10    2.80
   2 -11   0  150.28    7.40
  -2 -11   0  156.78    7.30
  -2 -11   0  141.59    6.90
   2 -11   0  148.19    6.00
  -2  11   0  157.08    6.50
  -2  11   0  140.79    7.80
  -2  11   0  153.58    6.10
   2  11   0  148.69    9.20
  -3 -11   0   85.59    5.90
  -3 -11   0   83.29    5.40
   3 -11   0  102.99    4.50
  -3  11   0   90.99    4.20
  -3  11   0   88.69    4.00
  -3  11   0   94.39    5.70
   3  11   0   90.39    8.00
  -4 -11   0    3.10    2.40
   4 -11   0    4.20    2.00
  -4 -11   0   -0.40    2.80
  -4  11   0    2.40    1.90
   4  11   0   -4.90    4.20
  -5 -11   0   -0.40    3.40
  -5 -11   0    0.10    3.20
   5  11   0   10.30    5.70
  -5  11   0    4.30    2.00
  -6 -11   0    4.10    3.80
  -6 -11   0    3.40    4.00
  -6  11   0    7.40    2.00
   6  11   0   -1.20    3.90
  -7 -11   0    4.80    3.40
  -7 -11   0    5.40    4.00
   7  11   0   -0.50    4.40
  -7  11   0    4.10    1.80
  -8 -11   0    7.00    3.70
  -8 -11   0   12.90    4.10
   8 -11   0   12.90    2.70
  -8  11   0   13.80    2.50
   8  11   0   12.30    6.00
  -9 -11   0   -1.70    4.40
  -9 -11   0   -0.50    3.30
   9  11   0   18.10    8.10
  -9  11   0    4.70    2.30
 -10 -11   0    0.40    5.30
 -10 -11   0   -4.20    4.30
  10  11   0    3.70    8.00
  10  11   0    6.10    6.50
 -11 -11   0   -0.80    4.20
  11  11   0    1.90    8.10
   0 -12   0   35.90    3.40
   0 -12   0   32.20    3.40
   0  12   0   36.30    4.50
   0  12   0   26.70    5.00
   1 -12   0   40.00    3.10
   1 -12   0   42.40    4.60
   1 -12   0   42.00    3.40
  -1 -12   0   36.50    3.70
  -1 -12   0   40.90    3.90
   1  12   0   39.90    5.30
   1  12   0   41.40    6.30
  -1  12   0   29.00    5.00
  -1  12   0   34.60    3.80
  -1  12   0   37.90    3.10
   2 -12   0   34.30    4.30
   2 -12   0   29.20    3.00
  -2 -12   0   33.30    4.00
  -2 -12   0   37.00    4.30
  -2  12   0   22.90    4.30
   2  12   0   30.30    6.50
   2  12   0   17.90    3.90
  -2  12   0   28.70    3.10
  -3 -12   0   10.20    3.30
  -3 -12   0    8.90    3.20
   3 -12   0   12.50    2.20
   3 -12   0   10.20    2.90
  -3  12   0    8.60    2.70
   3  12   0   10.90    5.10
  -4 -12   0    4.80    3.20
  -4 -12   0   11.70    3.90
  -4  12   0    7.00    2.30
   4  12   0    6.00    4.00
  -5 -12   0   18.50    3.70
  -5 -12   0   16.30    3.80
   5  12   0   16.40    5.40
  -5  12   0   16.70    2.70
  -6 -12   0    9.20    3.60
  -6 -12   0    3.80    4.10
  -6  12   0    8.90    2.10
   6  12   0    2.40    6.00
  -7 -12   0   -8.10    3.70
  -7 -12   0   -2.80    3.80
   7  12   0    0.00    4.80
  -7  12   0    2.00    1.70
  -8 -12   0    2.00    4.70
  -8 -12   0    1.10    3.10
   8  12   0    0.40    5.00
  -8  12   0    1.30    1.70
  -9 -12   0    7.50    5.00
  -9 -12   0   -3.60    4.90
   9  12   0   -2.40    5.20
   9  12   0   -5.50    6.60
 -10 -12   0    1.40    3.60
 -10 -12   0   -5.30    5.30
  10  12   0   13.30    9.50
  10  12   0   13.20    8.90
   0 -13   0   -0.30    1.70
   0 -13   0    1.30    2.10
   0  13   0   -3.10    3.00
   0  13   0    1.00    2.50
   1 -13   0   10.10    2.40
   1 -13   0   16.30    2.50
  -1 -13   0   10.20    2.70
  -1 -13   0   12.70    2.80
  -1  13   0   12.70    2.90
   1  13   0    7.00    3.60
   1  13   0   12.40    4.80
  -1  13   0    8.00    3.70
  -2 -13   0   10.00    3.00
  -2 -13   0    7.60    3.00
   2 -13   0    8.30    2.30
  -2  13   0    9.30    3.50
   2  13   0    4.00    3.70
   2  13   0    3.20    3.80
   3 -13   0   11.30    2.20
  -3 -13   0   11.30    3.40
  -3 -13   0    9.50    2.80
   3  13   0    0.10    5.10
   3  13   0    9.30    4.00
  -3  13   0    5.10    2.80
  -4 -13   0    7.00    3.00
  -4 -13   0   -0.60    3.10
  -4  13   0    6.20    2.50
   4  13   0   -3.40    3.60
   4  13   0    3.50    5.20
  -5 -13   0    3.50    3.00
  -5 -13   0    3.70    4.00
  -5  13   0    3.90    2.20
   5  13   0   -3.00    5.00
  -6 -13   0   -2.60    3.70
  -6 -13   0   -1.50    4.00
  -6  13   0    1.60    1.80
   6  13   0    8.00    6.20
  -7 -13   0   -5.60    3.90
  -7 -13   0    1.20    3.30
  -7  13   0    4.40    1.80
   7  13   0   -3.90    4.50
  -8 -13   0   -2.50    4.70
  -8 -13   0    0.10    3.10
   8  13   0    0.80    5.70
   8  13   0    1.50    5.50
  -9 -13   0   -1.60    4.70
  -9 -13   0  -11.10    4.40
   9  13   0    1.50    7.50
   9  13   0   -0.10    8.80
 -10 -13   0   -2.40    5.10
 -10 -13   0   -3.30    3.70
  10  13   0   11.70    8.70
  10  13   0    0.40    9.30
   0 -14   0    0.60    1.80
   0 -14   0    0.30    2.30
   0  14   0   -1.20    2.50
   0  14   0    1.20    3.50
   1 -14   0   49.70    4.00
  -1 -14   0   52.99    4.70
  -1 -14   0   52.49    4.50
  -1  14   0   55.19    7.00
   1  14   0   45.90    7.10
   1  14   0   55.99    6.00
   2 -14   0    8.30    2.30
  -2 -14   0    9.50    3.20
  -2 -14   0    7.70    3.00
   2  14   0    6.70    4.20
   2  14   0   14.80    4.60
  -2  14   0    3.30    3.50
  -3 -14   0   12.10    3.30
   3 -14   0   15.40    2.50
  -3 -14   0   14.90    4.00
  -3  14   0   16.00    3.80
   3  14   0   12.80    6.20
   3  14   0   17.80    5.60
  -4 -14   0    6.90    3.80
  -4 -14   0    8.30    3.70
   4  14   0    2.80    4.50
   4  14   0    0.30    4.70
  -4  14   0    1.10    2.50
  -5 -14   0    4.30    3.20
  -5 -14   0   -0.90    2.70
   5  14   0    4.40    7.00
   5  14   0    8.20    6.30
  -5  14   0    5.80    2.50
  -6 -14   0   -4.70    2.60
  -6 -14   0   -6.50    3.70
   6  14   0    1.30    7.40
  -6  14   0    0.60    1.70
   6  14   0    9.80    6.60
  -7 -14   0   -1.90    3.10
  -7 -14   0    3.00    4.70
   7  14   0   16.80    8.80
   7  14   0   -4.80    5.90
  -8 -14   0    6.50    5.30
  -8 -14   0   -5.30    3.20
   8  14   0   -9.80    5.10
   8  14   0   10.10    8.10
  -9 -14   0   -3.70    3.30
  -9 -14   0   -3.50    5.00
   9  14   0   -5.70    7.90
   9  14   0    0.80    7.70
   0 -15   0   -1.70    2.20
   0  15   0   -0.10    4.00
   1 -15   0   18.60    3.30
  -1 -15   0   24.00    3.90
   1  15   0   21.30    6.00
  -1  15   0   19.40    5.10
   2 -15   0    4.60    2.30
  -2 -15   0    4.00    2.40
  -2 -15   0    8.60    3.10
   2  15   0   -1.00    4.90
   2  15   0    1.50    3.60
  -2  15   0    8.30    3.80
   3 -15   0    2.60    2.00
  -3 -15   0    0.60    3.20
  -3 -15   0   -0.30    2.20
   3  15   0    6.90    4.80
  -3  15   0    6.70    3.50
   3  15   0    1.20    4.20
  -4 -15   0    2.80    2.80
  -4 -15   0    8.20    3.30
   4  15   0    5.50    5.40
   4  15   0   14.40    4.70
  -4  15   0    9.00    3.20
  -5 -15   0   -2.50    3.80
  -5 -15   0    3.90    4.20
   5  15   0   -3.60    4.00
  -5  15   0    4.40    2.40
   5  15   0   -4.50    6.80
  -6 -15   0   -3.40    3.80
  -6 -15   0   -4.80    3.70
   6  15   0   -0.50    7.60
   6  15   0    0.50    4.80
  -7 -15   0   -1.20    4.70
  -7 -15   0   -0.80    4.70
   7  15   0   -7.20    7.70
   7  15   0    7.40    7.30
  -8 -15   0   -3.90    3.60
  -8 -15   0   -6.60    4.20
   8  15   0    4.70    8.70
   8  15   0    6.50    8.20
  -9 -15   0   -6.90    3.60
  -9 -15   0   -1.90    3.80
   9  15   0   -0.40    9.10
   9  15   0   -5.40    8.50
   0 -16   0   -4.50    2.30
   0  16   0   -3.20    3.60
   1 -16   0    2.30    2.50
  -1 -16   0   -3.00    2.50
  -1  16   0   -2.90    3.50
   1  16   0   -0.90    4.50
   2 -16   0    0.80    2.20
  -2 -16   0   -2.40    2.80
   2  16   0   -7.00    5.00
  -2  16   0   -0.10    3.70
   3 -16   0   -1.60    1.90
  -3 -16   0    6.70    4.00
  -3 -16   0   -6.70    3.00
  -3  16   0    0.20    3.30
   3  16   0   -3.10    4.20
   3  16   0    0.80    4.60
  -4 -16   0   31.10    5.40
  -4 -16   0   19.40    4.80
   4  16   0   28.60    7.20
   4  16   0   18.60    6.90
  -4  16   0   31.80    4.80
  -5 -16   0   -1.60    4.00
  -5 -16   0   -6.20    3.80
   5  16   0   -2.00    6.70
  -5  16   0    0.50    2.40
   5  16   0    4.30    5.90
  -6 -16   0    2.40    3.60
  -6 -16   0   11.90    5.20
   6  16   0    1.80    7.60
   6  16   0    3.50    6.60
  -7 -16   0    1.30    3.60
  -7 -16   0   -1.90    4.50
   7  16   0   -1.30    8.20
   7  16   0   -2.10    6.90
  -8 -16   0    1.40    5.20
  -8 -16   0   -5.60    4.70
   8  16   0   -7.50    8.40
   8  16   0  -10.20    7.20
   0 -17   0    1.20    2.80
   0  17   0   -2.40    4.30
  -1 -17   0   -0.10    2.90
   1 -17   0    1.30    2.60
  -1  17   0    1.10    4.40
   1  17   0   -1.10    5.00
   2 -17   0    2.80    2.50
  -2 -17   0   -4.90    3.00
   2  17   0    0.50    5.80
  -2  17   0   -0.20    4.10
  -3 -17   0   -4.00    3.40
   3 -17   0   -2.70    2.10
   3  17   0   -1.80    6.10
  -3  17   0    0.00    3.30
  -4 -17   0   -1.30    4.00
   4  17   0    4.00    7.10
  -4  17   0    3.00    3.20
  -5 -17   0    1.10    4.60
   5  17   0   10.10    7.60
  -6 -17   0   -1.80    3.30
  -6 -17   0   -1.00    3.40
   6  17   0   -0.30    7.50
   6  17   0   -3.60    6.40
  -7 -17   0   -1.50    4.80
  -7 -17   0   -3.50    4.30
   7  17   0    4.40    8.80
   7  17   0    5.20    5.90
   0 -18   0   15.40    3.70
   0  18   0   13.00    5.90
   1 -18   0    2.50    2.90
  -1 -18   0   -4.00    2.80
  -1  18   0    5.10    4.70
   1  18   0    0.50    5.20
  -2 -18   0    9.10    4.00
   2 -18   0    2.70    2.70
  -2  18   0   -4.90    3.80
   2  18   0   11.80    6.80
   3 -18   0   12.30    3.10
  -3 -18   0   10.30    3.70
  -3  18   0    8.40    4.50
   3  18   0   19.10    8.30
  -4 -18   0   23.70    5.90
   4  18   0   11.20    8.20
  -4  18   0   20.90    4.60
  -5 -18   0    3.30    4.90
   5  18   0   12.90    8.20
  -6 -18   0   -1.30    4.80
   6  18   0    6.80    9.00
  -7 -18   0   -6.80    3.50
   7  18   0  -10.80    7.50
   0 -19   0    0.90    2.80
   0  19   0   -0.30    5.30
   1 -19   0    1.20    2.80
  -1 -19   0   -2.20    3.20
  -1  19   0    0.60    4.60
   1  19   0    3.50    5.20
  -2 -19   0   -2.00    3.30
   2 -19   0    7.10    3.00
  -2  19   0    2.70    4.80
   2  19   0   -3.30    4.10
   3 -19   0   -2.00    2.40
  -3 -19   0   -3.70    3.60
  -3  19   0    2.10    4.00
   3  19   0    0.90    6.90
  -4 -19   0    4.80    4.50
   4  19   0    6.50    8.10
  -5 -19   0    4.90    3.90
   5  19   0   -2.80    5.70
  -6 -19   0    3.60    5.60
   6  19   0   -2.30    8.70
   0 -20   0    4.40    3.40
   0  20   0    3.30    5.80
   1 -20   0   -1.40    2.90
  -1 -20   0    3.30    3.60
   1  20   0   -0.40    5.60
  -1  20   0   -4.60    5.10
   2 -20   0    2.70    2.90
  -2 -20   0    1.90    3.80
  -2  20   0   -2.80    4.80
   2  20   0   -3.50    5.80
  -3 -20   0    4.10    4.30
  -3  20   0   -0.60    4.10
   3  20   0    3.20    7.00
  -4 -20   0   -3.20    4.30
   4  20   0   12.70    8.60
   0 -21   0    2.70    3.70
   0  21   0    7.00    6.70
  -1 -21   0   -0.20    3.60
   1 -21   0    0.80    3.40
   1  21   0    4.60    6.60
  -1  21   0    0.20    5.20
  -2 -21   0    5.70    4.20
   2 -21   0   -2.10    2.90
   2  21   0    4.50    7.00
  -2  21   0    8.10    5.70
  -3 -21   0    2.70    4.30
   3  21   0    3.70    6.30
 -12   0   1   -3.80    3.30
  12   0  -1   -5.20    5.60
 -11   0   1   -2.20    3.10
  11   0  -1   -3.60    4.80
  10   0  -1   -2.50    4.20
 -10   0   1    0.90    3.00
   9   0  -1   -3.40    4.00
  -9   0   1   -2.30    2.30
  -8   0   1   -1.20    2.40
   8   0  -1    0.10    3.90
  -8   0   1   -0.40    2.00
  -7   0   1   -0.10    1.60
   7   0  -1   -1.30    3.00
  -7   0   1   -3.00    1.90
  -6   0   1    2.10    1.50
   6   0  -1    0.90    2.70
  -6   0   1   -1.30    1.60
   5   0  -1   -3.50    1.20
  -5   0   1   -0.20    1.20
  -5   0   1    0.30    1.10
   5   0  -1   -2.00    2.20
  -4   0   1   -1.00    1.00
   4   0  -1    1.60    2.10
  -4   0   1   -0.70    1.00
   4   0  -1    0.20    0.90
  -3   0   1   -0.10    1.20
  -3   0   1   -0.40    0.80
   3   0  -1    0.60    1.50
  -3   0   1    1.00    0.90
   3   0  -1   -0.20    0.80
   3   0  -1   -0.70    0.80
   2   0  -1    0.10    1.30
  -2   0   1   -0.40    1.00
  -2   0   1   -0.20    0.60
  -2   0   1    0.00    0.60
   2   0  -1    0.60    0.60
   2   0  -1   -0.60    0.60
   1   0  -1   -1.00    0.70
  -1   0   1    0.70    0.70
  -1   0   1    0.20    0.40
   1   0  -1    0.80    0.80
  -1   0   1   -0.70    0.70
   1   0  -1   -0.20    0.40
   1   0  -1    0.10    0.40
  -1   0   1    0.00    0.40
   0   0   1   -1.50    0.30
   0   0  -1   -1.10    0.30
   0   0  -1   -0.90    0.30
   0   0  -1   -1.10    0.30
   0   0   1   -0.90    0.30
  -1   0  -1    1.00    0.80
   1   0   1   -0.20    0.70
  -1   0  -1    0.30    0.70
   1   0   1   -0.40    0.50
   2   0   1    0.30    0.70
  -2   0  -1   -1.40    0.80
  -2   0  -1   -0.40    0.70
   2   0   1   -0.30    0.90
  -3   0  -1   -0.20    0.90
  -3   0  -1   -2.00    0.90
   3   0   1   -0.30    1.00
  -4   0  -1    0.40    1.30
   4   0   1   -1.40    1.40
   4   0   1    0.50    1.40
  -4   0  -1    0.20    1.50
  -5   0  -1    0.00    1.80
  -5   0  -1    0.10    1.50
   5   0   1    1.50    2.50
   6   0   1    3.40    2.90
  -6   0  -1   -0.80    1.40
  -6   0  -1    0.90    1.70
  -7   0  -1   -0.30    1.80
   7   0   1    3.20    2.70
  -7   0  -1   -0.40    1.70
  -8   0  -1    0.30    2.10
  -8   0  -1    5.00    2.50
   8   0   1   -1.80    2.80
  -9   0  -1   -0.10    2.50
  -9   0  -1   -0.40    2.30
   9   0   1   -2.50    2.90
 -10   0  -1    2.40    3.30
  10   0   1   -1.80    3.60
 -11   0  -1    3.80    3.90
  11   0   1   -3.80    4.60
  12   0   1   -4.60    5.10
 -12   0  -1    1.10    4.20
 -12  -1   1   -1.10    3.40
  12  -1  -1    2.20    5.60
 -12   1   1    1.20    3.40
  12   1  -1   -6.20    5.60
 -11  -1   1    1.40    3.50
  11  -1  -1   -6.50    4.90
 -11   1   1   -0.60    3.00
  11   1  -1   -1.20    5.20
 -10  -1   1    1.90    3.10
  10  -1  -1    3.10    4.70
  10   1  -1   -9.30    4.20
 -10   1   1    1.50    2.80
  -9  -1   1   -0.60    2.40
   9  -1  -1    5.30    4.60
  -9  -1   1   -0.30    2.70
   9   1  -1    1.40    4.10
  -9   1   1    0.10    2.40
  -8  -1   1   39.00    4.00
   8  -1  -1   30.00    5.40
  -8  -1   1   39.30    4.60
   8   1  -1   45.20    6.20
  -8   1   1   38.00    4.00
  -8   1   1   36.90    4.10
  -7  -1   1   10.70    2.50
   7  -1  -1   14.10    3.80
  -7  -1   1   10.30    2.50
  -7   1   1    9.70    2.20
  -7   1   1   12.30    2.70
   7   1  -1    9.70    3.40
  -6  -1   1   -0.80    1.60
   6  -1  -1   -3.50    2.10
   6  -1  -1    1.60    1.70
  -6  -1   1    0.60    1.90
   6   1  -1   -2.80    3.00
  -6   1   1   -2.10    1.10
  -6   1   1    0.50    1.50
   5  -1  -1   49.70    4.20
   5  -1  -1   43.60    2.90
  -5  -1   1   50.69    3.20
  -5  -1   1   48.10    3.00
  -5   1   1   47.60    3.10
  -5   1   1   44.20    2.90
   5   1  -1   48.20    4.30
   4  -1  -1  448.26   14.60
  -4  -1   1  441.26   14.10
   4  -1  -1  447.26   13.50
  -4  -1   1  433.76   13.80
   4   1  -1  436.96   15.30
   4   1  -1  448.36   13.90
  -4   1   1  437.86   13.40
  -4   1   1  448.96   13.70
   3  -1  -1  147.49    5.10
  -3  -1   1  150.78    5.50
  -3  -1   1  144.19    5.30
   3  -1  -1  150.08    5.80
   3  -1  -1  154.48    5.10
  -3   1   1  142.79    5.00
   3   1  -1  145.19    5.30
   3   1  -1  145.29    6.50
  -3   1   1  149.69    5.10
  -2  -1   1    2.80    0.90
   2  -1  -1    3.10    0.80
   2  -1  -1    4.40    0.70
   2  -1  -1    3.70    0.70
   2  -1  -1    7.10    1.30
  -2  -1   1    3.20    1.30
  -2  -1   1    2.70    1.00
  -2   1   1    3.90    0.60
   2   1  -1    4.70    1.00
  -2   1   1    4.10    0.70
   2   1  -1    5.80    1.50
   2   1  -1    3.60    1.00
  -2   1   1    3.80    1.00
  -1  -1   1  684.63   21.60
  -1  -1   1  792.82   22.20
  -1  -1   1  785.72   22.60
   1  -1  -1  802.82   21.40
   1  -1  -1  807.82   21.20
  -1   1   1  691.53   21.20
   1   1  -1  774.82   22.50
  -1   1   1  712.33   21.50
  -1   1   1  771.32   21.10
   1   1  -1  772.02   22.20
   1   1  -1  798.22   21.70
  -1   1   1  780.22   21.30
   1   1  -1  788.62   21.60
   0  -1   1  145.89    5.10
   0   1   1  176.28    4.90
   0   1  -1  141.39    5.30
   1  -1   1    0.00    0.70
  -1  -1  -1   -1.30    0.50
  -1  -1  -1   -0.50    0.80
   1  -1   1    0.40    0.70
  -1   1  -1    0.80    0.50
   1   1   1    0.20    0.60
   1   1   1    1.10    0.80
  -1   1  -1    0.60    0.80
   2  -1   1   61.19    2.90
  -2  -1  -1   67.89    3.20
  -2  -1  -1   60.59    2.80
   2  -1   1   65.69    2.80
   2   1   1   63.49    2.90
  -2   1  -1   62.39    2.70
  -2   1  -1   65.19    3.00
   2   1   1   64.29    3.00
   3  -1   1  862.81   25.00
  -3  -1  -1  881.81   25.20
  -3  -1  -1  808.92   25.40
   3   1   1  878.51   25.20
   3   1   1  807.22   25.80
  -3   1  -1  914.31   25.40
  -3   1  -1  867.61   24.90
  -4  -1  -1  384.66   12.80
  -4  -1  -1  388.56   12.60
   4  -1   1  378.26   12.30
  -4   1  -1  382.56   12.20
  -4   1  -1  394.96   12.70
   4   1   1  367.76   13.50
  -5  -1  -1    5.50    2.20
  -5  -1  -1    4.70    1.60
   5  -1   1    5.10    1.90
   5  -1   1   10.50    2.80
   5   1   1    3.40    2.80
  -5   1  -1    4.70    1.60
  -5   1  -1    6.30    1.70
   6  -1   1  115.59    7.00
  -6  -1  -1  129.39    6.10
  -6  -1  -1  130.89    6.40
   6   1   1  128.19    7.90
  -6   1  -1  129.19    5.90
  -6   1  -1  123.19    6.30
  -7  -1  -1   21.20    3.00
   7  -1   1   20.00    4.40
  -7  -1  -1   22.70    3.80
   7   1   1   18.70    4.70
  -7   1  -1   23.90    3.70
  -7   1  -1   21.90    3.10
  -8  -1  -1   33.70    3.70
  -8  -1  -1   31.10    4.80
   8  -1   1   34.90    5.60
   8   1   1   38.50    5.90
  -8   1  -1   29.10    4.40
  -8   1  -1   35.60    3.90
  -9  -1  -1   40.20    4.90
   9  -1   1   32.20    6.00
  -9  -1  -1   38.50    5.40
   9   1   1   33.80    6.00
  -9   1  -1   38.90    5.20
 -10  -1  -1   -4.80    2.90
  10  -1   1   -0.60    4.30
  10   1   1    7.20    5.30
 -10   1  -1    1.90    3.20
  11  -1   1   -3.90    4.80
 -11  -1  -1    3.10    3.80
  11   1   1    0.70    5.50
 -11   1  -1   -3.70    2.90
  12  -1   1   -0.80    5.40
 -12  -1  -1    0.80    3.90
  12   1   1    3.70    6.60
 -12   1  -1    2.40    3.50
  12  -2  -1    4.80    5.50
 -12  -2   1   -0.70    3.90
 -12   2   1   -0.70    3.30
  12   2  -1   -0.10    6.50
  11  -2  -1    3.70    5.30
 -11  -2   1    8.20    3.90
  11   2  -1    6.10    5.80
 -11   2   1    1.00    2.90
 -10  -2   1   -2.30    2.20
  10  -2  -1   -0.30    4.50
  10   2  -1   -4.50    4.40
 -10   2   1   -3.70    2.40
   9  -2  -1  106.39    8.50
  -9  -2   1  106.09    7.20
  -9  -2   1  122.99    7.10
   9   2  -1  114.69   10.00
  -9   2   1  119.49    6.80
   8  -2  -1    8.00    4.00
  -8  -2   1    5.90    2.50
  -8  -2   1    5.00    2.60
  -8   2   1    8.70    2.70
  -8   2   1   11.00    2.40
   8   2  -1   -2.70    4.30
   7  -2  -1   -0.70    1.70
   7  -2  -1    1.60    2.90
  -7  -2   1    1.80    2.10
  -7  -2   1    2.30    2.50
  -7   2   1    3.60    2.10
  -7   2   1    1.60    1.50
   7   2  -1    2.30    3.10
   6  -2  -1   79.09    5.70
  -6  -2   1   78.09    5.00
  -6  -2   1   78.39    4.50
   6  -2  -1   81.59    4.30
   6   2  -1   84.49    7.00
  -6   2   1   86.59    4.10
  -6   2   1   78.49    4.30
   5  -2  -1   35.50    3.40
  -5  -2   1   30.10    2.90
  -5  -2   1   29.90    3.10
   5  -2  -1   34.30    2.60
   5   2  -1   42.30    5.00
  -5   2   1   34.90    2.30
  -5   2   1   32.20    2.50
   4  -2  -1    4.00    1.70
  -4  -2   1    1.60    1.60
   4  -2  -1    1.30    1.10
  -4  -2   1    0.80    1.00
  -4   2   1    1.40    0.90
  -4   2   1   -0.10    1.00
   4   2  -1   -3.80    2.20
   3  -2  -1   28.70    2.20
  -3  -2   1   25.40    2.00
   3  -2  -1   28.30    1.60
  -3  -2   1   29.10    2.00
   3  -2  -1   28.80    1.60
   3   2  -1   27.10    3.40
  -3   2   1   27.70    1.60
  -3   2   1   27.10    1.50
   3   2  -1   26.90    2.20
   2  -2  -1  742.03   20.40
   2  -2  -1  720.53   20.60
  -2  -2   1  732.33   22.20
  -2  -2   1  725.33   21.40
  -2  -2   1  710.83   21.20
   2  -2  -1  733.33   20.70
   2   2  -1  732.03   22.30
   2   2  -1  752.02   21.30
   2   2  -1  738.93   21.40
  -2   2   1  742.33   20.30
  -2   2   1  738.33   20.50
  -1  -2   1  201.88    6.60
  -1  -2   1  209.88    7.20
  -1  -2   1  206.38    6.50
   1   2  -1  197.58    7.50
   1   2  -1  200.08    7.30
   1   2  -1  211.98    6.50
   1   2  -1  213.58    6.60
   0  -2   1  268.17    8.50
   0  -2   1  282.87    9.00
   0  -2   1  288.07    8.60
   0  -2   1  272.17    9.20
   0  -2  -1  281.77    8.30
   0   2  -1  286.97    9.00
   0   2  -1  291.77    9.30
   0   2   1  299.57    8.60
   0   2  -1  290.37    8.50
   0   2   1  287.97    8.40
   0   2  -1  299.77    8.60
   0   2   1  290.47    8.40
  -1  -2  -1 9426.26  259.67
  -1  -2  -1 9448.95  261.17
   1  -2   1 8742.62  261.27
   1  -2   1 9212.58  260.67
   1   2   1 9277.77  259.67
   1   2   1 9874.61  261.47
   1   2   1 9999.00  260.37
  -1   2  -1 9512.55  260.77
  -1   2  -1 9461.35  259.67
  -1   2  -1 8888.41  262.77
   2  -2   1   78.09    3.40
  -2  -2  -1   77.89    3.50
  -2  -2  -1   78.59    3.40
   2  -2   1   79.49    3.30
  -2   2  -1   79.79    3.20
   2   2   1   74.19    3.50
   2   2   1   76.39    4.00
   2   2   1   76.89    3.30
  -2   2  -1   78.69    3.40
  -3  -2  -1  339.97   11.20
  -3  -2  -1  335.77   11.40
   3  -2   1  339.77   10.90
  -3   2  -1  369.16   11.20
  -3   2  -1  339.37   10.80
   3   2   1  336.37   11.20
   3   2   1  363.66   12.20
   4  -2   1  398.46   12.70
  -4  -2  -1  397.66   13.20
  -4  -2  -1  393.16   13.40
  -4   2  -1  402.16   12.60
   4   2   1  394.86   14.40
  -4   2  -1  409.66   13.10
  -5  -2  -1  182.18    7.50
   5  -2   1  179.08    7.00
  -5  -2  -1  182.18    7.70
   5   2   1  171.28    8.80
  -5   2  -1  175.78    7.20
  -5   2  -1  168.08    6.70
   6  -2   1   42.70    3.50
  -6  -2  -1   36.90    3.50
  -6  -2  -1   35.50    3.70
   6  -2   1   36.00    4.40
  -6   2  -1   38.50    3.10
   6   2   1   32.60    4.60
  -6   2  -1   41.30    3.60
  -7  -2  -1  180.68    8.10
   7  -2   1  176.98    9.20
  -7  -2  -1  183.28    8.90
   7   2   1  179.98   10.50
  -7   2  -1  176.58    7.60
  -7   2  -1  175.68    8.20
  -8  -2  -1   13.70    3.30
   8  -2   1   10.40    4.20
  -8  -2  -1   12.90    3.50
   8   2   1   21.70    5.60
  -8   2  -1   14.40    3.40
  -8   2  -1   11.70    2.80
  -9  -2  -1    7.40    3.70
   9  -2   1   -5.30    3.50
  -9  -2  -1    6.70    3.10
  -9   2  -1    2.50    3.10
   9   2   1    6.20    4.10
  10  -2   1    5.40    4.80
 -10  -2  -1    4.30    2.90
 -10   2  -1    4.60    3.40
  10   2   1    4.30    5.80
 -11  -2  -1    1.00    3.90
  11  -2   1    2.10    4.70
 -11   2  -1    2.10    3.20
  11   2   1   -2.90    5.50
 -12  -2  -1    7.70    4.00
  12  -2   1    0.60    5.60
 -12   2  -1   13.90    4.60
  12   2   1   -0.50    6.10
 -12  -3   1   -1.90    2.70
  12  -3  -1    5.20    5.40
  12   3  -1   -7.20    3.90
 -12   3   1   -3.30    3.20
 -11  -3   1    1.30    3.70
  11  -3  -1    6.40    5.10
  11   3  -1    4.20    6.20
 -11   3   1    2.60    3.20
  10  -3  -1    1.60    4.40
 -10  -3   1    7.80    3.80
  10   3  -1    3.60    6.00
 -10   3   1    2.30    2.50
  -9  -3   1    0.00    2.90
   9  -3  -1   -1.10    3.90
  -9  -3   1    0.70    2.00
   9   3  -1    2.40    5.20
  -9   3   1    3.30    2.60
  -8  -3   1   51.99    4.40
   8  -3  -1   44.40    5.40
  -8  -3   1   50.09    4.60
  -8   3   1   49.60    4.20
   8   3  -1   54.49    7.70
   7  -3  -1   61.59    5.40
  -7  -3   1   60.39    4.80
   7  -3  -1   69.99    4.20
  -7  -3   1   68.19    5.40
   7   3  -1   69.49    6.60
  -7   3   1   65.79    3.90
  -7   3   1   67.89    4.30
  -6  -3   1   11.60    2.60
   6  -3  -1    5.80    1.70
  -6  -3   1   10.00    2.70
   6  -3  -1    5.40    2.60
  -6   3   1    8.10    1.60
  -6   3   1    8.40    1.90
   6   3  -1   11.40    4.20
  -5  -3   1   17.30    2.60
   5  -3  -1   13.90    2.50
  -5  -3   1    8.10    2.30
   5  -3  -1   12.80    1.80
   5   3  -1   14.50    3.70
  -5   3   1   13.80    1.90
  -5   3   1   13.80    1.60
  -4  -3   1  247.58    9.00
   4  -3  -1  242.78    7.80
   4  -3  -1  237.18    8.40
  -4  -3   1  262.17    8.90
  -4   3   1  239.48    7.90
   4   3  -1  239.88   10.50
  -4   3   1  244.98    7.60
   3  -3  -1   60.29    2.50
  -3  -3   1   67.79    3.30
   3  -3  -1   66.39    2.90
  -3  -3   1   64.09    3.50
   3  -3  -1   61.99    2.30
  -3   3   1   63.79    2.30
   3   3  -1   65.79    4.40
  -3   3   1   65.09    2.50
  -2  -3   1    5.30    2.10
  -2  -3   1    4.20    1.10
   2  -3  -1    4.60    0.50
  -2  -3   1    2.70    1.30
   2   3  -1    4.90    1.80
   2   3  -1    4.50    1.30
   2   3  -1    5.40    1.20
  -2   3   1    4.80    0.50
  -1  -3   1 2074.79   59.09
  -1  -3   1 2054.29   58.59
  -1  -3   1 2159.48   59.69
   1  -3  -1 2101.89   58.19
   1  -3  -1 2126.89   57.89
   1   3  -1 2003.20   60.29
   1   3  -1 2145.39   58.69
   1   3  -1 2210.78   59.09
  -1   3   1 2098.89   58.69
  -1   3   1 2159.98   58.19
  -1   3   1 2074.19   58.49
   1   3  -1 2130.09   59.69
   0  -3   1  453.25   13.20
   0  -3  -1  471.65   13.30
   0  -3   1  453.95   13.80
   0  -3   1  443.36   14.10
   0  -3   1  429.56   13.10
   0  -3  -1  441.76   12.90
   0  -3  -1  435.56   12.90
   0   3   1  454.85   13.00
   0   3   1  453.75   13.30
   0   3  -1  430.96   14.10
   0   3  -1  440.86   13.70
   0   3  -1  451.25   13.10
   0   3  -1  456.55   13.20
   0   3   1  445.46   12.90
  -1  -3  -1   15.40    2.20
   1  -3   1   15.60    1.70
   1  -3   1   16.60    1.80
  -1  -3  -1   15.90    1.60
   1  -3   1   14.60    1.30
  -1  -3  -1   12.30    1.60
  -1   3  -1   14.20    1.60
   1   3   1   13.90    2.10
   1   3   1   13.80    1.50
   1   3   1   15.50    1.50
  -1   3  -1   13.50    1.20
  -1   3  -1   15.20    1.80
  -1   3  -1   14.50    1.30
   2  -3   1   90.59    3.90
   2  -3   1   87.89    3.70
  -2  -3  -1   92.99    4.20
  -2  -3  -1   87.19    4.00
  -2  -3  -1  104.19    4.70
  -2   3  -1   92.99    3.60
   2   3   1   92.09    4.10
  -2   3  -1   92.39    4.00
   2   3   1   84.59    3.90
   2   3   1   99.69    4.80
  -3  -3  -1  198.58    7.50
  -3  -3  -1  219.08    7.70
   3  -3   1  207.18    7.10
  -3   3  -1  215.98    6.90
   3   3   1  205.18    8.40
  -3   3  -1  183.88    7.10
  -4  -3  -1   31.80    3.10
   4  -3   1   31.60    2.40
  -4  -3  -1   31.60    2.80
  -4   3  -1   32.00    2.60
   4   3   1   35.60    4.40
  -4   3  -1   33.70    2.30
   5  -3   1  157.78    6.60
  -5  -3  -1  169.28    7.40
  -5  -3  -1  168.28    7.20
  -5   3  -1  175.38    7.00
   5   3   1  172.08    9.00
  -5   3  -1  169.98    6.50
   6  -3   1    2.30    2.60
  -6  -3  -1   -4.50    1.80
  -6  -3  -1    3.20    2.10
   6  -3   1    2.50    1.80
   6   3   1   -0.70    2.50
  -6   3  -1    1.60    1.50
  -6   3  -1    2.60    2.00
   7  -3   1   12.70    3.60
  -7  -3  -1   10.10    2.70
  -7  -3  -1    9.20    2.80
   7   3   1    9.20    3.80
  -7   3  -1   10.30    2.30
  -7   3  -1    8.80    2.60
  -8  -3  -1    0.10    3.20
  -8  -3  -1    9.60    3.40
   8  -3   1    9.00    3.80
   8   3   1    6.50    5.00
  -8   3  -1    9.60    3.00
  -8   3  -1   10.60    2.40
   9  -3   1   83.19    7.60
  -9  -3  -1   95.59    7.30
  -9  -3  -1   79.09    5.90
  -9   3  -1   82.79    6.20
   9   3   1   73.89    8.00
 -10  -3  -1    9.20    3.60
 -10  -3  -1   11.90    4.00
  10  -3   1    7.20    4.70
  10   3   1    7.50    6.00
 -10   3  -1   15.40    4.00
  11  -3   1    9.60    5.50
 -11  -3  -1    2.60    4.20
  11   3   1   -0.10    4.80
 -11   3  -1    9.70    4.00
  12  -3   1    4.40    5.70
 -12  -3  -1    2.70    4.50
  12   3   1   -0.80    6.40
 -12   3  -1    5.30    3.80
  12  -4  -1    6.80    5.30
 -12  -4   1    3.90    4.60
  12   4  -1   -6.30    6.50
 -12   4   1    1.40    3.10
  11  -4  -1    6.00    4.90
 -11  -4   1   -2.70    3.90
 -11   4   1    1.80    2.80
  11   4  -1   10.90    7.30
 -10  -4   1   18.10    4.40
  10  -4  -1   22.30    5.50
 -10  -4   1   20.40    5.00
  10   4  -1   19.70    6.90
 -10   4   1   16.60    3.30
  -9  -4   1   21.40    4.60
   9  -4  -1   21.40    4.90
  -9  -4   1   13.10    3.70
  -9   4   1   14.60    3.10
   9   4  -1   20.80    6.70
  -8  -4   1   -2.00    2.60
   8  -4  -1   -2.70    3.10
  -8  -4   1    4.00    2.60
  -8   4   1    2.40    2.00
   8   4  -1   -4.90    4.70
  -7  -4   1  121.69    7.10
   7  -4  -1  118.09    5.60
   7  -4  -1  112.39    6.90
  -7  -4   1  120.79    6.80
  -7   4   1  121.29    5.20
  -7   4   1  124.89    5.80
   7   4  -1  124.69    8.80
   6  -4  -1  371.66   12.30
  -6  -4   1  394.56   14.10
  -6  -4   1  375.96   13.60
   6  -4  -1  385.86   13.40
  -6   4   1  378.46   12.50
  -6   4   1  392.66   11.90
   6   4  -1  372.76   16.30
  -5  -4   1  112.49    5.50
   5  -4  -1  112.79    5.20
  -5  -4   1  110.29    5.60
   5  -4  -1  113.59    4.50
  -5   4   1  118.19    4.60
  -5   4   1  107.09    4.10
   5   4  -1  115.29    7.30
   4  -4  -1   -0.30    0.70
   4  -4  -1   -0.10    1.10
  -4  -4   1   -0.10    1.60
   4  -4  -1    0.20    0.20
  -4  -4   1   -1.00    1.20
   4  -4  -1    0.10    0.60
  -4   4   1    0.30    0.60
   4   4  -1   -0.20    2.80
  -4   4   1    0.10    0.80
  -3  -4   1  156.98    6.40
   3  -4  -1  163.38    5.10
  -3  -4   1  164.18    6.30
  -3   4   1  162.08    4.70
  -3   4   1  168.08    4.80
   3   4  -1  158.58    7.90
  -3   4   1  169.78    5.20
  -2  -4   1    1.70    1.10
   2  -4  -1    1.50    0.50
  -2  -4   1    4.20    1.80
  -2  -4   1    2.90    1.40
  -2   4   1    2.00    0.50
   2   4  -1    0.00    2.20
   1  -4  -1 5155.68  140.59
  -1  -4   1 5047.29  140.39
  -1  -4   1 5221.18  140.79
  -1  -4   1 4958.60  139.39
   1  -4  -1 4964.90  140.39
   1   4  -1 4809.72  141.89
   1   4  -1 5160.58  139.49
  -1   4   1 4978.40  140.29
   1   4  -1 5322.37  140.49
  -1   4   1 4938.21  140.09
   1   4  -1 5116.99  140.69
  -1   4   1 5148.58  140.09
   0  -4   1 1560.24   44.00
   0  -4  -1 1589.24   44.10
   0  -4   1 1507.15   45.50
   0  -4   1 1566.54   44.40
   0  -4  -1 1567.74   43.80
   0  -4  -1 1623.04   44.40
   0  -4   1 1626.34   45.10
   0   4   1 1579.74   44.10
   0   4  -1 1569.34   44.90
   0   4   1 1547.45   44.40
   0   4  -1 1620.44   44.00
   0   4  -1 1508.35   45.60
   0   4   1 1554.24   43.80
   0   4  -1 1643.34   44.40
  -1  -4  -1 2620.54   71.09
  -1  -4  -1 2543.65   70.79
   1  -4   1 2528.35   69.99
   1  -4   1 2504.25   70.49
   1  -4   1 2535.05   70.59
  -1  -4  -1 2545.85   70.29
   1  -4   1 2460.95   71.29
  -1   4  -1 2483.15   71.39
   1   4   1 2556.64   70.79
   1   4   1 2432.36   70.19
  -1   4  -1 2593.04   70.49
   1   4   1 2552.54   71.19
  -1   4  -1 2542.65   70.49
  -1   4  -1 2551.94   69.89
  -2  -4  -1  517.15   16.30
   2  -4   1  518.25   16.00
  -2  -4  -1  540.85   17.20
   2  -4   1  513.55   16.30
  -2  -4  -1  547.15   16.30
   2   4   1  533.15   16.40
   2   4   1  534.95   17.30
  -2   4  -1  556.54   15.60
  -2   4  -1  540.55   15.80
  -2   4  -1  537.15   16.40
  -3  -4  -1    0.60    1.20
  -3  -4  -1   -1.00    1.40
   3  -4   1   -0.20    1.10
   3   4   1   -2.90    1.50
  -3   4  -1    0.40    0.80
  -3   4  -1    0.90    1.10
  -4  -4  -1   53.69    3.90
  -4  -4  -1   52.89    3.70
   4  -4   1   54.09    3.20
  -4   4  -1   61.49    3.10
  -4   4  -1   53.29    3.30
   4   4   1   56.39    4.70
  -5  -4  -1  142.79    6.80
   5  -4   1  130.89    5.80
  -5  -4  -1  131.79    6.60
   5   4   1  143.09    8.50
  -5   4  -1  138.39    5.60
  -5   4  -1  144.39    6.20
  -6  -4  -1    7.20    2.80
   6  -4   1    7.20    1.90
  -6  -4  -1    2.10    2.10
   6   4   1    0.70    3.80
  -6   4  -1    6.30    1.70
  -6   4  -1    7.60    2.30
   7  -4   1  178.48    9.10
  -7  -4  -1  208.38    9.80
   7  -4   1  188.28    8.80
  -7  -4  -1  205.38    9.20
  -7   4  -1  199.08    7.90
  -7   4  -1  211.08    8.80
   7   4   1  191.78   11.80
  -8  -4  -1   -2.80    2.60
  -8  -4  -1   -0.30    3.30
   8  -4   1   -1.90    2.90
   8   4   1    2.30    5.00
  -8   4  -1    1.00    2.40
  -9  -4  -1   30.90    5.40
  -9  -4  -1   23.80    4.70
   9  -4   1   18.00    4.80
  -9   4  -1   28.30    4.30
   9   4   1   26.90    6.20
 -10  -4  -1    6.80    3.90
  10  -4   1    8.20    4.50
 -10  -4  -1    8.10    3.70
 -10   4  -1    5.90    3.10
  10   4   1    6.90    6.30
  11  -4   1   -0.70    4.90
 -11  -4  -1    5.90    4.80
 -11   4  -1    8.40    3.60
  11   4   1   12.70    7.20
  12  -4   1   -1.60    4.70
 -12  -4  -1    3.00    4.80
 -12   4  -1    2.00    3.40
  12   4   1   -3.80    6.10
 -12  -5   1    1.40    4.60
  12  -5  -1   -0.70    4.70
  12   5  -1    1.20    5.20
 -12   5   1   -2.80    2.50
 -11  -5   1   15.60    5.30
  11  -5  -1    9.90    4.70
 -11   5   1   10.20    3.20
  11   5  -1    6.60    6.80
  10  -5  -1   11.30    4.80
 -10  -5   1    4.40    4.20
 -10  -5   1   10.10    3.30
 -10   5   1    5.20    2.70
  10   5  -1    9.10    6.20
  -9  -5   1   -1.40    2.10
   9  -5  -1   -5.00    3.20
  -9  -5   1   -1.10    2.50
   9   5  -1   -3.20    3.70
  -9   5   1   -0.40    2.10
  -8  -5   1    3.20    3.30
  -8  -5   1    1.40    2.20
   8  -5  -1   -0.80    2.70
   8   5  -1    1.10    5.40
  -8   5   1   -1.50    1.70
  -7  -5   1    1.10    2.80
   7  -5  -1    1.60    2.60
   7  -5  -1    1.50    1.60
  -7  -5   1    1.10    2.20
   7   5  -1    7.50    4.20
  -7   5   1   -1.30    1.60
  -6  -5   1    3.40    2.00
   6  -5  -1    1.90    2.10
   6  -5  -1    3.70    1.40
  -6  -5   1    4.50    2.30
   6  -5  -1    3.20    1.50
   6   5  -1    2.50    3.30
  -6   5   1    2.90    1.10
  -6   5   1    3.10    1.50
  -5  -5   1   36.30    3.90
   5  -5  -1   34.20    2.90
   5  -5  -1   34.10    1.60
  -5  -5   1   36.40    3.20
   5  -5  -1   32.00    1.50
   5   5  -1   38.60    5.20
  -5   5   1   33.50    2.20
  -5   5   1   35.90    1.80
  -4  -5   1  102.59    5.30
  -4  -5   1  104.49    5.20
   4  -5  -1   97.09    3.70
  -4   5   1  102.09    3.80
  -4   5   1  104.89    3.30
   4   5  -1   97.89    6.60
  -4   5   1  102.99    3.30
   3  -5  -1  226.48    7.00
  -3  -5   1  239.18    8.60
  -3  -5   1  234.08    8.60
   3   5  -1  236.08   10.20
  -3   5   1  242.88    7.20
  -2  -5   1 1098.19   32.60
  -2  -5   1 1124.79   32.90
   2  -5  -1 1146.89   31.50
   2  -5  -1 1135.29   31.10
  -2   5   1 1104.49   31.80
   2   5  -1 1136.89   34.30
  -2   5   1 1149.98   31.40
   1  -5  -1 1596.34   44.30
  -1  -5   1 1617.24   45.60
   1  -5  -1 1680.23   44.50
  -1  -5   1 1676.13   46.80
  -1  -5   1 1581.64   45.20
   1   5  -1 1597.84   46.60
  -1   5   1 1618.04   44.30
   1   5  -1 1653.63   45.60
   1   5  -1 1430.06   47.10
  -1   5   1 1624.04   44.70
  -1   5   1 1547.15   44.70
   0  -5  -1   21.30    1.50
   0  -5   1   21.90    2.80
   0  -5   1   24.40    1.90
   0  -5  -1   21.00    1.70
   0  -5  -1   23.90    2.30
   0  -5   1   22.60    1.90
   0   5  -1   19.60    1.70
   0   5   1   20.80    2.20
   0   5   1   20.80    1.50
   0   5  -1   20.00    2.90
   0   5  -1   19.60    2.50
   0   5   1   20.30    1.50
   1  -5   1  218.18    7.10
  -1  -5  -1  207.78    7.30
   1  -5   1  203.78    7.90
   1  -5   1  216.98    7.90
  -1  -5  -1  208.88    7.30
  -1  -5  -1  223.28    8.30
   1  -5   1  212.68    7.10
   1   5   1  216.68    8.40
   1   5   1  216.88    7.40
  -1   5  -1  223.28    7.10
  -1   5  -1  218.58    8.20
  -1   5  -1  222.58    7.60
  -1   5  -1  210.28    7.00
  -2  -5  -1  227.98    8.90
  -2  -5  -1  208.48    7.70
   2  -5   1  200.68    7.70
   2  -5   1  212.08    7.60
  -2  -5  -1  210.58    7.80
   2   5   1  226.88    9.10
  -2   5  -1  211.98    7.30
  -2   5  -1  228.28    8.00
  -2   5  -1  220.28    7.10
   3  -5   1   76.29    3.80
  -3  -5  -1   81.19    4.50
  -3  -5  -1   79.59    4.30
   3   5   1   83.89    5.40
  -3   5  -1   80.99    4.00
  -3   5  -1   84.09    3.50
  -4  -5  -1  340.07   12.10
   4  -5   1  331.07   11.30
  -4  -5  -1  343.57   12.30
   4   5   1  354.36   13.80
  -4   5  -1  359.16   11.70
  -4   5  -1  345.87   10.90
   5  -5   1   26.70    2.60
  -5  -5  -1   26.80    3.30
  -5  -5  -1   29.50    3.60
  -5   5  -1   27.00    2.30
  -5   5  -1   33.90    3.00
   5   5   1   31.10    5.30
  -6  -5  -1   53.19    5.10
  -6  -5  -1   48.90    4.30
   6  -5   1   46.60    3.70
   6   5   1   63.09    6.30
  -6   5  -1   57.29    3.40
  -6   5  -1   55.09    3.90
   7  -5   1  153.88    7.90
  -7  -5  -1  135.79    7.70
  -7  -5  -1  140.09    7.50
   7   5   1  128.39    9.40
  -7   5  -1  139.99    6.10
  -7   5  -1  144.99    6.90
  -8  -5  -1    6.70    3.20
   8  -5   1   -2.10    3.00
  -8  -5  -1    2.20    2.40
  -8   5  -1   -1.00    2.50
   8   5   1   -3.90    4.80
  -9  -5  -1    4.00    3.00
  -9  -5  -1    3.90    3.40
   9  -5   1   -2.20    3.40
  -9   5  -1    0.90    2.50
   9   5   1    0.20    4.10
  10  -5   1   16.80    5.20
 -10  -5  -1   18.40    4.50
 -10  -5  -1   17.70    4.10
 -10   5  -1   15.40    3.80
  10   5   1   17.90    6.20
 -11  -5  -1   10.20    5.00
  11  -5   1    9.90    5.10
  11   5   1    1.30    6.80
 -11   5  -1    2.50    3.40
  12  -5   1    3.70    4.90
 -12  -5  -1   -0.20    4.60
  12   5   1    3.40    6.60
 -12   5  -1    1.60    3.50
  12  -6  -1   -8.40    4.00
 -12  -6   1    3.30    4.70
 -12   6   1   -2.90    2.60
  12   6  -1    3.10    7.60
 -11  -6   1    1.90    4.20
  11  -6  -1    2.50    4.20
 -11   6   1   -2.00    2.50
  11   6  -1    8.00    7.30
  10  -6  -1   20.70    5.00
 -10  -6   1   31.30    6.00
 -10  -6   1   30.90    5.40
  10   6  -1   36.00    8.90
 -10   6   1   30.20    3.90
  10   6  -1   24.10    7.00
  -9  -6   1   -2.10    2.50
   9  -6  -1    0.10    3.10
  -9  -6   1   -4.00    3.10
   9   6  -1    3.20    4.50
  -9   6   1    1.40    2.10
  -8  -6   1   20.00    4.50
   8  -6  -1   14.00    3.60
  -8  -6   1   17.90    4.10
   8   6  -1   16.20    6.50
  -8   6   1   17.80    2.80
  -7  -6   1   -0.50    3.00
   7  -6  -1   -1.50    2.30
  -7  -6   1    1.80    2.20
  -7   6   1    0.60    1.60
   7   6  -1    2.60    4.10
  -6  -6   1    2.50    2.20
   6  -6  -1    1.60    0.60
   6  -6  -1    2.40    1.90
  -6  -6   1    4.60    3.00
   6   6  -1    3.70    3.50
  -6   6   1    5.60    1.00
  -6   6   1    5.10    1.50
   5  -6  -1    0.70    1.10
  -5  -6   1    1.40    1.80
  -5  -6   1    3.20    1.80
   5  -6  -1    0.30    1.40
   5   6  -1   -0.10    3.70
  -5   6   1    0.60    1.00
  -5   6   1    2.10    0.60
  -4  -6   1  136.69    6.50
  -4  -6   1  147.29    6.80
   4  -6  -1  134.09    4.70
  -4   6   1  143.29    4.90
   4   6  -1  134.59    8.50
   3  -6  -1  149.19    5.00
  -3  -6   1  155.88    6.70
  -3  -6   1  149.09    6.50
  -3   6   1  152.38    4.80
  -3   6   1  154.88    5.10
   3   6  -1  153.38    8.00
   2  -6  -1   52.09    2.10
  -2  -6   1   48.50    3.10
  -2  -6   1   47.50    3.10
   2  -6  -1   51.29    2.50
  -2   6   1   49.80    2.70
  -2   6   1   49.70    1.90
  -2   6   1   51.89    1.80
  -2   6   1   53.09    2.00
   2   6  -1   55.19    4.40
  -1  -6   1  204.28    7.30
   1  -6  -1  197.98    6.50
  -1  -6   1  204.38    7.40
  -1  -6   1  203.68    8.70
  -1   6   1  200.38    7.00
   1   6  -1  221.68    7.50
  -1   6   1  214.58    6.60
  -1   6   1  201.18    6.40
   1   6  -1  196.98    8.40
   1   6  -1  194.18    9.10
   0  -6  -1   -1.20    1.40
   0  -6   1   -0.20    1.00
   0  -6   1    0.20    0.80
   0  -6   1   -1.30    1.20
   0  -6  -1    0.30    0.80
   0  -6  -1    1.70    1.00
   0   6   1    0.80    1.40
   0   6  -1   -0.40    1.50
   0   6   1    1.00    0.80
   0   6  -1    0.00    0.90
   0   6  -1    2.30    1.90
  -1  -6  -1   25.20    3.10
  -1  -6  -1   19.20    2.10
   1  -6   1   19.70    1.90
  -1  -6  -1   20.80    2.10
   1  -6   1   20.50    1.90
   1  -6   1   21.30    2.60
  -1   6  -1   21.80    1.70
  -1   6  -1   27.40    2.40
   1   6   1   18.40    1.90
   1   6   1   23.70    3.10
  -1   6  -1   18.40    2.70
  -2  -6  -1 1249.18   37.00
  -2  -6  -1 1305.27   37.30
   2  -6   1 1271.77   36.20
   2  -6   1 1254.07   36.90
   2   6   1 1288.97   38.50
  -2   6  -1 1285.47   36.50
  -2   6  -1 1289.57   37.60
  -2   6  -1 1287.67   36.40
   3  -6   1   23.00    2.40
  -3  -6  -1   26.50    3.10
  -3  -6  -1   21.40    3.00
   3   6   1   27.30    4.20
  -3   6  -1   17.30    1.80
  -3   6  -1   22.50    2.50
  -3   6  -1   20.50    1.90
  -4  -6  -1  224.58    9.00
   4  -6   1  212.98    7.90
  -4  -6  -1  218.68    9.00
  -4   6  -1  219.38    7.40
   4   6   1  205.58   10.20
  -4   6  -1  217.08    8.20
  -5  -6  -1    0.20    1.80
  -5  -6  -1   -0.10    1.70
   5  -6   1   -0.30    1.20
  -5   6  -1   -0.60    1.00
  -5   6  -1    0.70    1.60
   5   6   1    4.70    3.00
  -6  -6  -1    1.30    2.30
  -6  -6  -1    0.30    2.10
   6  -6   1   -0.50    1.50
   6   6   1    2.30    4.60
  -6   6  -1    0.30    1.30
  -6   6  -1    2.00    1.90
  -7  -6  -1   40.80    4.50
  -7  -6  -1   44.30    5.70
   7   6   1   49.70    7.10
  -7   6  -1   44.30    3.90
   8  -6   1    6.90    3.40
  -8  -6  -1    3.50    3.90
  -8  -6  -1    8.80    3.10
   8   6   1    2.40    4.10
  -8   6  -1    8.90    2.70
  -9  -6  -1   33.10    5.40
  -9  -6  -1   29.90    5.00
   9  -6   1   39.80    5.20
   9   6   1   28.50    6.80
  -9   6  -1   29.90    4.40
 -10  -6  -1    4.60    3.50
 -10  -6  -1    0.50    3.70
  10  -6   1    0.70    3.60
 -10   6  -1    1.30    2.80
  10   6   1    4.60    5.00
  11  -6   1    0.70    4.30
 -11  -6  -1    0.30    4.60
 -11   6  -1    2.50    3.10
  11   6   1    7.20    7.00
 -12  -6  -1    4.50    5.30
  12  -6   1    0.90    4.70
 -12   6  -1   -0.10    3.30
  12   6   1   -8.90    7.00
 -12  -7   1    0.50    3.70
 -12   7   1    3.30    3.10
  12   7  -1    4.90    8.20
 -11  -7   1    4.40    3.60
  11  -7  -1    2.20    4.00
  11   7  -1    9.70    7.50
 -11   7   1    2.20    2.70
 -10  -7   1    7.00    4.50
  10  -7  -1    8.40    3.90
 -10  -7   1   10.00    3.50
  10   7  -1    7.70    7.40
 -10   7   1   16.40    3.20
  10   7  -1    8.10    7.20
  -9  -7   1    1.20    2.60
  -9  -7   1    3.90    3.00
   9  -7  -1    1.20    3.10
  -9   7   1    2.70    2.20
   9   7  -1   11.40    6.80
  -8  -7   1    9.40    4.00
   8  -7  -1    7.00    3.00
  -8  -7   1    9.10    3.80
   8   7  -1    9.00    4.80
  -7  -7   1   22.30    3.80
   7  -7  -1   13.40    2.70
  -7  -7   1   16.30    4.30
   7   7  -1   15.00    5.00
  -7   7   1   17.10    2.40
   6  -7  -1    5.10    2.00
  -6  -7   1    5.20    2.50
  -6  -7   1   -1.30    2.60
   6  -7  -1    2.00    1.40
  -6   7   1    0.70    1.20
   6   7  -1   -0.80    3.20
   5  -7  -1   16.20    1.70
  -5  -7   1   14.40    2.70
  -5  -7   1    9.80    3.20
  -5   7   1   15.40    1.70
   5   7  -1   12.90    4.90
   4  -7  -1   23.40    1.80
  -4  -7   1   28.30    3.20
  -4  -7   1   24.60    3.40
   4   7  -1   28.20    5.10
  -4   7   1   26.10    1.50
  -4   7   1   28.80    1.80
  -3  -7   1    0.80    2.00
  -3  -7   1    0.60    1.50
   3  -7  -1    0.70    1.00
  -3   7   1    0.50    0.60
  -3   7   1    0.50    0.90
   3   7  -1    0.00    3.20
  -2  -7   1   75.09    4.10
   2  -7  -1   75.39    3.50
  -2  -7   1   70.69    4.30
   2  -7  -1   80.89    3.00
  -2   7   1   76.09    3.80
  -2   7   1   82.79    3.00
   2   7  -1   80.99    6.00
  -2   7   1   75.79    2.90
  -2   7   1   78.69    2.70
   2   7  -1   70.09    5.80
  -1  -7   1   54.79    4.60
  -1  -7   1   50.89    3.30
  -1  -7   1   53.09    3.30
   1  -7  -1   51.69    3.30
   1  -7  -1   45.70    2.50
   1   7  -1   50.69    4.00
   1   7  -1   47.80    4.40
  -1   7   1   54.39    2.50
  -1   7   1   51.49    3.00
   0  -7  -1  137.89    5.10
   0  -7  -1  134.19    5.20
   0  -7   1  150.38    6.70
   0  -7   1  142.99    5.50
   0  -7   1  128.09    5.30
   0  -7  -1  136.69    6.10
   0   7   1  140.19    5.20
   0   7  -1  137.19    5.40
   0   7  -1  126.19    7.00
   0   7  -1  136.89    6.50
   0   7   1  129.19    6.00
  -1  -7  -1  430.06   13.90
  -1  -7  -1  444.26   15.00
   1  -7   1  463.05   13.70
  -1  -7  -1  417.96   13.80
   1  -7   1  438.06   14.80
   1  -7   1  435.76   13.50
   1   7   1  457.55   14.10
  -1   7  -1  441.56   14.40
  -1   7  -1  451.85   13.70
  -1   7  -1  418.86   15.20
   1   7   1  429.46   15.20
  -2  -7  -1  491.25   15.80
  -2  -7  -1  507.95   15.90
   2  -7   1  495.85   15.00
   2  -7   1  486.35   15.90
  -2   7  -1  493.15   15.40
   2   7   1  466.75   17.30
  -2   7  -1  500.95   16.50
  -2   7  -1  505.95   15.10
   3  -7   1  201.98    7.90
  -3  -7  -1  213.58    8.60
  -3  -7  -1  202.48    8.50
  -3   7  -1  221.38    8.30
  -3   7  -1  204.28    7.20
   3   7   1  214.28   10.30
  -3   7  -1  212.48    7.30
  -4  -7  -1  176.98    7.90
  -4  -7  -1  161.48    7.90
   4  -7   1  167.28    6.80
  -4   7  -1  185.98    7.20
   4   7   1  184.88    9.60
  -4   7  -1  169.78    6.20
  -4   7  -1  168.68    6.40
  -5  -7  -1   17.40    3.10
   5  -7   1   15.30    2.40
  -5  -7  -1   14.40    3.40
  -5   7  -1   17.20    2.70
   5   7   1   20.20    5.20
  -5   7  -1   14.90    1.80
  -6  -7  -1   54.09    4.70
  -6  -7  -1   52.99    4.80
   6  -7   1   54.19    3.80
   6   7   1   58.29    7.20
  -6   7  -1   47.90    3.00
  -6   7  -1   52.09    4.10
  -7  -7  -1   13.90    3.60
  -7  -7  -1   13.60    3.40
   7   7   1   24.00    6.60
  -7   7  -1   13.00    2.80
   8  -7   1   13.90    3.50
  -8  -7  -1    9.80    4.20
  -8  -7  -1    9.40    3.40
  -8   7  -1   14.80    3.10
   8   7   1    9.70    5.20
  -9  -7  -1    8.60    3.40
   9  -7   1    7.50    3.80
  -9  -7  -1   12.50    4.80
   9   7   1    2.80    4.80
  -9   7  -1    7.60    3.00
 -10  -7  -1    0.50    4.20
  10  -7   1    0.10    3.50
 -10  -7  -1    3.50    4.10
 -10   7  -1   -1.40    2.70
  10   7   1   -1.20    4.80
  11  -7   1    4.50    4.50
 -11  -7  -1   -4.00    4.50
 -11  -7  -1    7.30    5.00
 -11   7  -1    6.30    3.50
  11   7   1   -7.20    4.80
 -12  -7  -1   -5.20    4.70
  12  -7   1    1.40    4.60
  12   7   1  -12.60    7.30
 -12   7  -1    8.40    3.90
 -11  -8   1   15.00    4.70
  11   8  -1   10.40    6.90
 -11   8   1   12.50    3.10
  10  -8  -1   -1.60    3.00
 -10  -8   1   12.20    4.70
 -10  -8   1    0.10    4.50
  10   8  -1   -1.80    6.70
 -10   8   1    2.80    2.40
  10   8  -1   -2.70    5.30
   9  -8  -1   10.40    3.40
  -9  -8   1   23.70    5.20
  -9  -8   1   20.70    4.50
   9   8  -1   10.70    6.90
  -9   8   1   19.50    3.00
   8  -8  -1    6.90    2.60
  -8  -8   1    8.50    4.20
  -8  -8   1    4.40    2.70
   8   8  -1    3.20    4.50
  -8   8   1    6.20    2.00
  -7  -8   1   18.60    4.30
  -7  -8   1   13.20    3.70
   7  -8  -1   21.50    2.80
   7   8  -1   23.50    5.90
  -7   8   1   21.00    2.40
  -6  -8   1    8.10    3.40
   6  -8  -1   13.70    1.80
  -6  -8   1   12.80    3.30
   6  -8  -1   17.10    2.20
   6   8  -1    7.90    4.40
  -6   8   1   16.80    1.90
  -5  -8   1    5.30    2.80
   5  -8  -1   -0.40    0.90
  -5  -8   1   -0.30    2.00
  -5   8   1    0.00    0.90
   5   8  -1    0.40    3.30
  -5   8   1    1.10    0.70
  -4  -8   1   -1.70    2.40
  -4  -8   1    0.90    2.30
   4  -8  -1    4.20    1.10
  -4   8   1    2.40    1.10
  -4   8   1    4.20    0.80
   4   8  -1    2.80    3.10
  -3  -8   1    0.10    2.20
  -3  -8   1    4.20    2.30
   3  -8  -1    1.20    1.30
  -3   8   1    1.10    0.70
  -3   8   1    2.50    1.20
   3   8  -1    0.60    3.20
   2  -8  -1  451.35   13.20
  -2  -8   1  454.35   14.70
  -2  -8   1  430.66   14.50
  -2   8   1  432.26   14.40
  -2   8   1  454.55   13.30
  -2   8   1  442.36   13.20
   2   8  -1  421.36   17.20
   2   8  -1  450.55   16.80
   1  -8  -1   55.29    2.90
   1  -8  -1   60.39    3.90
  -1  -8   1   54.19    3.30
  -1  -8   1   56.29    3.40
  -1   8   1   59.39    3.50
   1   8  -1   60.49    4.90
   1   8  -1   53.19    5.30
  -1   8   1   60.99    2.90
   0  -8   1   15.90    2.00
   0  -8  -1   14.50    1.90
   0  -8   1   14.10    2.00
   0  -8  -1   15.70    2.70
   0  -8  -1   11.70    1.80
   0  -8   1   17.90    3.30
   0   8   1   17.10    2.80
   0   8  -1   15.40    1.90
   0   8  -1   12.30    3.20
   0   8  -1   13.60    2.70
   0   8   1   12.80    1.80
   1  -8   1  321.47   10.60
   1  -8   1  332.87   10.80
  -1  -8  -1  313.97   11.00
  -1  -8  -1  323.47   11.00
  -1  -8  -1  351.86   12.50
   1  -8   1  326.47   12.10
   1   8   1  342.87   11.20
   1   8   1  321.57   12.40
  -1   8  -1  338.47   10.80
  -1   8  -1  320.07   11.50
  -1   8  -1  309.77   12.40
  -2  -8  -1    0.00    1.50
   2  -8   1    1.20    1.20
   2  -8   1    0.50    1.80
  -2  -8  -1    3.40    2.00
  -2   8  -1    2.70    1.50
  -2   8  -1    2.80    2.10
   2   8   1    8.00    3.20
  -2   8  -1    0.20    1.00
   3  -8   1  171.28    7.20
  -3  -8  -1  175.48    7.50
  -3  -8  -1  169.38    7.40
  -3   8  -1  166.18    6.30
  -3   8  -1  180.88    7.60
  -3   8  -1  179.18    6.50
   3   8   1  167.98    9.40
  -4  -8  -1   19.20    3.00
  -4  -8  -1    9.10    3.00
   4  -8   1   18.80    2.60
  -4   8  -1   15.60    2.60
   4   8   1   26.90    5.60
  -4   8  -1   16.10    1.90
  -4   8  -1   17.00    2.10
  -5  -8  -1   56.69    4.60
   5  -8   1   56.09    3.80
  -5  -8  -1   54.89    4.60
  -5   8  -1   58.89    3.10
   5   8   1   67.49    7.90
  -5   8  -1   61.49    4.10
  -5   8  -1   65.59    3.60
  -6  -8  -1   -0.40    3.10
  -6  -8  -1    2.20    3.40
  -6   8  -1   -2.70    1.70
   6   8   1   -7.90    4.30
  -7  -8  -1   99.39    7.50
  -7  -8  -1   88.69    6.50
  -7   8  -1   90.99    5.40
   7   8   1   96.39   10.20
   8  -8   1   21.90    3.80
  -8  -8  -1   22.00    4.40
  -8  -8  -1   12.40    3.50
  -8   8  -1   19.40    3.40
   8   8   1   11.50    6.40
  -9  -8  -1   -2.90    4.10
  -9  -8  -1   -2.90    2.60
   9  -8   1   -1.40    3.00
   9   8   1   -4.60    4.10
  -9   8  -1    4.10    2.60
 -10  -8  -1    7.10    5.10
 -10  -8  -1   22.90    5.00
  10  -8   1   17.30    4.70
  10   8   1   16.80    6.90
 -10   8  -1   13.40    3.60
 -11  -8  -1   11.60    5.20
 -11  -8  -1    0.80    5.00
  11  -8   1    6.10    4.40
  11   8   1    6.60    6.30
 -11   8  -1    4.00    3.20
 -11  -9   1    1.40    3.60
 -11  -9   1    0.60    3.70
  11   9  -1   -2.70    8.00
 -10  -9   1    0.80    3.00
 -10  -9   1   -1.70    4.30
  10   9  -1    4.60    7.20
  10   9  -1    6.60    6.10
 -10   9   1    3.30    2.30
   9  -9  -1    4.70    2.60
  -9  -9   1    9.60    4.40
  -9  -9   1   -1.20    3.10
   9   9  -1    8.90    7.20
   9   9  -1    3.30    6.80
  -9   9   1    2.30    1.90
   8  -9  -1    0.30    2.10
  -8  -9   1   -2.60    2.40
  -8  -9   1    0.30    3.50
   8   9  -1    6.20    5.10
  -8   9   1    3.30    1.70
   7  -9  -1    7.60    2.00
  -7  -9   1   12.90    3.70
  -7  -9   1   11.60    4.10
  -7   9   1    8.80    1.80
   7   9  -1    7.10    4.90
   6  -9  -1   -1.00    1.10
   6  -9  -1   -1.60    1.30
  -6  -9   1   -2.70    2.80
  -6  -9   1   -5.20    2.90
  -6   9   1   -1.70    1.00
   6   9  -1   -0.60    5.00
  -5  -9   1   -3.20    2.90
  -5  -9   1   -1.20    2.70
   5  -9  -1    0.80    1.10
  -5   9   1    1.90    1.10
  -5   9   1    1.20    0.80
   5   9  -1    6.40    3.90
   4  -9  -1   13.60    1.80
  -4  -9   1   17.00    3.00
  -4  -9   1   16.70    3.40
   4   9  -1   12.20    4.00
  -4   9   1   18.90    2.00
  -4   9   1   13.00    1.30
   3  -9  -1  239.78    7.50
  -3  -9   1  237.08    9.60
   3  -9  -1  240.58    8.20
  -3  -9   1  239.28    9.50
   3   9  -1  218.58   12.00
  -3   9   1  233.58    8.50
  -3   9   1  241.48    7.60
   3   9  -1  222.38   11.30
  -3   9   1  228.18    6.70
   2  -9  -1  386.56   11.60
  -2  -9   1  387.36   13.10
  -2  -9   1  385.76   13.20
  -2   9   1  348.47   12.90
   2   9  -1  383.76   15.30
  -2   9   1  382.16   11.70
  -2   9   1  372.06   11.70
   2   9  -1  350.96   15.90
  -1  -9   1    3.70    1.40
   1  -9  -1    3.20    2.10
   1  -9  -1    3.10    1.30
  -1  -9   1    3.50    1.50
   1  -9  -1    0.60    0.80
  -1   9   1    4.70    1.30
  -1   9   1    3.00    1.70
   1   9  -1    0.60    2.30
  -1   9   1   -2.40    1.90
   1   9  -1    2.70    3.00
   0  -9  -1    7.30    1.70
   0  -9   1    5.10    2.60
   0  -9   1   10.70    2.00
   0  -9   1    8.20    1.90
   0  -9  -1    7.00    1.70
   0  -9  -1   10.20    2.60
   0   9   1   10.50    2.40
   0   9  -1    7.20    1.70
   0   9  -1    6.10    2.70
   0   9   1    8.30    1.70
   0   9  -1   12.30    2.70
   1  -9   1   -2.10    2.00
   1  -9   1    0.30    1.30
  -1  -9  -1    2.50    1.40
  -1  -9  -1    2.80    2.50
   1  -9   1   -0.50    1.30
  -1  -9  -1   -0.30    1.50
  -1   9  -1   -1.30    1.70
  -1   9  -1    0.80    1.20
  -1   9  -1    0.60    2.30
   1   9   1   -3.00    2.00
   2  -9   1  487.55   15.20
  -2  -9  -1  496.95   16.20
   2  -9   1  469.85   16.40
  -2  -9  -1  493.95   16.10
  -2   9  -1  489.35   15.80
  -2   9  -1  496.15   17.20
   2   9   1  477.05   18.00
  -2   9  -1  495.45   15.30
  -3  -9  -1  439.76   15.00
   3  -9   1  427.66   14.60
  -3  -9  -1  410.56   14.80
  -3   9  -1  434.46   13.70
  -3   9  -1  433.46   15.10
   3   9   1  444.06   17.40
  -3   9  -1  430.16   13.60
  -4  -9  -1    2.50    2.80
   4  -9   1    1.50    1.70
  -4  -9  -1    2.00    2.80
  -4   9  -1    2.40    1.30
  -4   9  -1    1.90    2.00
   4   9   1    4.10    4.20
  -4   9  -1    1.60    1.10
   5  -9   1  125.59    6.20
  -5  -9  -1  135.29    7.80
  -5  -9  -1  151.78    8.00
   5   9   1  132.09    9.40
  -5   9  -1  131.19    6.00
  -5   9  -1  143.89    5.40
  -5   9  -1  146.79    6.60
  -6  -9  -1    1.00    3.30
  -6  -9  -1   -3.00    2.10
   6   9   1   -0.20    3.60
  -6   9  -1   -1.80    1.80
  -7  -9  -1   24.10    4.50
  -7  -9  -1   17.90    4.00
  -7   9  -1   20.50    3.20
   7   9   1   20.00    5.80
   8  -9   1   34.30    4.50
  -8  -9  -1   46.70    5.80
  -8  -9  -1   32.00    5.90
  -8   9  -1   41.70    4.20
   8   9   1   34.10    8.30
  -9  -9  -1   17.20    5.10
  -9  -9  -1    4.90    3.50
   9  -9   1    4.50    3.40
   9   9   1   21.60    6.90
  -9   9  -1   14.40    3.30
 -10  -9  -1   -3.00    4.40
  10  -9   1    1.80    3.60
 -10  -9  -1   -3.00    4.10
 -10   9  -1    0.80    2.70
  10   9   1    1.70    5.50
 -11  -9  -1   -1.00    5.10
 -11  -9  -1    3.10    4.00
  11   9   1    8.20    6.50
 -11   9  -1   -0.20    2.90
 -11 -10   1    7.00    5.50
 -11 -10   1    4.20    4.00
  11  10  -1    1.70    7.90
  11  10  -1    7.40    8.40
 -10 -10   1    1.60    4.40
 -10 -10   1   -0.90    5.10
  10  10  -1   10.80    8.00
  10  10  -1    6.80    8.10
  -9 -10   1   12.00    4.30
  -9 -10   1   15.10    4.20
   9  10  -1   12.90    6.40
  -9  10   1   12.00    2.60
   9  10  -1   22.70    8.50
  -8 -10   1    1.90    3.20
  -8 -10   1   10.40    4.50
   8 -10  -1    5.90    2.00
   8  10  -1    5.50    5.20
  -8  10   1   11.70    2.10
   8  10  -1   13.40    6.20
   7 -10  -1    0.20    1.40
  -7 -10   1   -0.40    2.80
  -7 -10   1   -4.90    2.90
  -7  10   1    0.00    1.30
   7  10  -1   -0.60    4.20
  -6 -10   1   -2.00    2.30
   6 -10  -1    0.00    1.10
  -6 -10   1    3.00    2.80
   6  10  -1    1.60    5.60
  -6  10   1   -0.60    1.00
   5 -10  -1    0.20    1.10
  -5 -10   1    3.10    3.10
  -5 -10   1   -1.70    2.90
  -5  10   1    0.30    1.00
  -5  10   1   -0.20    0.70
   5  10  -1   -0.90    3.40
  -4 -10   1   -2.60    2.50
   4 -10  -1    2.20    1.40
  -4 -10   1    2.00    2.70
  -4  10   1   -0.40    0.70
   4  10  -1    3.10    4.40
  -4  10   1   -0.60    1.10
   4  10  -1   -3.10    3.10
   3 -10  -1    0.90    1.10
  -3 -10   1    2.10    2.50
   3 -10  -1    2.20    1.60
  -3 -10   1    1.90    2.70
  -3  10   1    1.50    0.60
  -3  10   1    1.20    1.40
   3  10  -1    0.40    3.00
  -3  10   1    0.90    0.90
   3  10  -1   -3.50    2.40
   2 -10  -1   17.70    2.60
  -2 -10   1   26.60    3.50
  -2 -10   1   26.10    3.30
   2 -10  -1   26.00    2.20
  -2  10   1   25.40    3.30
  -2  10   1   26.90    2.10
   2  10  -1   18.00    5.10
  -2  10   1   23.30    2.20
   2  10  -1   22.00    4.00
   1 -10  -1   50.99    4.10
  -1 -10   1   47.30    3.70
   1 -10  -1   44.40    3.00
   1 -10  -1   33.90    2.40
  -1 -10   1   49.99    3.70
   1  10  -1   47.40    5.00
   1  10  -1   34.70    5.10
  -1  10   1   41.80    4.10
  -1  10   1   40.60    3.50
  -1  10   1   45.90    2.80
   0 -10  -1   17.40    2.30
   0 -10   1   16.20    3.50
   0 -10   1   18.30    2.50
   0 -10  -1   17.40    2.20
   0 -10   1   19.50    2.60
   0 -10  -1   18.80    3.20
   0  10   1   13.60    2.80
   0  10   1   18.00    2.30
   0  10  -1   21.20    3.40
   0  10  -1   14.80    3.90
   1 -10   1   35.10    3.00
   1 -10   1   38.50    3.00
   1 -10   1   43.60    4.60
  -1 -10  -1   36.40    3.40
  -1 -10  -1   34.30    3.20
   1  10   1   41.20    4.80
  -1  10  -1   28.50    4.30
  -1  10  -1   37.00    2.90
  -1  10  -1   36.20    3.80
  -2 -10  -1   78.49    5.00
  -2 -10  -1   81.29    5.10
   2 -10   1   80.09    4.10
   2 -10   1   91.59    5.50
   2  10   1   77.49    6.60
  -2  10  -1   75.29    5.50
  -2  10  -1   79.19    4.10
  -2  10  -1   72.69    4.50
  -3 -10  -1  115.29    6.20
  -3 -10  -1  126.29    6.70
   3 -10   1  120.39    5.30
   3 -10   1  120.59    6.30
  -3  10  -1  126.29    5.30
   3  10   1  119.59    8.50
  -3  10  -1  114.59    6.50
  -3  10  -1  120.59    5.10
   4 -10   1   15.70    2.90
  -4 -10  -1   20.00    3.80
  -4 -10  -1   17.10    3.70
   4  10   1   17.90    4.70
  -4  10  -1   15.80    2.00
  -4  10  -1   19.30    3.10
  -4  10  -1   18.70    2.30
  -5 -10  -1    1.00    2.90
  -5 -10  -1    0.00    3.10
   5  10   1    7.00    5.20
  -5  10  -1   -1.00    1.80
  -6 -10  -1   -4.20    3.20
  -6 -10  -1   -5.00    3.00
  -6  10  -1   -1.00    1.90
   6  10   1   -3.80    3.50
  -7 -10  -1   -1.30    3.70
  -7 -10  -1   -5.20    2.20
  -7  10  -1   -2.60    1.90
   7  10   1    3.00    5.90
  -8 -10  -1   11.60    3.90
   8 -10   1    8.10    3.00
  -8 -10  -1    3.60    4.40
   8  10   1   -2.10    6.20
  -8  10  -1    7.60    2.60
  -9 -10  -1   12.70    4.30
  -9 -10  -1    9.40    4.80
   9 -10   1    5.00    3.20
  -9  10  -1    5.90    2.70
   9  10   1   14.20    6.30
 -10 -10  -1   -2.20    4.70
  10 -10   1    0.90    3.30
 -10 -10  -1   10.10    5.50
 -10  10  -1    5.80    2.90
  10  10   1    1.10    5.70
 -11 -10  -1    8.70    5.80
 -11 -10  -1    1.00    5.20
  11  10   1   14.70    9.40
 -11 -11   1    2.50    4.00
 -11 -11   1    3.10    4.20
  11  11  -1    6.30    8.90
  11  11  -1   11.80    8.40
 -10 -11   1    2.90    5.30
 -10 -11   1   -0.10    4.70
  10  11  -1    1.70    7.50
  10  11  -1   -0.20    7.30
  -9 -11   1    3.20    3.60
  -9 -11   1    0.90    4.10
   9  11  -1   -0.50    7.10
   9  11  -1  -11.50    6.90
  -8 -11   1    1.60    4.10
  -8 -11   1   10.40    4.10
   8  11  -1    3.60    5.70
   8  11  -1    1.00    4.80
  -7 -11   1    2.60    2.90
  -7 -11   1    3.30    4.00
   7  11  -1    3.20    6.90
   7  11  -1   -1.50    4.10
  -7  11   1    2.60    1.30
  -6 -11   1    8.70    3.40
  -6 -11   1    7.20    3.20
   6 -11  -1    7.50    1.20
   6  11  -1   -2.80    5.40
  -6  11   1    7.60    1.60
   6  11  -1    8.20    5.40
  -5 -11   1   -4.20    2.90
  -5 -11   1   -1.30    2.20
   5 -11  -1    0.80    1.10
  -5  11   1    0.50    1.20
   5  11  -1   -4.90    4.60
   5  11  -1    8.20    6.50
   4 -11  -1    0.60    1.40
  -4 -11   1   -0.20    2.90
  -4 -11   1   -2.10    2.70
  -4  11   1    2.50    1.00
  -4  11   1    2.90    1.40
   4  11  -1    8.00    4.60
   4  11  -1    2.10    4.70
   3 -11  -1   59.19    3.20
   3 -11  -1   59.39    3.90
  -3 -11   1   62.19    4.70
  -3 -11   1   52.89    4.90
   3  11  -1   58.19    7.70
  -3  11   1   58.79    2.40
  -3  11   1   57.59    4.10
  -3  11   1   56.99    3.00
   3  11  -1   67.29    7.90
   2 -11  -1   70.99    3.60
  -2 -11   1   71.19    5.00
   2 -11  -1   66.59    4.60
  -2 -11   1   67.29    4.50
  -2  11   1   71.39    5.30
  -2  11   1   65.59    3.50
  -2  11   1   67.39    3.70
   2  11  -1   76.69    6.20
   2  11  -1   52.39    7.40
   1 -11  -1   -2.40    1.40
   1 -11  -1    0.80    1.20
  -1 -11   1    0.80    1.90
   1 -11  -1    0.70    2.00
  -1 -11   1    2.00    2.00
  -1  11   1   -0.90    1.30
  -1  11   1   -0.50    1.50
   1  11  -1   -5.30    2.30
  -1  11   1   -1.90    2.40
   1  11  -1   -0.70    3.20
   0 -11  -1    8.40    1.90
   0 -11   1   13.90    2.50
   0 -11  -1    9.10    2.20
   0 -11  -1    8.10    2.90
   0 -11   1    8.50    2.20
   0  11   1   10.10    2.80
   0  11  -1    9.70    3.00
   0  11  -1   11.20    3.80
   0  11   1    7.40    1.90
  -1 -11  -1   53.19    3.90
   1 -11   1   53.49    3.50
   1 -11   1   52.79    3.90
   1 -11   1   61.59    5.50
  -1 -11  -1   53.69    4.10
  -1  11  -1   56.99    3.60
  -1  11  -1   52.99    5.40
   1  11   1   54.99    5.30
  -1  11  -1   51.99    4.40
  -2 -11  -1   99.89    5.60
  -2 -11  -1   88.99    5.50
   2 -11   1   87.39    4.70
   2 -11   1   95.09    6.10
  -2  11  -1   93.49    6.60
   2  11   1   78.49    6.80
  -2  11  -1   97.19    4.60
  -2  11  -1   82.29    5.00
   3 -11   1  181.78    8.60
   3 -11   1  204.58    7.70
  -3 -11  -1  199.68    9.00
  -3 -11  -1  204.98    8.80
  -3  11  -1  195.28    7.60
  -3  11  -1  196.68    7.50
  -3  11  -1  184.78    9.00
   3  11   1  200.88   10.80
  -4 -11  -1    1.60    2.30
  -4 -11  -1   -2.70    2.00
   4  11   1   -7.70    3.90
  -4  11  -1    4.70    2.30
  -5 -11  -1   22.10    4.00
  -5 -11  -1   19.70    3.90
   5  11   1   19.60    5.50
  -5  11  -1   25.00    3.50
  -6 -11  -1   14.70    3.70
  -6 -11  -1   11.50    4.20
   6  11   1    6.40    5.80
  -6  11  -1   11.80    2.80
  -7 -11  -1   12.30    4.50
  -7 -11  -1    6.60    3.40
   7  11   1   20.90    7.40
  -7  11  -1   13.40    2.90
  -8 -11  -1    0.80    3.00
  -8 -11  -1   -3.50    2.80
   8  11   1   -0.60    4.50
  -8  11  -1   -1.40    2.00
   9 -11   1    1.00    2.80
  -9 -11  -1    1.30    4.70
  -9 -11  -1    3.70    4.80
   9  11   1    1.70    7.30
  -9  11  -1    2.10    2.30
 -10 -11  -1   -1.70    4.80
 -10 -11  -1    0.80    4.00
  10  11   1    1.80    5.70
 -10 -12   1   -5.60    2.90
 -10 -12   1   -3.20    5.20
  10  12  -1   -6.10    7.80
  10  12  -1    5.00    8.40
  -9 -12   1   -0.60    4.70
  -9 -12   1    6.80    5.20
   9  12  -1   -5.50    5.30
   9  12  -1  -14.40    6.10
  -8 -12   1   -2.50    2.90
  -8 -12   1   -5.30    4.00
   8  12  -1    8.40    7.90
   8  12  -1    3.30    5.10
  -7 -12   1    0.00    2.90
  -7 -12   1    5.70    4.50
   7  12  -1   -3.50    4.60
   7  12  -1    8.10    6.80
  -6 -12   1   -1.60    3.80
  -6 -12   1    6.30    3.20
  -6  12   1    2.70    1.40
   6  12  -1   -0.40    5.60
   6  12  -1   -1.10    4.60
  -5 -12   1   -3.40    3.30
  -5 -12   1   -2.80    3.30
   5  12  -1    6.50    5.20
   5  12  -1   -0.80    5.40
  -5  12   1    1.90    1.50
  -4 -12   1   -2.00    2.80
  -4 -12   1    1.40    2.30
   4  12  -1   -4.60    4.10
   4  12  -1   -0.10    4.00
  -4  12   1   -1.70    1.40
   3 -12  -1    2.80    1.90
   3 -12  -1    2.30    1.40
  -3 -12   1    1.40    2.80
  -3 -12   1   -1.00    2.60
   3  12  -1   -1.30    4.20
   3  12  -1   -7.80    3.90
  -3  12   1   -1.80    1.70
   2 -12  -1    1.90    2.20
   2 -12  -1    0.00    1.50
  -2 -12   1    1.00    2.60
  -2 -12   1   -0.20    2.50
  -2  12   1    0.30    1.30
   2  12  -1   -1.50    3.20
   2  12  -1    1.90    4.50
  -2  12   1    0.00    2.30
  -1 -12   1   11.00    2.80
   1 -12  -1    7.10    1.80
   1 -12  -1    8.90    2.90
   1 -12  -1    7.30    1.90
  -1 -12   1    8.50    2.70
  -1  12   1    8.90    2.10
   1  12  -1    7.50    4.40
  -1  12   1    9.80    2.40
  -1  12   1    4.30    3.00
   1  12  -1    7.40    3.40
   0 -12  -1   16.00    3.70
   0 -12  -1   11.50    2.40
   0 -12   1   14.20    2.60
   0 -12  -1   13.20    2.40
   0 -12   1    7.50    2.40
   0  12   1    7.90    3.80
   0  12   1    8.10    2.90
   0  12  -1   13.20    4.30
   0  12  -1   13.50    3.50
   1 -12   1   62.29    5.50
  -1 -12  -1   58.09    4.20
  -1 -12  -1   51.09    4.10
   1 -12   1   52.79    3.80
   1 -12   1   50.59    3.90
  -1  12  -1   44.20    5.80
  -1  12  -1   52.59    4.60
   1  12   1   65.29    6.10
   2 -12   1   11.80    3.50
   2 -12   1    9.80    2.30
  -2 -12  -1   14.70    3.20
  -2 -12  -1   15.80    3.30
   2  12   1   11.20    4.20
  -2  12  -1   10.00    3.50
  -2  12  -1    8.70    2.50
  -3 -12  -1   10.10    3.30
   3 -12   1    5.90    2.10
  -3 -12  -1    8.30    3.20
   3  12   1   14.10    5.00
  -3  12  -1    5.90    3.00
  -4 -12  -1   56.49    5.70
  -4 -12  -1   56.89    5.60
  -4  12  -1   56.89    4.80
   4  12   1   58.39    8.10
  -5 -12  -1   22.20    4.80
  -5 -12  -1   18.50    3.80
  -5  12  -1   18.70    3.30
   5  12   1   28.50    7.30
  -6 -12  -1   21.70    4.50
  -6 -12  -1   25.80    4.70
  -6  12  -1   36.60    3.90
   6  12   1   32.90    6.80
  -7 -12  -1    4.20    4.20
  -7 -12  -1    3.00    4.30
  -7  12  -1    0.80    2.20
   7  12   1    2.50    4.90
  -8 -12  -1   -3.70    4.30
  -8 -12  -1   -2.00    3.10
  -8  12  -1    3.90    2.40
   8  12   1    6.70    5.50
  -9 -12  -1   13.00    5.70
  -9 -12  -1   19.90    6.20
  -9  12  -1   16.00    3.40
   9  12   1   20.40    9.20
 -10 -12  -1   -5.70    4.40
 -10 -12  -1    0.20    4.20
  10  12   1    4.30    6.30
 -10 -13   1    6.40    6.20
 -10 -13   1    2.80    4.90
  10  13  -1   -1.90    8.30
  10  13  -1    7.70    8.90
  -9 -13   1   -5.70    5.10
  -9 -13   1    3.60    5.30
   9  13  -1   12.90    9.30
   9  13  -1   -1.50    7.30
  -8 -13   1   -1.20    4.70
  -8 -13   1   -1.30    3.10
   8  13  -1  -10.90    6.60
   8  13  -1   11.00    6.60
  -7 -13   1    9.20    3.60
  -7 -13   1   12.50    4.10
   7  13  -1   12.20    7.40
   7  13  -1   25.10    8.00
  -6 -13   1   -0.20    3.00
  -6 -13   1    3.50    4.30
  -6  13   1    2.30    1.40
   6  13  -1   -1.50    4.90
   6  13  -1    1.40    4.50
  -5 -13   1   23.30    4.80
  -5 -13   1   23.90    4.90
   5  13  -1   19.20    6.70
  -5  13   1   24.00    2.70
   5  13  -1   23.20    7.00
  -4 -13   1   48.20    5.70
  -4 -13   1   58.99    6.00
   4  13  -1   48.10    7.10
   4  13  -1   39.60    8.30
  -4  13   1   48.70    3.90
  -3 -13   1   29.60    4.60
  -3 -13   1   24.10    4.20
   3 -13  -1   24.90    2.60
   3  13  -1   28.90    6.00
  -3  13   1   29.10    3.90
   3  13  -1   32.50    7.20
  -2 -13   1   27.80    4.10
  -2 -13   1   35.90    4.40
   2 -13  -1   27.90    3.00
   2  13  -1   29.30    5.50
   2  13  -1   20.30    6.10
  -2  13   1   29.80    4.40
   1 -13  -1   70.09    3.90
  -1 -13   1   69.89    5.00
  -1 -13   1   76.69    5.30
   1 -13  -1   68.69    4.40
   1  13  -1   78.89    8.20
  -1  13   1   61.79    6.10
   1  13  -1   71.69    6.60
   0 -13  -1   -0.90    2.10
   0 -13   1    3.00    2.10
   0 -13   1    1.10    1.90
   0 -13  -1    1.30    1.80
   0  13  -1    4.80    2.90
   0  13   1   -1.90    2.40
   0  13   1   -2.50    3.00
   0  13  -1    7.90    4.30
  -1 -13  -1   42.70    4.20
  -1 -13  -1   37.00    4.10
   1 -13   1   38.70    3.30
   1 -13   1   39.80    3.80
  -1  13  -1   48.30    4.80
   1  13   1   40.80    5.50
   1  13   1   49.60    7.10
  -1  13  -1   42.70    6.00
  -2 -13  -1   38.40    4.20
   2 -13   1   38.40    3.70
  -2 -13  -1   41.90    4.50
   2  13   1   28.70    5.50
  -2  13  -1   22.80    4.60
   3 -13   1   19.90    2.90
  -3 -13  -1   22.10    4.00
  -3 -13  -1   22.30    4.30
  -3  13  -1   14.60    3.60
   3  13   1   19.00    5.40
  -4 -13  -1   30.20    5.00
  -4 -13  -1   31.00    4.40
   4  13   1   34.30    6.90
  -4  13  -1   34.40    4.70
  -5 -13  -1   -1.10    2.70
  -5 -13  -1    0.60    3.70
   5  13   1    3.80    4.10
  -5  13  -1    3.30    2.70
  -6 -13  -1   12.10    4.60
  -6 -13  -1    9.70    4.80
   6  13   1   -1.00    6.00
  -6  13  -1    9.20    2.80
  -7 -13  -1    3.60    3.70
  -7 -13  -1   -5.90    3.90
  -7  13  -1    1.00    2.10
   7  13   1    6.40    5.40
  -8 -13  -1   -3.50    3.10
  -8 -13  -1   -6.40    4.30
   8  13   1   -7.10    6.10
  -8  13  -1    4.40    2.40
  -9 -13  -1    2.20    4.00
  -9 -13  -1    9.20    5.60
   9  13   1    5.40    8.20
 -10 -13  -1   10.70    4.80
 -10 -13  -1   -7.60    3.70
  10  13   1   13.10    7.70
  -9 -14   1   -4.60    5.10
  -9 -14   1   -0.20    3.70
   9  14  -1   -6.10    7.50
   9  14  -1    5.20    8.90
  -8 -14   1    7.10    5.30
  -8 -14   1    0.40    3.30
   8  14  -1    3.70    6.40
   8  14  -1   -3.10    6.90
  -7 -14   1    0.60    3.30
  -7 -14   1   -2.60    3.00
   7  14  -1   -7.80    6.20
   7  14  -1   -6.90    7.10
  -6 -14   1    6.50    3.40
  -6 -14   1    0.30    3.00
   6  14  -1    0.80    4.80
   6  14  -1    0.00    7.10
  -5 -14   1    6.30    3.60
  -5 -14   1   11.10    4.40
   5  14  -1    2.50    5.00
   5  14  -1   -0.10    3.90
  -5  14   1    6.70    2.00
  -4 -14   1   10.60    4.00
  -4 -14   1    3.10    3.70
  -4  14   1    9.40    2.70
   4  14  -1    4.10    6.40
   4  14  -1    8.70    5.40
   3 -14  -1    3.60    1.80
  -3 -14   1    6.90    2.90
  -3 -14   1    3.10    3.10
   3  14  -1    8.70    6.00
  -3  14   1    5.90    2.80
   3  14  -1    9.10    4.20
   2 -14  -1   28.80    3.10
  -2 -14   1   22.80    4.00
  -2 -14   1   27.90    4.00
   2  14  -1   21.60    5.20
  -2  14   1   23.40    4.40
   2  14  -1   30.50    7.00
  -1 -14   1   -4.20    2.00
   1 -14  -1   -2.20    1.90
  -1 -14   1   -0.50    2.40
   1  14  -1    0.90    3.00
   1  14  -1    1.00    4.40
  -1  14   1   -0.90    3.40
   0 -14   1   -0.90    2.10
   0 -14   1    1.40    2.30
   0 -14  -1    0.80    2.00
   0  14  -1    1.00    2.60
   0  14   1   -6.60    3.00
   0  14  -1   -0.80    4.00
  -1 -14  -1   23.10    3.50
  -1 -14  -1   24.90    3.50
   1 -14   1   19.10    3.10
   1  14   1   16.50    4.20
   1  14   1    9.50    5.00
  -1  14  -1   17.40    4.90
   2 -14   1    7.80    2.60
  -2 -14  -1    8.20    3.10
  -2 -14  -1   13.20    3.30
  -2  14  -1    9.10    4.20
   2  14   1   13.40    5.00
   2  14   1   20.80    4.80
  -3 -14  -1   54.09    5.50
  -3 -14  -1   57.19    5.30
   3 -14   1   46.20    4.10
  -3  14  -1   56.49    6.40
   3  14   1   46.00    7.30
  -4 -14  -1    5.60    2.80
  -4 -14  -1   -1.90    3.30
   4  14   1    4.00    5.30
  -4  14  -1    3.40    3.00
  -5 -14  -1   53.69    6.70
  -5 -14  -1   69.09    6.90
  -5  14  -1   61.59    5.30
   5  14   1   71.59    9.70
  -6 -14  -1    3.80    4.10
  -6 -14  -1   -2.40    4.00
   6  14   1    1.80    5.90
  -6  14  -1    5.00    2.50
  -7 -14  -1   -3.20    4.30
  -7 -14  -1   10.30    5.30
  -7  14  -1    0.10    2.10
   7  14   1    2.00    6.70
  -8 -14  -1   -0.60    3.50
  -8 -14  -1   -4.50    3.10
   8  14   1    3.80    7.90
  -9 -14  -1   -3.40    3.40
  -9 -14  -1    1.10    5.30
   9  14   1   -6.50    7.70
  -9 -15   1   -5.60    3.30
  -9 -15   1   -0.40    5.30
   9  15  -1  -10.60    7.30
   9  15  -1    1.80    6.80
  -8 -15   1    3.80    3.80
  -8 -15   1    1.40    4.80
   8  15  -1   -5.70    7.60
   8  15  -1    0.20    7.70
  -7 -15   1    4.40    4.90
  -7 -15   1   -2.70    4.50
   7  15  -1    2.90    7.40
   7  15  -1   -3.20    8.00
  -6 -15   1   -5.60    3.70
  -6 -15   1    5.20    3.70
   6  15  -1    4.20    5.00
   6  15  -1   13.50    8.20
  -5 -15   1   -0.90    3.90
  -5 -15   1   -5.60    3.80
   5  15  -1   -5.50    3.70
   5  15  -1    4.90    5.60
  -5  15   1    1.30    1.70
  -4 -15   1    3.00    2.90
  -4 -15   1   -2.20    3.50
  -4  15   1    4.80    2.60
   4  15  -1    1.00    5.30
   4  15  -1    3.20    6.50
  -3 -15   1    1.20    2.50
   3 -15  -1   -2.40    1.60
  -3 -15   1    0.90    3.10
   3  15  -1   -2.30    4.50
   3  15  -1    0.80    6.00
  -3  15   1    2.70    2.90
  -2 -15   1    0.90    2.70
  -2 -15   1    0.60    2.70
   2 -15  -1    1.20    1.90
  -2  15   1    0.10    3.30
   2  15  -1    1.80    5.00
   2  15  -1    0.00    3.60
  -1 -15   1    2.70    2.80
  -1 -15   1    3.50    2.80
   1 -15  -1    1.10    2.20
  -1  15   1    1.60    3.70
   1  15  -1   -0.50    4.80
   1  15  -1    2.40    3.00
   0 -15   1    4.80    2.50
   0 -15  -1    2.30    2.20
   0  15  -1   -5.40    3.50
   0  15   1   -0.90    3.70
   1 -15   1    2.20    2.50
  -1 -15  -1    3.70    2.70
   1  15   1   -2.40    4.00
  -1  15  -1    7.00    4.20
  -2 -15  -1    6.60    3.20
   2 -15   1    1.00    2.20
  -2 -15  -1    2.80    2.80
   2  15   1   -9.70    4.60
  -2  15  -1    3.20    3.60
   2  15   1    3.30    3.90
  -3 -15  -1    0.40    3.10
   3 -15   1   -0.60    2.10
  -3 -15  -1   -4.30    2.90
  -3  15  -1   -5.40    3.00
   3  15   1   -8.80    4.50
   3  15   1   -6.40    3.80
  -4 -15  -1   33.50    5.50
  -4 -15  -1   22.90    4.80
   4  15   1   24.30    6.50
  -4  15  -1   28.70    4.90
  -5 -15  -1   11.00    3.90
  -5 -15  -1    5.80    4.40
  -5  15  -1   11.50    3.50
   5  15   1   15.00    6.80
  -6 -15  -1   -1.30    4.50
  -6 -15  -1    0.90    4.30
  -6  15  -1    2.00    2.50
   6  15   1    0.20    4.50
  -7 -15  -1   -4.40    4.60
  -7 -15  -1    1.20    4.80
   7  15   1   17.00    7.70
  -8 -15  -1    1.70    4.00
  -8 -15  -1   -2.60    4.90
   8  15   1   -0.90    6.70
   8  15   1   -2.70    7.30
  -9 -15  -1   -5.00    5.10
  -9 -15  -1   -9.60    4.80
   9  15   1   -9.90    6.90
   9  15   1    2.30    9.70
  -8 -16   1    3.50    5.30
  -8 -16   1   -5.10    3.30
   8  16  -1   -7.20    7.40
   8  16  -1    5.70    8.70
  -7 -16   1   -6.80    4.60
  -7 -16   1    0.00    4.70
   7  16  -1   -2.00    6.70
   7  16  -1   -8.60    7.40
  -6 -16   1    0.30    3.70
  -6 -16   1   -3.50    4.40
   6  16  -1   -4.30    5.70
   6  16  -1    9.80    8.30
  -5 -16   1   -1.50    3.90
  -5 -16   1   -2.90    4.20
   5  16  -1    6.20    5.70
   5  16  -1    6.20    6.00
  -4 -16   1    3.30    4.00
  -4 -16   1    0.70    3.90
   4  16  -1   -1.20    6.60
  -4  16   1    3.90    2.60
   4  16  -1   -4.70    4.80
  -3 -16   1   -6.00    2.70
  -3 -16   1   -1.30    2.40
   3 -16  -1   -2.60    1.70
   3  16  -1    0.30    4.90
  -3  16   1   -0.40    3.10
   3  16  -1   -4.60    5.50
   2 -16  -1    3.90    2.20
  -2 -16   1    8.70    3.60
  -2  16   1    3.50    3.70
   2  16  -1    0.40    5.10
  -1 -16   1   30.70    4.50
   1 -16  -1   28.20    3.60
   1  16  -1   11.40    5.70
  -1  16   1   30.20    5.90
   0 -16  -1    2.90    2.70
   0 -16   1    3.70    2.80
   0  16  -1   -3.40    4.70
   0  16   1    5.70    4.40
  -1 -16  -1    6.30    3.20
   1 -16   1    0.40    2.30
   1  16   1   11.50    5.40
  -1  16  -1    3.70    4.40
  -2 -16  -1    5.90    3.40
   2 -16   1   10.10    3.00
   2  16   1   -0.20    5.20
  -2  16  -1    6.30    4.50
  -3 -16  -1   -3.30    2.20
   3 -16   1   -2.20    2.10
  -3  16  -1    0.20    3.20
   3  16   1    7.00    6.40
  -4 -16  -1   -0.40    3.80
  -4 -16  -1   -0.70    2.70
   4  16   1   -0.70    6.70
  -4  16  -1    8.40    3.90
   4  16   1    4.70    5.60
  -5 -16  -1    6.80    4.50
  -5 -16  -1    6.70    4.50
   5  16   1    8.40    6.20
   5  16   1   14.40    8.20
  -5  16  -1   16.80    3.70
  -6 -16  -1   -4.00    3.90
  -6 -16  -1   10.00    4.20
  -6  16  -1    2.00    2.50
   6  16   1   -7.20    6.50
   6  16   1    8.40    6.90
  -7 -16  -1   -2.30    3.50
  -7 -16  -1    0.10    4.80
   7  16   1   -5.70    7.40
   7  16   1    9.80    6.00
  -8 -16  -1   -1.20    3.90
  -8 -16  -1  -10.90    4.60
   8  16   1   -9.10    7.60
   8  16   1   -6.10    5.00
  -8 -17   1   -2.80    5.10
  -7 -17   1   -1.70    3.60
  -7 -17   1   -0.60    5.10
   7  17  -1   -3.60    7.80
   7  17  -1    2.40    6.90
  -6 -17   1   -0.30    3.60
  -6 -17   1   -7.00    4.00
   6  17  -1    2.10    6.70
   6  17  -1   -8.30    7.50
  -5 -17   1    0.80    3.20
  -5 -17   1   -6.70    4.10
   5  17  -1    7.50    6.20
   5  17  -1    1.30    6.20
  -4 -17   1   -2.60    3.80
   4  17  -1  -10.20    6.40
  -4  17   1   -1.40    2.30
  -3 -17   1   11.90    3.60
   3 -17  -1   11.40    2.60
  -3  17   1    7.20    3.60
   3  17  -1   -2.20    5.90
   2 -17  -1    8.00    2.60
  -2 -17   1    9.10    3.80
  -2  17   1    4.10    4.00
   2  17  -1   11.20    6.40
  -1 -17   1    0.00    3.10
   1 -17  -1    1.40    2.40
  -1  17   1   -0.40    4.20
   1  17  -1    4.00    5.60
   0 -17   1   17.60    3.70
   0 -17  -1   21.90    3.90
   0  17   1   24.80    6.10
   0  17  -1   17.80    5.90
  -1 -17  -1   13.70    3.50
   1 -17   1   -2.50    2.40
  -1  17  -1    2.50    4.40
   1  17   1    9.60    5.50
   2 -17   1    5.00    2.60
  -2 -17  -1    5.90    3.30
  -2  17  -1   10.50    4.60
   2  17   1   11.80    5.30
   3 -17   1    6.30    2.90
  -3 -17  -1    2.10    3.80
   3  17   1   -1.60    5.60
  -3  17  -1    4.70    4.20
  -4 -17  -1    2.70    4.00
  -4  17  -1    4.50    3.70
   4  17   1   -0.70    5.30
  -5 -17  -1    5.10    4.80
   5  17   1   -8.90    6.10
  -5  17  -1    9.50    3.60
  -6 -17  -1   -3.90    3.10
   6  17   1    3.90    7.90
  -7 -17  -1   -3.40    3.40
   7  17   1    8.00    8.80
   7  17   1    2.50    8.00
  -7 -18   1    3.80    5.70
   7  18  -1    9.30    9.60
  -6 -18   1    4.10    4.00
   6  18  -1   -2.50    7.60
  -5 -18   1   -3.40    4.50
   5  18  -1    7.00    5.70
  -4 -18   1    7.50    4.70
   4  18  -1   -1.40    6.70
  -3 -18   1   -2.00    3.80
   3 -18  -1   -1.00    2.10
  -3  18   1    0.00    3.60
   3  18  -1   -6.60    6.00
  -2 -18   1   -3.20    3.10
   2 -18  -1   -2.00    2.30
  -2  18   1    2.80    4.40
   2  18  -1    7.30    6.80
  -1 -18   1    4.30    3.50
   1 -18  -1    8.30    3.20
  -1  18   1    5.30    5.00
   1  18  -1   -4.50    5.40
   0 -18   1   -0.20    2.70
   0 -18  -1    2.50    3.10
   0  18  -1    5.40    5.20
   0  18   1    4.10    5.00
  -1 -18  -1   -0.10    3.00
   1 -18   1   -2.10    2.60
  -1  18  -1    2.00    5.10
   1  18   1    3.80    5.10
   2 -18   1    2.40    2.90
  -2 -18  -1    4.50    3.80
  -2  18  -1    7.40    4.90
   2  18   1    1.80    5.90
  -3 -18  -1   16.20    4.70
   3 -18   1   16.20    3.50
  -3  18  -1   18.40    5.20
   3  18   1    3.00    5.10
  -4 -18  -1    4.60    4.60
  -4  18  -1    8.20    4.30
   4  18   1   12.40    7.90
  -5 -18  -1   -1.80    4.50
  -5  18  -1    3.10    3.30
   5  18   1    2.60    7.60
  -6 -18  -1    1.20    5.40
   6  18   1   15.60    9.50
   7  18   1    5.90    9.30
  -6 -19   1    5.50    5.30
   6  19  -1   12.50    9.40
  -5 -19   1   -2.80    4.50
   5  19  -1    5.70    6.10
  -4 -19   1   -0.30    4.10
   4  19  -1    4.40    7.60
   3 -19  -1    0.10    2.50
  -3 -19   1    1.70    4.10
   3  19  -1   -5.60    6.10
  -3  19   1    4.00    4.00
  -2 -19   1    2.80    3.90
   2 -19  -1   -0.40    2.60
   2  19  -1    5.20    6.70
  -2  19   1   -3.80    3.90
   1 -19  -1    3.30    3.00
  -1 -19   1    0.80    3.30
  -1  19   1    3.40    4.60
   1  19  -1    5.30    6.00
   0 -19  -1   -6.00    2.60
   0 -19   1    1.80    3.10
   0  19  -1    2.10    4.80
   0  19   1    1.20    5.50
  -1 -19  -1    1.50    3.10
   1 -19   1   -1.60    2.70
   1  19   1    4.10    5.80
  -1  19  -1    1.80    5.40
  -2 -19  -1    4.10    3.70
   2 -19   1    4.70    3.30
  -2  19  -1    6.70    5.00
   2  19   1   16.00    7.30
   3 -19   1    6.50    3.00
  -3 -19  -1    1.30    3.70
  -3  19  -1    1.90    4.60
   3  19   1   -6.90    6.40
  -4 -19  -1    0.70    4.10
  -4  19  -1    3.90    4.00
   4  19   1    6.50    8.20
  -5 -19  -1    2.30    3.90
   5  19   1   -1.80    5.40
  -6 -19  -1   -1.30    5.30
   6  19   1    8.10    9.00
  -4 -20   1   -3.30    3.30
   4  20  -1    1.20    7.80
  -3 -20   1   -4.40    4.10
   3  20  -1    6.70    7.50
  -3  20   1    2.00    4.00
   2 -20  -1    3.90    2.90
  -2 -20   1    1.90    3.90
  -2  20   1    4.70    4.50
   2  20  -1  -10.60    5.40
  -1 -20   1    0.00    3.40
   1 -20  -1    5.50    3.20
  -1  20   1    4.70    5.10
   1  20  -1   -3.70    5.60
   0 -20  -1   -1.30    3.00
   0 -20   1    0.00    3.00
   0  20  -1   -1.80    5.00
   0  20   1    8.30    6.00
  -1 -20  -1   -3.00    3.40
   1 -20   1   -3.60    2.80
   1  20   1    5.40    6.10
  -1  20  -1    8.30    5.90
   2 -20   1    3.40    3.20
  -2 -20  -1   -0.30    3.70
   2  20   1    3.50    5.50
  -2  20  -1    5.20    5.40
  -3 -20  -1    4.30    4.40
  -3  20  -1   12.40    5.50
   3  20   1   -3.30    6.70
  -4 -20  -1    4.90    4.60
  -4  20  -1   -1.30    3.70
   4  20   1    0.00    7.70
  -3 -21   1    2.70    4.30
   3  21  -1    0.70    6.90
  -2 -21   1   10.30    4.40
   2 -21  -1    3.50    3.10
  -2  21   1    3.00    5.00
   2  21  -1    0.90    7.40
  -1 -21   1    1.60    3.50
   1 -21  -1    2.40    3.30
   1  21  -1   -6.00    5.50
  -1  21   1    2.30    5.80
   0 -21  -1   -2.30    3.40
   0 -21   1    4.00    4.00
   0  21  -1    5.70    6.80
   0  21   1    6.40    5.90
  -1 -21  -1    2.10    3.90
   1 -21   1   -1.90    3.20
   1  21   1    2.10    6.40
  -1  21  -1    9.30    6.30
  -2 -21  -1   -1.50    3.90
   2 -21   1    0.90    3.20
   2  21   1    7.80    7.60
  -2  21  -1    9.80    6.10
 -12   0   2   -0.70    3.00
  12   0  -2   -0.20    5.50
  11   0  -2   -4.60    4.70
 -11   0   2   -1.20    2.80
 -10   0   2    8.00    3.40
  10   0  -2   17.10    5.60
  -9   0   2   57.09    5.20
   9   0  -2   55.39    7.40
   8   0  -2  321.57   14.50
  -8   0   2  305.67   12.00
   8   0  -2  289.17   14.10
  -8   0   2  318.27   11.50
  -7   0   2   48.90    3.70
  -7   0   2   51.89    3.90
   7   0  -2   41.70    5.60
   7   0  -2   48.80    5.50
  -6   0   2    1.20    1.70
  -6   0   2    0.00    1.30
   6   0  -2   -1.40    2.30
   6   0  -2    3.40    1.60
   6   0  -2    0.90    2.80
  -5   0   2  620.84   19.10
   5   0  -2  640.94   19.00
   5   0  -2  604.34   20.80
  -5   0   2  610.04   18.80
   5   0  -2  621.84   20.60
  -4   0   2   25.50    2.20
   4   0  -2   28.80    3.60
   4   0  -2   25.10    2.10
   4   0  -2   22.60    3.30
  -4   0   2   27.60    2.00
  -3   0   2   43.50    2.30
   3   0  -2   36.50    3.20
   3   0  -2   45.00    2.30
   3   0  -2   46.70    3.30
  -3   0   2   42.50    2.30
  -2   0   2  307.27   10.60
  -2   0   2  315.67    9.50
   2   0  -2  312.17   10.50
  -2   0   2  311.47    9.60
   2   0  -2  313.37   10.40
   2   0  -2  323.37    9.60
  -2   0   2  328.87   10.30
   2   0  -2  319.07    9.50
  -1   0   2 2928.71   81.69
  -1   0   2 2964.10   81.69
   1   0  -2 2959.50   81.69
  -1   0   2 2958.80   81.19
  -1   0   2 2868.31   82.39
   1   0  -2 2965.00   81.69
   1   0  -2 2997.00   81.19
   1   0  -2 2959.40   82.29
   0   0   2  942.81   27.10
   0   0   2  934.01   27.40
   0   0  -2  966.60   27.20
   0   0  -2  959.70   27.10
   0   0  -2  977.40   27.50
  -1   0  -2  211.78    7.10
   1   0   2  211.28    6.90
   1   0   2  204.58    7.10
  -1   0  -2  204.38    6.90
  -2   0  -2    3.30    1.10
  -2   0  -2    3.20    1.50
   2   0   2    1.60    1.30
   2   0   2    1.40    1.20
  -3   0  -2   42.20    2.80
   3   0   2   41.30    2.60
  -3   0  -2   39.60    2.60
  -4   0  -2  102.29    4.90
  -4   0  -2  102.69    5.00
  -5   0  -2   59.99    4.10
  -5   0  -2   63.59    4.00
  -6   0  -2   25.10    3.30
   6   0   2   30.30    4.60
  -6   0  -2   35.60    4.20
  -7   0  -2   16.30    3.20
   7   0   2   18.30    4.60
  -7   0  -2   15.40    3.20
  -8   0  -2  618.94   20.80
   8   0   2  606.34   22.80
  -8   0  -2  628.54   21.80
  -9   0  -2    6.20    3.90
  -9   0  -2   13.30    3.60
   9   0   2    2.30    4.50
  10   0   2   18.70    6.10
 -10   0  -2   23.50    5.00
  11   0   2  -11.20    4.60
 -11   0  -2   -0.10    3.80
 -12   0  -2   15.90    5.20
  12   0   2   29.00    8.20
  12  -1  -2    4.20    5.50
 -12  -1   2    7.40    3.90
  12   1  -2    3.60    6.40
 -12   1   2    2.70    3.70
  11  -1  -2    4.40    4.90
 -11  -1   2    3.30    3.40
  11   1  -2   -4.40    4.80
 -11   1   2    4.30    3.20
  10  -1  -2    3.30    5.00
 -10  -1   2   -2.40    2.50
  10   1  -2    8.70    5.50
 -10   1   2    2.50    2.80
   9  -1  -2   43.90    6.70
  -9  -1   2   46.70    5.00
   9   1  -2   40.90    7.20
  -9   1   2   54.99    4.90
  -8  -1   2   17.60    3.10
   8  -1  -2   13.10    4.70
   8  -1  -2    9.90    4.10
  -8  -1   2   21.70    3.80
   8   1  -2   23.10    5.30
   8   1  -2    9.50    4.50
  -8   1   2   14.10    2.70
  -8   1   2   12.20    2.90
   7  -1  -2  242.18   11.20
   7  -1  -2  237.58   11.00
  -7  -1   2  234.88    9.40
  -7  -1   2  239.08    9.70
   7  -1  -2  248.58    9.40
   7   1  -2  240.98   12.00
  -7   1   2  239.38    8.90
  -7   1   2  255.57    9.60
   7   1  -2  244.98   12.10
  -6  -1   2   24.50    2.70
   6  -1  -2   23.80    3.80
  -6  -1   2   19.30    2.60
   6  -1  -2   24.90    2.80
   6  -1  -2   23.80    3.90
   6   1  -2   18.10    4.20
  -6   1   2   21.40    2.40
  -6   1   2   23.50    2.60
   6   1  -2   23.60    4.50
  -5  -1   2    4.80    1.80
   5  -1  -2    4.30    2.40
   5  -1  -2   -0.20    2.00
  -5  -1   2    3.50    1.50
   5  -1  -2    5.50    1.50
   5   1  -2    1.60    2.40
  -5   1   2    3.70    1.20
   5   1  -2    3.10    1.30
   5   1  -2    2.70    2.70
  -5   1   2    2.60    1.30
   4  -1  -2   99.19    5.20
  -4  -1   2   93.89    4.20
   4  -1  -2   90.29    4.90
   4  -1  -2   97.09    4.00
  -4  -1   2   95.39    4.40
   4   1  -2   88.89    5.70
   4   1  -2  100.59    5.90
   4   1  -2   93.69    4.30
  -4   1   2   91.59    4.00
  -4   1   2   97.29    3.80
   3  -1  -2   23.20    2.30
  -3  -1   2   24.20    1.90
   3  -1  -2   20.30    2.40
   3  -1  -2   21.90    1.50
  -3  -1   2   18.90    1.80
   3  -1  -2   22.40    1.60
   3   1  -2   21.60    3.00
  -3   1   2   20.40    1.40
  -3   1   2   21.40    1.50
   3   1  -2   25.80    3.20
   3   1  -2   23.30    1.90
  -3   1   2   20.40    1.90
  -2  -1   2   26.00    2.70
  -2  -1   2   19.70    1.60
   2  -1  -2   21.00    1.30
  -2  -1   2   18.90    2.10
   2  -1  -2   21.20    1.90
   2  -1  -2   19.00    1.70
   2  -1  -2   22.80    1.30
  -2  -1   2   23.00    1.50
   2   1  -2   26.00    2.80
   2   1  -2   20.40    1.60
  -2   1   2   20.40    1.90
  -2   1   2   22.70    1.90
   2   1  -2   22.70    2.30
  -2   1   2   20.10    1.20
  -2   1   2   22.00    1.20
   2   1  -2   22.60    1.70
  -1  -1   2  182.68    6.10
  -1  -1   2  195.08    6.20
   1  -1  -2  190.48    5.80
  -1  -1   2  189.68    7.00
  -1  -1   2  199.98    6.80
   1  -1  -2  192.98    6.10
   1  -1  -2  192.18    6.20
   1  -1  -2  195.98    5.80
  -1   1   2  193.88    5.90
  -1   1   2  190.68    5.80
   1   1  -2  185.28    7.00
   1   1  -2  195.38    6.80
  -1   1   2  189.38    6.20
   1   1  -2  192.88    6.20
  -1   1   2  184.38    6.20
   1   1  -2  198.68    6.20
   0  -1  -2 2303.87   62.79
   0  -1   2 2208.98   63.79
   0  -1   2 2218.78   63.19
   0  -1   2 2280.57   62.79
   0  -1  -2 2315.47   63.29
   0  -1   2 2234.98   63.09
   0   1  -2 2278.27   62.69
   0   1  -2 2266.07   63.79
   0   1  -2 2287.17   63.19
   0   1   2 2248.38   63.29
   0   1   2 2261.27   62.79
   0   1  -2 2323.57   63.19
  -1  -1  -2   46.50    2.40
  -1  -1  -2   47.70    2.40
   1  -1   2   42.80    2.50
   1  -1   2   45.50    2.40
  -1   1  -2   47.70    2.60
   1   1   2   44.20    2.50
  -1   1  -2   46.80    2.40
   1   1   2   46.40    2.30
  -2  -1  -2  228.98    7.90
   2  -1   2  229.08    8.00
  -2  -1  -2  229.88    8.00
   2  -1   2  227.88    7.80
  -2   1  -2  234.18    8.10
   2   1   2  232.98    7.80
  -2   1  -2  235.28    7.90
   2   1   2  227.38    8.00
  -3  -1  -2  551.34   16.90
   3  -1   2  534.45   16.50
  -3  -1  -2  527.35   16.50
  -3   1  -2  530.65   16.80
   3   1   2  519.65   16.50
  -3   1  -2  545.25   16.40
  -4  -1  -2  430.96   13.80
  -4  -1  -2  423.06   14.10
   4  -1   2  413.16   13.60
  -4   1  -2  410.86   13.50
  -4   1  -2  410.06   14.00
  -5  -1  -2   19.70    2.80
  -5  -1  -2   19.90    3.20
  -5   1  -2   16.80    2.90
  -5   1  -2   20.60    2.50
   5   1   2   23.30    3.90
  -6  -1  -2   91.29    5.50
   6  -1   2  100.59    6.60
  -6  -1  -2   98.29    6.00
  -6   1  -2   95.09    5.30
  -6   1  -2   95.59    5.80
   6   1   2   92.29    6.30
  -7  -1  -2  210.18    9.40
   7  -1   2  215.98   10.80
  -7  -1  -2  213.48    9.70
  -7   1  -2  222.98    9.90
  -7   1  -2  219.08    9.20
   7   1   2  211.78   11.20
  -8  -1  -2   22.80    3.90
   8  -1   2   18.10    4.80
  -8  -1  -2   24.40    4.40
  -8   1  -2   16.10    3.80
  -8   1  -2   13.80    3.10
   8   1   2   29.90    5.90
  -9  -1  -2   -0.20    2.10
   9  -1   2   -3.00    3.90
  -9  -1  -2    2.20    3.40
  -9   1  -2   -5.60    2.70
   9   1   2   -0.40    4.60
  10  -1   2    6.60    5.20
 -10  -1  -2   10.70    4.40
  10   1   2    8.80    5.80
 -10   1  -2    6.30    4.10
  11  -1   2   -4.90    4.60
 -11  -1  -2   -2.30    4.10
  11   1   2   -1.40    5.70
 -11   1  -2    0.20    3.70
 -12  -1  -2   12.50    5.00
  12  -1   2   13.90    6.50
 -12   1  -2   11.00    4.60
  12   1   2   12.40    7.10
  12  -2  -2    4.30    5.70
 -12  -2   2    7.70    4.30
 -12   2   2   -0.70    3.10
  12   2  -2   -2.90    5.30
 -11  -2   2   -3.30    3.10
  11  -2  -2    0.80    4.70
  11   2  -2   -7.70    4.20
 -11   2   2    3.50    3.10
 -10  -2   2    1.30    3.20
  10  -2  -2    1.70    4.70
  10   2  -2    5.10    5.00
 -10   2   2   10.10    3.20
   9  -2  -2   -3.40    3.70
  -9  -2   2    1.20    2.30
  -9  -2   2    5.30    2.80
  -9   2   2    2.30    2.70
   9   2  -2   -4.60    3.00
   9   2  -2    5.20    4.50
   8  -2  -2    3.50    3.60
  -8  -2   2    4.90    2.40
  -8  -2   2    1.00    2.70
  -8   2   2    8.20    2.70
   8   2  -2   -1.50    4.30
   8   2  -2    0.60    3.80
  -7  -2   2   11.40    2.60
  -7  -2   2   15.70    2.60
   7  -2  -2   10.60    3.70
   7  -2  -2    9.00    2.20
   7  -2  -2   12.50    3.40
   7   2  -2   13.10    3.90
   7   2  -2   13.20    4.70
  -7   2   2   11.60    2.50
  -7   2   2    9.00    2.00
   6  -2  -2   32.90    4.00
  -6  -2   2   32.70    3.50
  -6  -2   2   37.40    3.30
   6  -2  -2   34.90    4.10
   6  -2  -2   34.40    2.80
  -6   2   2   36.20    2.60
   6   2  -2   36.00    5.60
   6   2  -2   33.00    4.70
  -6   2   2   35.80    2.80
  -5  -2   2  312.37   11.10
   5  -2  -2  318.97   11.60
  -5  -2   2  334.07   11.10
   5  -2  -2  305.17   11.30
   5  -2  -2  329.47   10.40
  -5   2   2  320.27   10.40
  -5   2   2  325.67   10.10
   5   2  -2  310.97   13.00
   5   2  -2  295.87   13.20
  -4  -2   2   48.80    3.20
   4  -2  -2   47.30    3.40
   4  -2  -2   48.90    2.50
  -4  -2   2   46.10    3.00
   4   2  -2   43.90    4.70
   4   2  -2   55.19    3.30
  -4   2   2   45.70    2.50
   4   2  -2   39.50    3.90
  -4   2   2   46.20    2.30
  -3  -2   2    5.70    1.20
   3  -2  -2    9.00    1.00
   3  -2  -2    6.80    0.90
   3  -2  -2    6.90    1.50
  -3  -2   2    7.60    1.60
   3   2  -2    5.30    1.90
   3   2  -2    6.80    1.50
  -3   2   2    7.60    0.90
   3   2  -2    6.50    2.60
  -3   2   2    6.70    0.90
  -3   2   2    9.30    1.30
  -2  -2   2    1.40    0.90
   2  -2  -2    1.50    0.40
  -2  -2   2    1.70    1.40
  -2  -2   2   -0.90    1.00
   2  -2  -2    0.40    0.80
  -2  -2   2   -0.50    1.70
   2  -2  -2    0.70    0.60
   2   2  -2    0.70    1.00
   2   2  -2    1.40    1.60
  -2   2   2    1.60    0.80
  -2   2   2    1.80    0.80
  -2   2   2    1.10    0.40
   2   2  -2    1.60    0.80
   2   2  -2    2.10    1.50
  -2   2   2    1.30    0.50
   1  -2  -2  234.68    6.80
  -1  -2   2  234.58    8.40
   1  -2  -2  230.88    7.00
  -1  -2   2  231.18    7.40
  -1  -2   2  231.18    8.60
  -1  -2   2  225.08    7.50
  -1   2   2  233.18    7.00
  -1   2   2  221.48    6.80
   1   2  -2  230.68    8.40
   1   2  -2  223.18    8.50
  -1   2   2  230.78    7.00
   1   2  -2  240.88    7.50
   1   2  -2  227.88    7.40
   0  -2   2 3667.83   99.69
   0  -2  -2 3635.54  100.19
   0  -2  -2 3705.33   99.59
   0  -2   2 3533.15  100.29
   0  -2   2 3621.94  100.39
   0  -2   2 3457.35  101.19
   0   2  -2 3641.74  100.39
   0   2  -2 3586.74  101.39
   0   2   2 3585.94   99.49
   0   2   2 3649.03  100.29
   0   2  -2 3726.63  100.39
   0   2  -2 3644.44   99.69
   1  -2   2 2726.03   77.29
  -1  -2  -2 2793.72   77.09
   1  -2   2 2657.23   77.99
  -1  -2  -2 2809.52   77.59
  -1   2  -2 2796.72   77.49
  -1   2  -2 2789.52   77.29
  -1   2  -2 2900.51   76.99
   1   2   2 2790.12   77.59
   1   2   2 2765.22   76.99
  -2  -2  -2  137.89    5.40
  -2  -2  -2  140.49    5.40
   2  -2   2  129.49    5.30
   2  -2   2  126.89    5.20
  -2   2  -2  133.09    5.10
   2   2   2  131.19    5.20
   2   2   2  136.59    5.30
  -2   2  -2  137.09    5.60
  -3  -2  -2  195.18    7.70
  -3  -2  -2  200.88    7.40
   3  -2   2  198.28    7.30
  -3   2  -2  204.58    7.30
  -3   2  -2  204.68    7.70
  -4  -2  -2  169.78    7.20
  -4  -2  -2  170.78    7.00
   4  -2   2  175.88    6.90
  -4   2  -2  176.18    6.80
  -4   2  -2  169.98    7.00
   4   2   2  175.18    8.00
   5  -2   2  150.78    6.60
  -5  -2  -2  162.18    7.20
  -5  -2  -2  153.88    7.00
  -5   2  -2  154.58    6.60
  -5   2  -2  168.78    7.20
   5   2   2  158.68    8.10
  -6  -2  -2   17.10    3.10
  -6  -2  -2   12.70    3.10
  -6   2  -2   13.70    3.00
  -6   2  -2   13.30    2.40
   6   2   2    8.50    3.10
  -7  -2  -2   37.50    4.90
   7  -2   2   37.20    5.20
  -7  -2  -2   42.30    4.70
   7   2   2   38.30    6.20
  -7   2  -2   34.60    3.80
  -7   2  -2   42.10    4.60
  -8  -2  -2  146.49    8.70
   8  -2   2  151.78    9.40
  -8  -2  -2  160.68    8.40
   8   2   2  150.88   10.50
  -8   2  -2  149.79    8.20
  -8   2  -2  132.09    7.20
  -9  -2  -2    3.10    2.90
  -9  -2  -2   10.30    3.60
   9  -2   2   -1.70    3.90
  -9   2  -2    1.80    2.50
   9   2   2   -0.20    4.60
 -10  -2  -2    5.10    4.20
  10  -2   2   -2.70    4.20
 -10   2  -2    2.50    3.40
  10   2   2    3.10    5.40
 -11  -2  -2    2.70    4.30
  11  -2   2    0.90    4.70
 -11   2  -2    0.70    3.40
  11   2   2   -5.90    3.80
  12  -2   2    6.80    6.00
 -12  -2  -2    5.90    4.80
  12   2   2   -5.50    5.90
 -12   2  -2    3.80    4.10
  12  -3  -2    2.10    5.30
 -12  -3   2    5.20    4.30
  12   3  -2   12.80    7.20
 -12   3   2   -0.80    3.30
  11  -3  -2    0.10    4.20
 -11  -3   2    8.20    4.00
 -11   3   2    3.30    2.80
  11   3  -2    4.60    6.60
 -10  -3   2   17.60    4.40
  10  -3  -2   22.90    5.60
  10   3  -2   12.40    6.40
 -10   3   2   11.30    3.40
  -9  -3   2   56.49    5.60
   9  -3  -2   49.70    6.20
  -9  -3   2   48.10    5.10
   9   3  -2   46.60    7.80
   9   3  -2   50.39    7.90
  -9   3   2   49.30    4.40
  -8  -3   2   -1.30    2.60
  -8  -3   2    3.10    2.50
   8  -3  -2   -2.90    2.80
   8   3  -2    4.80    3.80
  -8   3   2    0.30    2.00
   8   3  -2   -0.30    4.40
  -7  -3   2   65.49    4.70
  -7  -3   2   57.89    4.50
   7  -3  -2   43.20    4.10
   7  -3  -2   56.19    5.10
   7  -3  -2   58.79    3.90
  -7   3   2   65.99    3.50
   7   3  -2   63.99    7.80
  -7   3   2   60.49    4.00
   7   3  -2   60.49    7.50
   6  -3  -2   23.60    3.50
  -6  -3   2   28.50    3.50
  -6  -3   2   25.10    3.00
   6  -3  -2   24.70    2.50
  -6   3   2   21.30    2.00
  -6   3   2   28.20    2.50
   6   3  -2   29.20    4.70
   6   3  -2   19.20    4.30
   5  -3  -2   -0.90    1.80
  -5  -3   2    1.30    1.70
   5  -3  -2    0.10    1.10
   5  -3  -2   -0.40    1.30
  -5  -3   2   -0.20    1.30
   5   3  -2   -2.40    2.90
  -5   3   2    0.00    1.00
   5   3  -2    1.10    3.10
  -5   3   2    0.20    0.80
   4  -3  -2  307.17    9.50
  -4  -3   2  301.47   10.50
   4  -3  -2  311.37   10.10
   4  -3  -2  303.77    9.00
  -4  -3   2  276.07   10.20
   4   3  -2  289.07   12.40
  -4   3   2  317.37    9.40
  -4   3   2  306.27    9.00
   4   3  -2  289.87   12.00
   3  -3  -2   28.70    2.00
  -3  -3   2   30.10    2.20
  -3  -3   2   29.20    2.30
   3   3  -2   29.10    3.90
  -3   3   2   29.40    1.20
  -3   3   2   29.40    1.40
   3   3  -2   27.00    3.70
  -2  -3   2   68.09    3.30
  -2  -3   2   71.99    5.00
   2  -3  -2   68.49    2.20
  -2  -3   2   70.59    3.30
   2  -3  -2   71.09    2.40
   2   3  -2   69.79    4.30
   2   3  -2   66.89    4.90
  -2   3   2   70.79    2.50
  -2   3   2   72.49    2.20
   2   3  -2   67.59    3.20
   1  -3  -2 2988.80   81.59
   1  -3  -2 3006.70   81.79
  -1  -3   2 2992.60   83.19
  -1  -3   2 2929.31   82.59
  -1  -3   2 2904.11   84.09
   1  -3  -2 2958.80   82.19
  -1  -3   2 2928.31   81.99
   1   3  -2 2977.50   83.19
   1   3  -2 2987.60   81.99
  -1   3   2 2916.31   81.19
  -1   3   2 3019.80   81.79
   1   3  -2 2931.71   84.19
   1   3  -2 2949.00   82.59
   0  -3  -2  544.35   15.40
   0  -3   2  519.15   15.60
   0  -3  -2  536.95   15.40
   0  -3   2  533.35   15.80
   0  -3   2  524.15   16.40
   0  -3   2  501.35   16.80
   0   3  -2  535.05   15.60
   0   3  -2  532.85   15.70
   0   3  -2  521.65   16.40
   0   3   2  521.75   15.30
   0   3  -2  529.35   16.90
   0   3   2  531.45   15.50
   1  -3   2    6.20    1.50
   1  -3   2    4.90    1.50
   1  -3   2    2.50    1.10
  -1  -3  -2    2.40    1.30
  -1  -3  -2    1.40    1.30
   1   3   2    4.10    1.10
  -1   3  -2    7.10    1.30
  -1   3  -2    3.60    1.10
  -1   3  -2    5.50    1.10
  -1   3  -2    4.60    1.70
   1   3   2    3.30    1.30
  -2  -3  -2  199.38    7.30
  -2  -3  -2  201.48    7.30
   2  -3   2  199.08    7.20
   2   3   2  197.38    7.20
  -2   3  -2  208.78    7.60
  -2   3  -2  197.88    7.10
   2   3   2  209.48    7.90
  -3  -3  -2  110.49    4.90
   3  -3   2   98.99    4.70
  -3  -3  -2  116.09    5.10
   3   3   2  104.49    5.60
  -3   3  -2  113.29    5.10
  -3   3  -2  111.69    4.70
  -4  -3  -2   39.10    3.20
   4  -3   2   34.70    2.80
  -4  -3  -2   36.80    3.00
  -4   3  -2   37.00    2.70
   4   3   2   41.90    4.70
  -4   3  -2   33.70    3.20
  -5  -3  -2   87.89    5.50
   5  -3   2   79.09    4.60
  -5  -3  -2   84.19    4.90
  -5   3  -2   91.09    4.60
  -5   3  -2   86.69    5.00
   5   3   2   81.99    5.90
  -6  -3  -2   12.60    2.70
  -6  -3  -2    6.50    2.50
   6   3   2    6.20    4.00
  -6   3  -2    9.80    2.20
  -6   3  -2    9.00    2.20
   7  -3   2  124.49    7.80
  -7  -3  -2  133.79    7.90
  -7  -3  -2  132.49    7.50
   7   3   2  125.59    8.70
  -7   3  -2  136.29    6.60
  -7   3  -2  130.09    7.20
   8  -3   2   -1.30    3.40
  -8  -3  -2    3.90    3.20
  -8  -3  -2    7.50    3.80
  -8   3  -2    3.80    3.00
   8   3   2    7.00    5.10
  -8   3  -2    6.80    2.50
  -9  -3  -2   10.00    4.10
  -9  -3  -2    7.30    3.50
   9  -3   2    2.70    4.10
   9   3   2   10.70    5.70
  -9   3  -2    1.30    3.10
  10  -3   2    1.40    4.10
 -10  -3  -2    4.20    3.50
 -10  -3  -2   -1.90    3.50
 -10   3  -2   -4.00    3.00
  10   3   2   -7.00    3.70
 -11  -3  -2    5.80    4.50
  11  -3   2    0.90    4.70
  11   3   2  -11.50    5.10
 -11   3  -2   -2.90    3.30
 -12  -3  -2   -1.20    3.20
  12  -3   2   -4.90    5.10
 -12   3  -2    1.40    3.90
  12   3   2   10.30    7.50
  12  -4  -2    7.20    5.20
 -12  -4   2    2.60    3.40
  12   4  -2   -3.30    6.20
 -12   4   2   -0.70    3.00
  11  -4  -2    7.30    4.80
 -11  -4   2    4.30    3.20
  11   4  -2  -10.00    5.50
 -11   4   2    1.00    2.90
 -10  -4   2   10.60    4.10
  10  -4  -2    2.30    3.90
 -10   4   2    9.20    2.90
  10   4  -2    7.40    5.70
   9  -4  -2   79.89    7.20
  -9  -4   2   89.49    6.90
  -9  -4   2   93.49    6.60
  -9   4   2   84.49    5.50
   9   4  -2   83.69   10.10
   9   4  -2   78.99    9.70
  -8  -4   2  124.79    7.50
   8  -4  -2  113.79    7.40
  -8  -4   2  123.49    6.70
  -8   4   2  114.49    5.80
   8   4  -2  115.89   10.10
   8   4  -2  104.19    9.80
  -7  -4   2   12.40    3.20
   7  -4  -2   12.50    2.20
  -7  -4   2   12.30    3.00
   7  -4  -2   14.10    3.50
   7  -4  -2   14.10    2.50
  -7   4   2   14.70    1.90
   7   4  -2   23.20    5.90
  -7   4   2   15.50    2.40
   7   4  -2    5.70    4.90
   6  -4  -2    1.60    1.50
  -6  -4   2    5.40    2.50
  -6  -4   2    5.80    2.70
   6  -4  -2    6.20    1.60
   6  -4  -2    8.10    2.50
  -6   4   2    3.80    1.10
   6   4  -2    4.30    3.30
  -6   4   2    3.40    1.50
   6   4  -2    3.40    4.10
  -5  -4   2    8.30    2.50
  -5  -4   2    8.20    1.90
   5  -4  -2    9.70    1.10
   5  -4  -2    5.90    2.10
  -5   4   2    8.40    1.30
  -5   4   2   10.20    1.10
   5   4  -2    6.90    4.30
   5   4  -2    1.90    3.30
  -4  -4   2   33.50    2.90
   4  -4  -2   33.70    1.80
  -4  -4   2   33.10    2.70
   4  -4  -2   33.30    2.30
   4   4  -2   35.10    4.80
  -4   4   2   35.70    1.80
   4   4  -2   31.50    4.20
  -4   4   2   32.90    1.40
  -3  -4   2   43.00    2.90
   3  -4  -2   51.59    2.00
  -3  -4   2   49.50    3.10
   3  -4  -2   49.10    1.70
  -3   4   2   48.00    1.70
   3   4  -2   50.99    4.90
   3   4  -2   49.99    4.60
  -2  -4   2   54.09    3.10
  -2  -4   2   57.79    3.30
   2   4  -2   51.89    4.30
   2   4  -2   55.49    4.50
  -2   4   2   55.19    1.70
   1  -4  -2  669.63   18.30
  -1  -4   2  639.44   21.10
   1  -4  -2  649.83   18.40
  -1  -4   2  655.33   20.70
  -1  -4   2  641.14   19.30
  -1  -4   2  655.03   19.50
   1   4  -2  638.24   20.50
   1   4  -2  640.44   21.30
   1   4  -2  673.63   19.50
  -1   4   2  649.83   18.50
  -1   4   2  659.83   18.60
  -1   4   2  651.93   18.40
   0  -4  -2  405.46   12.00
   0  -4   2  399.66   12.40
   0  -4   2  391.26   12.50
   0  -4   2  410.46   13.40
   0  -4   2  382.46   13.60
   0  -4  -2  406.36   12.00
   0   4  -2  417.86   12.40
   0   4   2  413.26   12.50
   0   4  -2  405.16   13.90
   0   4   2  407.06   12.00
   0   4  -2  399.76   13.20
   0   4   2  401.86   12.10
   0   4  -2  397.86   12.40
   1  -4   2 1226.18   34.60
   1  -4   2 1180.18   34.80
   1  -4   2 1187.08   35.20
  -1  -4  -2 1221.88   34.90
   1  -4   2 1165.18   35.80
  -1  -4  -2 1213.18   34.70
   1   4   2 1230.48   35.40
   1   4   2 1225.18   34.90
  -1   4  -2 1250.77   35.20
  -1   4  -2 1241.68   34.80
  -1   4  -2 1247.68   36.00
   2  -4   2  131.79    5.50
  -2  -4  -2  133.39    5.50
  -2  -4  -2  134.49    5.50
  -2   4  -2  142.69    5.20
  -2   4  -2  137.59    5.40
   2   4   2  138.29    5.60
  -2   4  -2  146.29    6.10
   2   4   2  132.89    6.20
  -3  -4  -2  154.98    6.60
  -3  -4  -2  143.09    6.40
   3  -4   2  153.88    6.10
  -3   4  -2  150.08    6.50
   3   4   2  151.08    7.20
  -3   4  -2  155.88    6.00
   4  -4   2   20.80    2.60
  -4  -4  -2   27.20    3.00
  -4  -4  -2   25.30    2.80
  -4   4  -2   24.80    2.40
  -4   4  -2   30.90    3.30
   4   4   2   25.40    3.80
  -5  -4  -2   89.09    5.40
   5  -4   2   85.09    4.70
  -5  -4  -2   96.99    5.60
  -5   4  -2   98.59    5.30
   5   4   2   86.39    6.30
  -5   4  -2   93.29    4.60
  -6  -4  -2    5.90    2.90
  -6  -4  -2    9.90    2.90
   6  -4   2    7.50    2.20
  -6   4  -2    9.70    2.20
  -6   4  -2   13.20    2.80
   6   4   2    5.80    4.20
  -7  -4  -2   88.59    6.00
  -7  -4  -2   86.19    6.20
   7   4   2   87.09    8.60
  -7   4  -2   93.89    5.20
  -7   4  -2   97.39    6.00
  -8  -4  -2   34.80    4.90
   8  -4   2   32.70    5.20
  -8  -4  -2   39.00    5.30
   8   4   2   34.50    6.10
  -8   4  -2   37.70    4.80
   9  -4   2   -4.60    3.40
  -9  -4  -2   -1.70    3.70
  -9  -4  -2    9.70    3.70
   9   4   2    3.70    5.70
  -9   4  -2    4.90    3.20
  10  -4   2    9.40    4.70
 -10  -4  -2    8.30    3.70
 -10  -4  -2    5.10    3.10
 -10   4  -2   11.30    3.90
  10   4   2    4.80    4.90
 -11  -4  -2    3.10    4.70
  11  -4   2    6.90    4.80
  11   4   2   -2.00    6.30
 -11   4  -2   10.40    4.00
 -12  -4  -2    7.50    4.50
  12  -4   2   10.10    6.10
  12   4   2    1.80    7.30
 -12   4  -2    4.70    3.90
 -12  -5   2    1.20    4.70
  12  -5  -2    0.60    4.40
 -12   5   2    0.70    3.20
  12   5  -2    2.20    6.90
 -11  -5   2   -3.90    3.70
  11  -5  -2   -4.70    4.10
  11   5  -2    3.80    6.60
 -11   5   2   -0.10    2.50
  10  -5  -2   10.30    4.40
 -10  -5   2    3.50    2.90
 -10  -5   2    7.10    3.50
  10   5  -2   11.10    7.00
 -10   5   2    3.70    2.60
  -9  -5   2   -3.30    1.80
   9  -5  -2    1.40    3.30
  -9  -5   2   -2.70    3.20
  -9   5   2    4.30    2.20
   9   5  -2    0.70    5.30
   9   5  -2   -5.90    4.70
   8  -5  -2    1.40    2.80
  -8  -5   2    1.80    2.80
  -8  -5   2   -0.60    3.00
   8   5  -2   -1.00    5.10
  -8   5   2    2.70    1.90
   8   5  -2    4.80    4.10
  -7  -5   2   98.49    6.50
  -7  -5   2   93.49    5.80
   7  -5  -2   83.69    4.40
   7  -5  -2  100.69    6.00
   7   5  -2  101.79    9.50
   7   5  -2   88.39    9.00
  -7   5   2   99.59    4.70
   6  -5  -2    1.30    0.50
   6  -5  -2    1.40    2.00
  -6  -5   2    6.70    2.10
  -6  -5   2    3.30    2.70
  -6   5   2    0.70    0.70
  -6   5   2    3.60    1.40
   6   5  -2    1.90    4.10
   6   5  -2    3.70    4.40
   5  -5  -2    6.90    1.80
   5  -5  -2    5.70    1.10
  -5  -5   2    1.30    2.00
  -5  -5   2    8.10    2.70
   5   5  -2    7.60    4.00
  -5   5   2    6.50    0.70
  -5   5   2    9.90    1.30
   5   5  -2    3.80    4.10
   4  -5  -2   99.59    3.30
   4  -5  -2   96.59    3.70
  -4  -5   2   95.19    5.30
  -4  -5   2  103.19    5.20
  -4   5   2   97.59    3.30
   4   5  -2   79.89    6.60
   4   5  -2  106.39    7.20
  -3  -5   2 1096.89   31.90
  -3  -5   2 1091.69   32.20
   3   5  -2 1104.49   34.10
  -3   5   2 1074.79   29.90
   3   5  -2 1054.49   34.70
  -2  -5   2  129.39    5.40
   2  -5  -2  124.39    3.60
  -2  -5   2  127.69    5.50
  -2   5   2  122.59    3.70
   2   5  -2  116.59    7.20
   2   5  -2  125.49    6.60
  -1  -5   2   49.50    4.20
   1  -5  -2   45.10    1.80
  -1  -5   2   47.60    3.00
  -1  -5   2   39.90    2.60
   1  -5  -2   43.90    2.00
  -1   5   2   45.00    1.90
  -1   5   2   44.00    2.40
  -1   5   2   44.80    2.00
   1   5  -2   42.20    3.90
   1   5  -2   51.59    2.90
   1   5  -2   44.30    4.40
   0  -5   2  687.43   21.90
   0  -5   2  688.23   20.70
   0  -5  -2  705.53   20.40
   0  -5   2  729.93   21.00
   0  -5  -2  701.63   20.40
   0   5   2  697.13   21.00
   0   5   2  705.83   20.50
   0   5  -2  730.43   20.90
   0   5  -2  685.13   22.60
   0   5  -2  702.73   21.90
  -1  -5  -2  207.38    7.30
  -1  -5  -2  208.98    7.30
   1  -5   2  205.18    7.20
   1  -5   2  210.58    7.30
   1  -5   2  200.68    7.90
  -1   5  -2  214.08    8.40
   1   5   2  216.48    7.30
  -1   5  -2  214.28    7.90
  -1   5  -2  206.38    7.20
   1   5   2  196.38    8.00
   2  -5   2   12.00    2.00
  -2  -5  -2    7.20    1.70
  -2  -5  -2   11.60    1.90
   2   5   2   11.10    2.80
  -2   5  -2   13.10    1.70
  -2   5  -2   12.20    2.30
  -2   5  -2   11.50    1.80
  -3  -5  -2  268.27    9.90
   3  -5   2  252.87    9.30
  -3  -5  -2  269.07    9.70
  -3   5  -2  265.17    9.10
  -3   5  -2  281.67    9.90
   3   5   2  246.58   10.80
   4  -5   2   65.89    4.00
  -4  -5  -2   60.89    4.60
  -4  -5  -2   61.79    4.10
   4   5   2   66.59    5.30
  -4   5  -2   59.49    3.40
  -4   5  -2   61.59    4.00
   5  -5   2    2.80    1.70
  -5  -5  -2    1.30    1.90
  -5  -5  -2    3.90    2.50
  -5   5  -2    2.80    1.60
  -5   5  -2    1.30    1.90
   5   5   2    0.40    2.70
   6  -5   2   88.49    5.20
  -6  -5  -2   97.99    6.50
  -6  -5  -2   90.09    6.50
  -6   5  -2   94.79    5.60
   6   5   2  110.69    7.90
  -6   5  -2   95.99    4.90
  -7  -5  -2   28.60    5.10
  -7  -5  -2   29.60    4.30
   7   5   2   21.60    5.40
  -7   5  -2   37.50    3.50
  -7   5  -2   29.60    4.00
  -8  -5  -2   25.80    5.10
   8  -5   2   17.30    4.20
  -8  -5  -2   29.60    5.00
  -8   5  -2   30.00    4.50
   8   5   2   29.90    7.10
   9  -5   2   18.70    4.60
  -9  -5  -2   14.80    3.80
  -9  -5  -2   20.30    4.40
  -9   5  -2   12.90    3.70
   9   5   2   27.10    7.40
 -10  -5  -2   18.90    5.00
 -10  -5  -2   18.50    4.60
  10  -5   2    0.90    4.30
 -10   5  -2   15.70    4.10
  10   5   2   16.90    6.00
  11  -5   2   -0.10    4.50
 -11  -5  -2   -0.10    4.60
 -11   5  -2    4.90    3.50
  11   5   2    0.50    7.00
  12  -5   2    0.70    5.30
 -12  -5  -2    6.10    5.10
  12   5   2   -5.10    5.00
 -12   5  -2   -4.10    3.20
 -12  -6   2   -7.20    4.30
 -12   6   2   -1.20    2.80
  12   6  -2   -2.10    6.90
  11  -6  -2    2.80    4.00
 -11  -6   2   -5.30    3.90
  11   6  -2   10.20    7.20
 -11   6   2   -0.40    2.50
 -10  -6   2   31.10    4.90
 -10  -6   2   20.50    4.40
  10  -6  -2   42.80    5.80
 -10   6   2   35.40    4.10
  10   6  -2   39.40    8.80
  10   6  -2   28.00    7.00
   9  -6  -2   -1.20    3.00
  -9  -6   2    0.70    3.20
  -9  -6   2    4.90    3.70
  -9   6   2    0.40    2.00
   9   6  -2    1.50    5.40
   9   6  -2   -2.20    5.90
  -8  -6   2   14.60    4.00
  -8  -6   2   23.70    4.30
   8  -6  -2   23.50    3.80
   8   6  -2   28.90    6.50
  -8   6   2   21.10    2.70
   8   6  -2   10.30    4.90
  -7  -6   2   -4.40    2.60
   7  -6  -2   -0.40    2.10
  -7  -6   2    2.00    3.10
   7   6  -2    2.20    3.80
   7   6  -2    2.50    5.30
  -7   6   2    1.20    1.50
  -6  -6   2  141.09    7.20
   6  -6  -2  131.89    5.10
  -6  -6   2  131.29    7.30
   6  -6  -2  136.79    5.80
   6   6  -2  128.29   10.40
  -6   6   2  140.69    5.20
   6   6  -2  142.59   10.30
  -5  -6   2  244.88    9.80
  -5  -6   2  239.48    9.50
   5  -6  -2  235.48    7.30
   5  -6  -2  246.48    7.90
  -5   6   2  243.58    7.50
   5   6  -2  202.98   11.80
   5   6  -2  230.38   11.80
  -4  -6   2    3.30    2.30
  -4  -6   2    7.30    1.90
  -4   6   2    6.60    0.70
   4   6  -2    3.50    3.50
   4   6  -2    5.00    4.20
  -3  -6   2   34.50    2.90
  -3  -6   2   28.40    2.80
   3   6  -2   32.20    4.30
  -3   6   2   32.90    1.10
   3   6  -2   34.20    4.90
  -2  -6   2  357.66   11.90
   2  -6  -2  352.86   10.10
  -2  -6   2  354.26   11.90
  -2   6   2  360.56   10.20
   2   6  -2  328.67   14.20
   2   6  -2  358.86   13.80
   1  -6  -2  119.69    4.20
  -1  -6   2  113.59    5.00
   1  -6  -2  124.09    4.00
  -1  -6   2  127.89    5.20
   1   6  -2  125.79    6.60
   1   6  -2  118.99    6.80
  -1   6   2  120.99    4.70
  -1   6   2  117.99    4.10
  -1   6   2  120.89    4.20
   0  -6  -2  162.18    6.20
   0  -6   2  156.68    5.90
   0  -6   2  138.39    5.60
   0  -6  -2  150.28    5.40
   0  -6  -2  146.99    5.50
   0  -6   2  162.48    7.20
   0   6   2  157.88    5.50
   0   6  -2  148.79    5.80
   0   6   2  147.49    6.10
   0   6  -2  137.49    7.40
   0   6  -2  145.79    6.80
  -1  -6  -2   26.10    2.40
   1  -6   2   29.90    3.30
  -1  -6  -2   27.70    2.30
  -1  -6  -2   28.00    3.20
   1  -6   2   27.10    2.20
   1  -6   2   33.80    2.40
   1   6   2   25.80    2.20
   1   6   2   26.20    3.10
  -1   6  -2   29.00    3.60
  -1   6  -2   26.10    2.10
  -1   6  -2   26.10    2.70
   2  -6   2 1374.16   39.80
  -2  -6  -2 1408.86   40.60
   2  -6   2 1385.16   40.60
  -2  -6  -2 1401.06   40.40
   2   6   2 1381.66   41.70
  -2   6  -2 1401.46   40.30
  -2   6  -2 1392.36   41.40
  -2   6  -2 1413.86   40.10
  -3  -6  -2  408.56   13.80
   3  -6   2  380.76   13.40
  -3  -6  -2  389.36   13.60
  -3   6  -2  425.26   14.10
   3   6   2  395.16   15.00
  -3   6  -2  420.16   13.10
  -3   6  -2  405.66   13.00
  -4  -6  -2   40.30    3.50
   4  -6   2   33.90    3.00
  -4  -6  -2   36.10    3.50
  -4   6  -2   34.40    3.30
   4   6   2   35.50    5.20
  -4   6  -2   35.30    2.80
  -5  -6  -2  148.59    7.20
   5  -6   2  136.89    6.50
  -5  -6  -2  141.99    7.20
  -5   6  -2  143.39    6.80
  -5   6  -2  152.28    6.10
   5   6   2  141.29    8.70
  -6  -6  -2   12.40    3.80
   6  -6   2   14.90    2.90
  -6  -6  -2   14.00    3.20
   6   6   2   16.30    5.40
  -6   6  -2   14.30    3.10
  -6   6  -2   19.50    2.60
  -7  -6  -2    7.40    3.30
  -7  -6  -2    4.90    2.90
   7   6   2    6.90    5.80
  -7   6  -2    4.90    2.60
  -8  -6  -2   47.00    5.20
   8  -6   2   37.00    5.10
  -8  -6  -2   42.40    5.70
  -8   6  -2   40.40    4.60
   8   6   2   44.70    8.20
  -9  -6  -2   -0.90    2.90
   9  -6   2    4.10    3.80
  -9  -6  -2    0.60    2.80
   9   6   2    8.20    6.30
  -9   6  -2   -2.10    2.50
  10  -6   2   -0.90    3.60
 -10  -6  -2   -0.30    3.90
 -10  -6  -2    3.60    4.40
 -10   6  -2    5.00    3.30
  10   6   2   -3.70    4.30
  11  -6   2    5.40    4.30
 -11  -6  -2   -3.50    4.40
 -11   6  -2   -0.50    3.40
  11   6   2   -1.80    6.90
  12  -6   2   -5.20    4.10
 -12  -6  -2    3.90    5.50
  12   6   2    9.80    8.10
 -12   6  -2    1.80    4.00
 -12  -7   2    5.80    3.90
  12   7  -2   16.90    8.80
 -11  -7   2   15.10    5.40
  11   7  -2   20.30    8.70
 -11   7   2    8.50    3.00
 -10  -7   2   12.10    4.50
 -10  -7   2   -0.60    4.10
  10  -7  -2    6.40    3.50
  10   7  -2    6.90    5.70
  10   7  -2    2.10    6.40
 -10   7   2    7.10    2.50
  -9  -7   2    9.70    4.40
  -9  -7   2    4.80    3.70
   9  -7  -2    6.00    3.10
   9   7  -2    8.90    5.30
  -9   7   2    4.90    2.10
   9   7  -2    1.80    6.10
   8  -7  -2   19.30    3.20
  -8  -7   2   18.10    4.20
  -8  -7   2   23.20    4.70
  -8   7   2   24.10    2.70
   8   7  -2   13.60    6.90
   8   7  -2   26.50    6.50
  -7  -7   2   -1.50    3.20
  -7  -7   2    4.00    2.50
   7  -7  -2    2.40    2.00
   7   7  -2    0.80    4.10
  -7   7   2    0.60    1.30
   7   7  -2   -0.20    3.80
   6  -7  -2   42.40    2.90
  -6  -7   2   50.59    4.60
   6  -7  -2   47.40    2.50
  -6  -7   2   49.70    4.40
   6   7  -2   43.60    7.00
  -6   7   2   51.39    2.60
   6   7  -2   40.50    7.40
   5  -7  -2   10.40    1.00
   5  -7  -2   12.00    1.20
  -5  -7   2   11.60    2.70
  -5  -7   2   11.60    3.00
  -5   7   2   13.10    1.10
   5   7  -2    9.70    3.90
   5   7  -2   18.00    5.00
  -4  -7   2   -1.70    1.60
  -4  -7   2   -1.10    2.00
  -4   7   2    0.50    0.40
  -4   7   2    0.00    0.30
   4   7  -2    0.80    3.00
   4   7  -2   -1.70    3.60
  -3  -7   2  190.48    7.80
  -3  -7   2  188.98    7.90
   3   7  -2  175.38    9.90
  -3   7   2  185.98    5.50
  -3   7   2  180.88    5.80
   3   7  -2  200.38    9.70
  -2  -7   2  290.17   10.10
   2  -7  -2  284.77    8.40
  -2  -7   2  278.27   10.10
  -2   7   2  283.27    8.50
   2   7  -2  298.07   12.00
  -2   7   2  286.57    8.00
   2   7  -2  294.07   13.00
  -2   7   2  270.57    8.00
   1  -7  -2   21.10    1.80
   1  -7  -2   23.90    1.40
  -1  -7   2   24.00    2.70
  -1  -7   2   23.00    2.20
   1  -7  -2   21.00    2.20
   1   7  -2   16.20    3.30
  -1   7   2   22.70    2.10
  -1   7   2   20.00    1.60
   1   7  -2   29.30    3.30
   0  -7  -2   96.09    4.10
   0  -7   2  101.09    4.70
   0  -7   2  108.79    4.80
   0  -7  -2   99.49    4.30
   0  -7  -2  105.49    5.10
   0  -7   2  104.69    6.00
   0   7  -2  102.89    4.60
   0   7  -2   99.19    6.40
   0   7   2  100.99    5.00
   0   7   2  103.19    4.30
   0   7  -2  102.79    5.70
   1  -7   2  188.08    6.90
  -1  -7  -2  190.28    7.80
   1  -7   2  183.08    8.00
  -1  -7  -2  182.28    7.00
   1  -7   2  180.58    6.80
  -1  -7  -2  179.98    6.90
  -1   7  -2  191.88    8.60
  -1   7  -2  178.68    7.60
  -1   7  -2  196.98    6.90
   1   7   2  168.98    7.90
   1   7   2  177.58    6.90
   2  -7   2  104.09    5.50
   2  -7   2   98.09    4.50
  -2  -7  -2  100.79    5.10
  -2  -7  -2  105.69    5.10
  -2   7  -2  102.29    5.90
  -2   7  -2   98.19    4.90
  -2   7  -2   95.29    4.40
   2   7   2   86.19    6.10
  -3  -7  -2  258.77    9.80
   3  -7   2  241.58    9.60
  -3  -7  -2  249.58    9.70
  -3   7  -2  267.87   10.20
   3   7   2  248.88   11.40
  -3   7  -2  258.97    9.10
  -3   7  -2  261.97    9.00
  -4  -7  -2  139.89    6.80
  -4  -7  -2  135.09    7.00
   4  -7   2  131.99    6.20
  -4   7  -2  139.69    6.60
   4   7   2  133.19    8.70
  -4   7  -2  137.39    5.80
  -4   7  -2  134.79    5.80
  -5  -7  -2    7.70    2.60
   5  -7   2    9.20    2.30
  -5  -7  -2    8.80    3.10
  -5   7  -2    7.40    1.90
  -5   7  -2   11.30    2.70
   5   7   2   12.40    4.70
  -6  -7  -2  165.88    8.80
  -6  -7  -2  158.58    8.80
  -6   7  -2  171.98    7.80
   6   7   2  153.18   10.20
  -6   7  -2  159.98    6.70
  -7  -7  -2    8.40    3.30
  -7  -7  -2    3.50    3.70
  -7   7  -2    5.30    2.80
   7   7   2    7.00    4.50
  -8  -7  -2    8.80    4.40
  -8  -7  -2    9.20    4.00
  -8   7  -2    9.50    3.00
   8   7   2   12.80    5.40
  -9  -7  -2   -7.80    3.50
   9  -7   2   -1.40    3.40
  -9  -7  -2    0.70    3.70
  -9   7  -2    0.20    2.70
   9   7   2    2.60    4.70
 -10  -7  -2    9.90    4.00
  10  -7   2   11.60    4.70
 -10  -7  -2   15.80    5.60
  10   7   2   16.40    6.60
 -10   7  -2   18.70    4.20
  11  -7   2   -3.90    4.10
 -11  -7  -2    5.80    4.70
 -11  -7  -2    0.00    4.80
 -11   7  -2   -0.80    3.40
  11   7   2    3.70    7.10
 -11  -8   2    7.60    4.10
  11   8  -2    5.90    6.10
 -10  -8   2   20.10    5.10
 -10  -8   2   26.60    6.00
  10   8  -2   31.70    9.20
 -10   8   2   27.50    3.40
  10   8  -2   32.80    9.00
  -9  -8   2   56.69    6.30
   9  -8  -2   38.30    4.20
  -9  -8   2   49.20    6.60
   9   8  -2   47.80    9.70
   9   8  -2   36.70    7.70
  -9   8   2   40.60    3.40
   8  -8  -2    3.50    2.20
  -8  -8   2    3.30    3.50
  -8  -8   2   -0.80    3.50
  -8   8   2    6.70    1.70
   8   8  -2    4.90    6.20
   8   8  -2    6.50    5.30
  -7  -8   2  203.58   10.30
   7  -8  -2  178.28    6.90
  -7  -8   2  212.88   10.10
  -7   8   2  194.68    6.80
   7   8  -2  188.38   13.90
   7   8  -2  172.08   12.00
  -6  -8   2   25.40    4.00
   6  -8  -2   19.40    1.60
   6  -8  -2   18.20    1.30
  -6  -8   2   16.30    3.80
   6   8  -2   23.10    6.90
  -6   8   2   22.80    1.60
   6   8  -2   22.30    6.20
  -5  -8   2    5.60    2.30
  -5  -8   2    2.90    2.20
   5   8  -2    2.40    3.50
   5   8  -2   -2.60    4.60
  -5   8   2    3.00    0.70
  -5   8   2    4.50    0.70
  -4  -8   2   11.80    2.50
  -4  -8   2   12.60    2.80
   4   8  -2   17.50    5.40
  -4   8   2   14.10    0.80
   4   8  -2    8.60    4.50
  -4   8   2   13.10    0.90
  -3  -8   2    0.60    1.50
  -3  -8   2   -0.10    2.40
   3   8  -2   -3.50    2.00
  -3   8   2    1.70    0.60
  -3   8   2    0.70    0.90
   3   8  -2    5.50    4.30
   2  -8  -2   23.20    2.00
  -2  -8   2   19.30    2.80
  -2  -8   2   23.80    2.70
   2  -8  -2   22.40    1.50
  -2   8   2   23.70    1.40
  -2   8   2   22.80    1.60
   2   8  -2   20.60    3.70
   2   8  -2   23.90    5.00
   1  -8  -2  233.18    8.30
   1  -8  -2  292.77    9.60
   1  -8  -2  277.17    8.80
  -1  -8   2  280.77    9.90
  -1  -8   2  272.27    9.80
   1   8  -2  287.07   11.60
   1   8  -2  276.07   12.20
  -1   8   2  267.77    9.40
  -1   8   2  285.67    8.90
   0  -8   2   57.89    3.50
   0  -8   2   65.29    3.80
   0  -8  -2   67.69    4.30
   0  -8  -2   65.09    3.50
   0  -8   2   69.69    5.10
   0  -8  -2   62.69    3.20
   0   8   2   53.89    3.90
   0   8  -2   67.49    5.50
   0   8   2   64.09    3.30
   0   8  -2   58.79    4.60
   1  -8   2    4.30    1.60
   1  -8   2    5.50    2.40
   1  -8   2    2.70    1.50
  -1  -8  -2    3.90    2.10
  -1  -8  -2    6.80    1.80
  -1  -8  -2    4.00    1.80
  -1   8  -2    3.80    1.80
  -1   8  -2    4.90    1.40
   1   8   2    5.40    2.50
  -1   8  -2    3.10    2.10
   1   8   2    3.80    1.60
   2  -8   2   41.80    3.80
   2  -8   2   36.20    2.90
  -2  -8  -2   38.40    3.10
  -2  -8  -2   36.60    3.50
  -2   8  -2   44.20    4.10
  -2   8  -2   39.90    2.70
  -2   8  -2   35.70    3.10
   2   8   2   45.00    4.20
   3  -8   2   64.29    4.50
  -3  -8  -2   67.29    4.50
  -3  -8  -2   68.09    4.90
  -3   8  -2   66.09    3.70
  -3   8  -2   67.79    4.00
  -3   8  -2   66.99    4.70
   3   8   2   66.29    5.60
  -4  -8  -2   39.70    4.50
  -4  -8  -2   49.30    4.70
   4  -8   2   41.10    3.70
  -4   8  -2   47.90    3.10
   4   8   2   46.60    6.40
  -4   8  -2   46.90    4.00
  -4   8  -2   46.60    3.20
  -5  -8  -2    3.20    2.50
  -5  -8  -2   -3.10    1.80
   5  -8   2    2.60    2.10
  -5   8  -2    0.00    1.30
  -5   8  -2    4.30    2.40
   5   8   2   -3.40    4.10
  -5   8  -2   -0.70    1.30
  -6  -8  -2   25.90    4.60
  -6  -8  -2   26.20    4.30
   6   8   2   26.00    6.40
  -6   8  -2   25.80    3.70
  -7  -8  -2    0.10    3.80
  -7  -8  -2    6.70    3.90
  -7   8  -2    0.70    2.60
   7   8   2    5.20    5.50
  -8  -8  -2    8.70    4.20
  -8  -8  -2    0.60    3.00
  -8   8  -2    3.90    2.80
   8   8   2    4.10    4.60
  -9  -8  -2   -2.40    4.00
   9  -8   2   -0.20    3.30
  -9  -8  -2    0.70    4.10
  -9   8  -2    1.90    2.60
   9   8   2   -0.40    4.80
  10  -8   2    9.60    4.20
 -10  -8  -2   -3.00    4.40
 -10  -8  -2    2.80    3.50
  10   8   2    3.60    5.50
 -10   8  -2    7.00    3.50
  11  -8   2    2.70    4.50
 -11  -8  -2    6.20    5.60
 -11  -8  -2    5.70    5.10
  11   8   2    8.50    7.70
 -11   8  -2    5.10    3.60
 -11  -9   2    7.80    4.00
  11   9  -2    8.90    8.50
 -10  -9   2    5.50    4.50
 -10  -9   2    8.10    4.90
  10   9  -2    6.10    7.60
  10   9  -2   -6.30    4.70
  -9  -9   2    6.00    4.30
  -9  -9   2    1.10    3.70
  -9   9   2   -1.90    1.40
   9   9  -2   -1.50    6.60
   9   9  -2   -8.30    5.70
   8  -9  -2    3.60    1.50
  -8  -9   2   -2.00    3.30
  -8  -9   2    3.00    3.80
  -8   9   2    3.90    1.50
   8   9  -2   -7.90    5.30
   8   9  -2    1.50    6.20
  -7  -9   2    4.50    3.70
   7  -9  -2    3.20    0.80
  -7  -9   2   -0.30    2.30
  -7   9   2    2.60    1.20
   7   9  -2    9.50    6.10
   7   9  -2    9.40    5.30
  -6  -9   2    1.40    3.20
  -6  -9   2   -0.60    3.20
   6   9  -2    7.70    4.80
   6   9  -2    1.80    3.70
  -6   9   2    2.90    0.90
  -5  -9   2    0.20    3.00
  -5  -9   2   -0.80    2.00
  -5   9   2    0.50    0.50
  -5   9   2   -0.10    0.40
   5   9  -2    4.30    3.80
   5   9  -2    3.50    4.00
  -4  -9   2    5.90    2.40
  -4  -9   2    9.20    2.50
  -4   9   2    8.50    0.80
   4   9  -2    4.40    4.50
   4   9  -2    1.00    3.50
  -4   9   2    9.20    1.00
  -3  -9   2   69.89    5.00
  -3  -9   2   71.49    5.10
   3  -9  -2   70.19    2.60
   3  -9  -2   69.89    2.90
  -3   9   2   68.59    3.50
   3   9  -2   77.99    7.10
   3   9  -2   65.49    6.70
  -3   9   2   69.69    2.80
  -2  -9   2   48.60    3.70
   2  -9  -2   42.30    2.40
  -2  -9   2   41.10    3.50
   2  -9  -2   38.40    2.80
   2   9  -2   54.29    6.10
  -2   9   2   47.50    2.40
   2   9  -2   49.40    5.60
  -2   9   2   44.30    2.30
   1  -9  -2    0.40    1.20
   1  -9  -2   -0.50    1.70
  -1  -9   2    2.30    2.00
   1  -9  -2   -0.60    0.70
  -1  -9   2    2.70    1.90
  -1   9   2   -2.80    1.20
  -1   9   2    0.10    1.10
   1   9  -2   -1.90    2.10
   1   9  -2    1.30    2.60
   0  -9  -2    3.30    1.50
   0  -9  -2    2.00    1.50
   0  -9  -2    0.80    2.00
   0  -9   2    1.30    1.30
   0  -9   2    4.40    1.80
   0   9  -2   -0.20    2.00
   0   9   2    4.50    1.50
   0   9  -2    0.30    2.00
   0   9   2    2.10    2.10
  -1  -9  -2  134.19    5.90
  -1  -9  -2  141.99    6.10
   1  -9   2  132.29    7.20
  -1  -9  -2  152.08    7.40
   1  -9   2  136.09    6.00
   1  -9   2  148.49    6.10
  -1   9  -2  135.39    7.90
   1   9   2  138.69    7.30
  -1   9  -2  142.59    6.90
  -1   9  -2  137.89    5.90
   2  -9   2  344.77   11.80
  -2  -9  -2  349.96   12.50
   2  -9   2  343.37   13.00
  -2  -9  -2  358.86   12.50
  -2   9  -2  345.07   11.70
  -2   9  -2  354.06   12.40
   2   9   2  361.66   14.30
  -2   9  -2  350.76   13.70
  -3  -9  -2    2.30    1.90
  -3  -9  -2    1.20    2.50
   3  -9   2    2.70    2.30
   3   9   2    4.50    3.00
  -3   9  -2    6.60    1.80
  -3   9  -2    4.40    1.60
  -3   9  -2    3.30    2.40
  -4  -9  -2   17.00    3.10
  -4  -9  -2   15.90    3.60
   4  -9   2   12.00    2.60
  -4   9  -2   17.00    2.40
  -4   9  -2   18.00    3.30
  -4   9  -2   16.10    2.30
   4   9   2   18.70    5.10
  -5  -9  -2   18.70    3.50
  -5  -9  -2   17.90    4.00
   5  -9   2    9.90    2.60
  -5   9  -2   19.60    3.40
  -5   9  -2   10.00    2.00
   5   9   2   16.90    4.90
  -6  -9  -2    1.00    3.50
  -6  -9  -2    0.20    2.50
  -6   9  -2    1.30    2.30
   6   9   2   -2.20    4.80
  -7  -9  -2    4.70    3.90
  -7  -9  -2    3.60    3.20
  -7   9  -2    1.70    2.40
   7   9   2    4.70    5.70
  -8  -9  -2   -6.00    3.70
  -8  -9  -2    3.40    4.30
  -8   9  -2    5.30    2.90
   8   9   2   -9.10    5.30
  -9  -9  -2    8.20    4.50
   9  -9   2    4.60    3.70
  -9  -9  -2    0.10    3.40
  -9   9  -2    8.40    3.20
   9   9   2    5.70    5.50
 -10  -9  -2   -2.50    4.60
  10  -9   2    2.00    3.90
 -10  -9  -2    1.60    4.40
 -10   9  -2    3.60    2.80
  10   9   2    1.30    5.30
 -11  -9  -2    3.20    3.90
 -11  -9  -2    1.70    5.40
  11  -9   2    4.10    4.40
  11   9   2   -1.20    6.00
 -11   9  -2    2.90    3.50
 -11 -10   2   21.10    6.10
 -11 -10   2   18.80    6.10
  11  10  -2    4.10    8.90
 -10 -10   2    2.00    3.50
 -10 -10   2    8.60    5.20
  10  10  -2    7.20    6.10
  10  10  -2   -4.00    4.90
  -9 -10   2    3.90    3.50
  -9 -10   2    1.30    4.00
   9  10  -2    8.90    7.60
   9  10  -2    9.50    7.60
  -8 -10   2   -0.90    2.60
  -8 -10   2    0.70    4.00
   8  10  -2    3.60    6.90
   8  10  -2    4.00    6.90
  -7 -10   2   -1.80    2.50
  -7 -10   2   -2.70    3.70
   7  10  -2   -2.90    6.10
  -7  10   2    3.30    1.00
   7  10  -2    9.70    6.50
  -6 -10   2    6.10    3.90
  -6 -10   2    7.70    3.00
   6  10  -2   18.30    7.40
  -6  10   2    6.50    0.90
   6  10  -2    4.50    4.60
  -5 -10   2    2.80    2.90
  -5 -10   2    5.40    3.40
   5  10  -2   -1.40    3.30
   5  10  -2   -1.00    3.70
  -5  10   2    1.50    0.70
  -5  10   2    2.10    0.60
  -4 -10   2   56.39    5.20
  -4 -10   2   54.99    5.00
   4  10  -2   38.00    7.40
  -4  10   2   48.20    2.00
   4  10  -2   43.60    7.10
  -4  10   2   42.30    2.30
  -3 -10   2  177.78    8.30
   3 -10  -2  182.38    6.20
   3 -10  -2  183.88    5.80
  -3 -10   2  173.68    8.10
   3  10  -2  175.18   10.70
   3  10  -2  187.38   11.70
  -3  10   2  173.78    5.90
  -3  10   2  175.98    6.90
   2 -10  -2    0.90    1.10
  -2 -10   2   -1.80    1.50
  -2 -10   2    1.90    2.30
   2 -10  -2    0.60    0.70
  -2  10   2    2.00    1.10
  -2  10   2   -2.10    1.70
   2  10  -2    7.40    4.20
   2  10  -2    1.10    3.30
  -2  10   2    0.70    1.00
   1 -10  -2    0.70    1.40
   1 -10  -2   -0.40    0.50
  -1 -10   2    2.10    2.00
  -1 -10   2   -2.40    1.90
   1 -10  -2   -0.10    1.70
   1  10  -2   -1.50    2.70
   1  10  -2    0.80    3.50
  -1  10   2    0.10    1.40
  -1  10   2    1.60    1.30
   0 -10   2   22.40    3.00
   0 -10  -2   20.50    2.30
   0 -10   2   21.10    2.60
   0 -10  -2   25.10    3.40
   0 -10  -2   19.80    2.60
   0  10  -2   20.20    3.90
   0  10  -2   22.70    3.80
   0  10   2   21.70    2.30
   0  10   2   19.30    3.20
   1 -10   2   16.60    2.50
  -1 -10  -2   12.20    2.40
   1 -10   2   15.50    3.60
  -1 -10  -2   15.00    2.40
   1 -10   2   12.10    2.30
   1  10   2   14.40    3.30
  -1  10  -2   17.00    3.10
  -1  10  -2   16.50    3.90
   2 -10   2  143.29    7.60
   2 -10   2  143.69    6.40
  -2 -10  -2  147.79    7.10
  -2 -10  -2  144.59    6.70
  -2  10  -2  156.68    7.00
  -2  10  -2  153.98    6.30
   2  10   2  144.99    8.60
  -2  10  -2  154.18    8.50
   3 -10   2    9.70    2.90
  -3 -10  -2   13.90    3.10
  -3 -10  -2    8.40    2.40
  -3  10  -2   14.40    3.60
  -3  10  -2   10.00    2.00
   3  10   2   10.10    3.50
  -3  10  -2   16.10    2.50
  -4 -10  -2   52.99    5.20
   4 -10   2   49.99    4.30
  -4 -10  -2   54.89    5.30
  -4  10  -2   54.59    3.70
  -4  10  -2   56.59    4.80
   4  10   2   57.69    6.90
  -5 -10  -2   45.40    5.40
  -5 -10  -2   37.20    4.70
  -5  10  -2   48.90    4.70
   5  10   2   45.60    6.80
  -6 -10  -2   -6.40    2.00
  -6 -10  -2   -5.30    3.50
  -6  10  -2   -0.60    2.50
   6  10   2   -2.90    3.50
  -7 -10  -2    5.20    4.30
  -7 -10  -2    5.30    3.30
   7  10   2    3.70    4.40
  -7  10  -2    7.40    3.00
  -8 -10  -2    7.50    4.70
  -8 -10  -2    7.30    3.70
  -8  10  -2    9.30    3.10
   8  10   2   13.10    7.20
  -9 -10  -2   -8.00    3.90
   9 -10   2   -0.60    3.10
  -9 -10  -2   -5.60    4.10
   9  10   2   -2.80    6.50
  -9  10  -2   -0.80    2.50
 -10 -10  -2   -0.50    4.70
 -10 -10  -2    0.80    3.60
  10 -10   2   -2.10    3.60
  10  10   2   -9.60    4.70
 -10  10  -2    1.70    3.00
 -11 -10  -2   -1.10    5.30
 -11 -10  -2    0.30    3.90
 -11  10  -2    6.90    3.80
  11  10   2    5.90    6.90
 -11 -11   2   21.00    6.60
 -10 -11   2   -2.10    4.50
 -10 -11   2   -8.70    4.30
  10  11  -2    0.10    8.00
  10  11  -2    1.60    8.20
  -9 -11   2    4.10    3.40
  -9 -11   2    0.10    4.40
   9  11  -2    7.70    7.90
   9  11  -2   -4.40    7.00
  -8 -11   2    7.00    4.30
  -8 -11   2    2.30    4.30
   8  11  -2    7.40    7.10
   8  11  -2    4.30    7.20
  -7 -11   2   -2.40    2.60
  -7 -11   2   11.80    4.50
   7  11  -2    0.90    6.30
   7  11  -2   -2.20    4.80
  -6 -11   2   36.00    5.60
  -6 -11   2   37.90    5.10
  -6  11   2   33.10    1.50
   6  11  -2   42.00    8.20
   6  11  -2   34.50    7.10
  -5 -11   2    3.60    3.40
  -5 -11   2    5.40    2.80
   5  11  -2    3.00    3.90
  -5  11   2    7.10    1.00
   5  11  -2    3.20    6.10
  -4 -11   2    0.80    2.90
  -4 -11   2    1.80    3.20
   4  11  -2   -4.00    4.30
  -4  11   2    1.80    1.00
  -4  11   2    0.90    0.70
   4  11  -2   -6.60    3.00
   3 -11  -2   21.40    2.30
   3 -11  -2   21.50    1.80
  -3 -11   2   25.20    3.60
  -3 -11   2   21.50    3.30
   3  11  -2    9.60    5.30
   3  11  -2   17.00    5.20
  -3  11   2   17.10    2.50
  -3  11   2   22.40    1.80
   2 -11  -2   -0.20    0.60
   2 -11  -2   -0.60    1.20
  -2 -11   2   -0.50    1.60
  -2 -11   2    1.40    2.20
  -2  11   2    0.50    1.10
   2  11  -2   -4.20    3.10
   2  11  -2   -3.30    3.70
  -2  11   2    1.10    2.00
  -2  11   2   -1.20    0.90
   1 -11  -2   14.80    2.80
   1 -11  -2   15.20    2.20
  -1 -11   2   14.20    2.90
  -1 -11   2   19.60    3.20
  -1  11   2   15.20    2.60
   1  11  -2   10.30    3.50
  -1  11   2   20.90    2.30
   1  11  -2   15.60    4.90
   0 -11  -2    6.70    2.60
   0 -11  -2    5.30    1.90
   0 -11  -2    6.00    1.70
   0 -11   2    3.20    2.10
   0 -11   2    6.40    2.20
   0  11   2    2.90    1.60
   0  11  -2    2.50    3.40
   0  11  -2    8.20    2.80
   0  11   2    5.60    2.70
  -1 -11  -2   12.00    2.40
   1 -11   2   10.90    2.40
  -1 -11  -2   11.40    2.50
   1 -11   2   17.00    2.60
  -1  11  -2   13.30    3.80
   1  11   2   12.20    3.50
  -1  11  -2   10.00    3.00
  -2 -11  -2    6.50    2.60
   2 -11   2   12.50    3.30
  -2 -11  -2    5.40    2.60
   2 -11   2    6.80    2.10
  -2  11  -2    3.50    3.00
   2  11   2    7.80    3.70
  -2  11  -2    6.10    1.90
  -2  11  -2    2.20    2.30
  -3 -11  -2   60.29    4.60
   3 -11   2   60.79    5.30
  -3 -11  -2   64.39    5.40
  -3  11  -2   65.39    5.90
   3  11   2   63.29    6.20
  -3  11  -2   60.49    4.20
  -4 -11  -2    0.80    3.20
  -4 -11  -2    1.90    3.10
  -4  11  -2    6.60    3.20
   4  11   2    5.10    3.80
  -5 -11  -2   24.10    4.60
  -5 -11  -2   15.80    3.70
   5  11   2   21.20    6.30
  -5  11  -2   16.10    3.50
  -6 -11  -2    2.20    2.90
  -6 -11  -2    1.90    3.80
   6  11   2   -3.30    4.80
  -6  11  -2    3.00    2.50
  -7 -11  -2   -5.90    2.20
  -7 -11  -2   -2.10    2.70
   7  11   2   -0.10    5.80
  -7  11  -2   -1.90    2.40
  -8 -11  -2   -0.20    4.10
  -8 -11  -2    1.50    3.20
   8  11   2    1.40    4.90
  -8  11  -2    0.30    2.50
   9 -11   2   -3.30    3.10
  -9 -11  -2   -1.30    4.50
  -9 -11  -2   -0.30    4.80
   9  11   2    5.30    7.70
  -9  11  -2   -3.70    2.60
 -10 -11  -2   11.80    4.70
 -10 -11  -2   13.70    6.20
 -10  11  -2   13.20    3.70
  10  11   2    4.90    8.20
 -10 -12   2    8.00    5.80
 -10 -12   2    1.40    3.50
  10  12  -2   -5.10    8.20
  10  12  -2    4.00    6.40
  -9 -12   2    1.30    4.80
  -9 -12   2    1.10    4.40
   9  12  -2    3.90    8.00
   9  12  -2   -5.00    7.10
  -8 -12   2   -4.50    3.90
  -8 -12   2   -6.80    3.90
   8  12  -2    4.60    6.20
   8  12  -2  -11.60    6.00
  -7 -12   2    3.00    3.20
  -7 -12   2   -1.20    4.00
   7  12  -2    6.70    7.60
   7  12  -2   12.50    7.40
  -6 -12   2    5.30    4.10
  -6 -12   2   19.40    4.80
   6  12  -2   -0.30    4.40
   6  12  -2   -1.40    6.50
  -5 -12   2   22.30    4.10
  -5 -12   2   10.30    3.90
  -5  12   2   18.50    1.50
   5  12  -2   15.50    5.20
   5  12  -2   10.10    5.40
  -4 -12   2    3.80    3.20
  -4 -12   2    0.60    3.00
  -4  12   2    1.60    1.30
   4  12  -2   -2.30    3.70
   4  12  -2   -4.60    4.40
  -3 -12   2   -1.80    2.00
  -3 -12   2    0.90    2.00
   3 -12  -2    1.00    1.20
   3 -12  -2   -2.40    1.20
   3  12  -2   -2.40    4.10
   3  12  -2    4.30    4.20
  -3  12   2   -0.90    1.60
  -2 -12   2   21.20    3.60
  -2 -12   2   22.10    3.30
   2 -12  -2   19.90    2.30
   2  12  -2   22.30    5.40
   2  12  -2   29.80    5.60
  -2  12   2   20.50    3.50
   1 -12  -2    8.90    2.70
  -1 -12   2    5.30    2.60
   1 -12  -2    6.20    2.00
  -1 -12   2    6.20    2.20
   1  12  -2    9.70    3.60
  -1  12   2    3.30    2.80
  -1  12   2    8.50    2.30
   1  12  -2   -4.90    3.80
   0 -12   2    3.80    2.20
   0 -12   2    7.10    2.50
   0 -12  -2    6.60    2.80
   0 -12  -2    5.50    1.80
   0 -12  -2    6.80    2.10
   0  12  -2   -1.70    2.50
   0  12   2    4.00    2.70
   0  12   2    7.80    2.20
   0  12  -2    1.90    3.80
  -1 -12  -2    2.20    2.20
  -1 -12  -2    2.30    2.20
   1 -12   2    3.60    1.90
   1 -12   2    1.80    2.10
   1  12   2   -2.70    2.60
  -1  12  -2    2.30    2.20
  -1  12  -2   -0.60    3.20
  -2 -12  -2   91.99    6.00
   2 -12   2   95.49    5.40
  -2 -12  -2   97.39    5.90
  -2  12  -2   91.29    7.50
  -2  12  -2  106.19    6.20
   2  12   2   99.59    7.70
  -3 -12  -2   58.09    5.30
   3 -12   2   50.39    4.20
  -3 -12  -2   47.80    4.90
   3  12   2   61.79    7.30
  -3  12  -2   61.19    6.10
  -4 -12  -2    4.30    3.20
  -4 -12  -2    4.00    3.20
   4  12   2    1.30    4.50
  -4  12  -2   -3.00    2.40
  -5 -12  -2   -2.40    3.10
  -5 -12  -2    5.30    3.90
   5  12   2   -3.90    3.20
  -5  12  -2   -0.20    2.70
  -6 -12  -2   28.10    4.90
  -6 -12  -2   33.60    5.80
  -6  12  -2   36.50    4.50
   6  12   2   41.10    8.30
  -7 -12  -2    5.90    4.50
  -7 -12  -2   -3.50    2.60
  -7  12  -2   -1.60    2.50
   7  12   2   -2.70    4.00
  -8 -12  -2   -2.40    2.90
  -8 -12  -2   -1.00    4.40
   8  12   2   -7.50    4.00
  -8  12  -2    3.00    2.60
  -9 -12  -2    3.00    3.90
   9 -12   2    1.00    3.20
  -9 -12  -2   -2.70    4.90
   9  12   2   -8.00    6.60
  -9  12  -2    3.90    2.70
 -10 -12  -2   -1.60    5.10
 -10 -12  -2    7.50    6.10
  10  12   2   -6.40    7.40
 -10 -13   2    2.40    5.20
 -10 -13   2   -3.80    4.70
  10  13  -2    3.50    9.20
  10  13  -2   -4.70    7.90
  -9 -13   2   -4.10    4.60
  -9 -13   2    1.20    5.00
   9  13  -2   -0.10    5.90
   9  13  -2   -1.30    5.50
  -8 -13   2    6.10    3.50
  -8 -13   2   -4.20    4.50
   8  13  -2    4.70    8.00
   8  13  -2   12.40    8.20
  -7 -13   2    6.90    3.60
  -7 -13   2   -1.40    2.80
   7  13  -2    1.50    6.50
   7  13  -2    6.80    7.50
  -6 -13   2    1.00    4.00
  -6 -13   2    2.70    3.10
   6  13  -2    1.80    4.40
   6  13  -2   11.60    7.70
  -5 -13   2    5.70    3.30
  -5 -13   2    1.20    2.80
   5  13  -2    3.80    4.30
  -5  13   2    6.40    1.30
   5  13  -2    2.30    4.70
  -4 -13   2    4.00    2.70
  -4 -13   2    4.30    2.70
  -4  13   2    2.20    1.60
   4  13  -2    1.60    5.10
   4  13  -2    0.40    5.80
  -3 -13   2    3.10    2.90
   3 -13  -2    3.40    1.40
  -3 -13   2    4.20    2.90
   3  13  -2   -1.70    4.30
   3  13  -2    3.50    4.20
  -3  13   2    0.10    1.80
   2 -13  -2    1.70    1.60
  -2 -13   2    5.70    2.90
  -2 -13   2    2.10    2.80
   2  13  -2    0.30    4.50
  -2  13   2    1.50    2.40
   2  13  -2   -2.50    3.60
  -1 -13   2    3.30    2.50
  -1 -13   2    1.00    2.50
   1 -13  -2    0.00    1.70
   1  13  -2    4.90    3.70
  -1  13   2    3.60    3.30
   1  13  -2    2.30    3.50
   0 -13  -2    3.50    2.30
   0 -13   2    0.30    2.20
   0 -13  -2    3.40    1.70
   0 -13   2    1.50    2.20
   0  13  -2   -3.10    2.30
   0  13   2   -1.00    2.40
   0  13  -2    0.00    2.50
   1 -13   2    8.60    2.50
  -1 -13  -2    7.50    2.50
   1 -13   2   11.10    2.60
  -1 -13  -2    7.40    2.60
   1  13   2    1.80    3.20
  -1  13  -2    7.70    4.10
  -1  13  -2    9.50    3.10
   2 -13   2   17.40    3.00
  -2 -13  -2   26.40    3.90
  -2 -13  -2   25.50    3.80
  -2  13  -2   23.10    5.20
   2  13   2   18.80    4.70
  -3 -13  -2    7.40    3.30
   3 -13   2    5.50    2.40
  -3 -13  -2    3.60    2.40
  -3  13  -2    4.50    3.30
   3  13   2   18.70    5.30
  -4 -13  -2    2.70    2.60
  -4 -13  -2    5.30    3.60
  -4  13  -2    6.20    3.50
   4  13   2    5.40    5.20
  -5 -13  -2    6.50    3.20
  -5 -13  -2    0.60    2.70
  -5  13  -2    3.70    3.20
   5  13   2    0.10    5.30
  -6 -13  -2   -0.10    3.10
  -6 -13  -2   -1.40    3.80
  -6  13  -2   -0.60    2.70
   6  13   2    3.80    5.80
  -7 -13  -2    3.20    3.50
  -7 -13  -2    7.60    4.90
  -7  13  -2    3.60    2.80
   7  13   2   -6.90    3.90
  -8 -13  -2   -2.70    3.30
  -8 -13  -2   -1.40    3.30
   8  13   2    9.30    7.60
  -8  13  -2   -1.60    2.50
  -9 -13  -2   -6.00    4.60
  -9 -13  -2   -1.10    5.00
   9  13   2    2.30    7.40
  -9  13  -2    4.50    3.00
 -10 -13  -2   -7.30    5.20
  -9 -14   2    0.20    3.70
  -9 -14   2    0.50    5.40
   9  14  -2  -13.60    4.70
   9  14  -2   -1.60    8.40
  -8 -14   2   14.90    4.70
  -8 -14   2   13.70    5.50
   8  14  -2    8.60    7.00
   8  14  -2   12.00    7.80
  -7 -14   2    3.40    3.70
  -7 -14   2    0.90    3.40
   7  14  -2    3.60    7.00
   7  14  -2    9.70    6.50
  -6 -14   2    5.60    3.60
  -6 -14   2   -4.90    3.80
   6  14  -2    3.50    5.40
   6  14  -2    5.90    6.10
  -5 -14   2    2.20    3.00
  -5 -14   2   -2.60    3.70
   5  14  -2    0.90    5.60
   5  14  -2   -6.30    6.00
  -4 -14   2   11.90    3.50
  -4 -14   2   11.90    3.40
   4  14  -2   11.40    6.70
  -4  14   2    8.90    2.30
   4  14  -2    2.60    5.10
  -3 -14   2    0.50    2.90
  -3 -14   2    6.40    3.50
   3 -14  -2   -1.10    1.30
   3  14  -2    0.40    4.60
  -3  14   2    0.10    2.30
   3  14  -2    8.80    6.00
  -2 -14   2   -1.80    2.70
   2 -14  -2   -2.30    1.50
  -2 -14   2    0.10    2.70
   2  14  -2    3.30    5.10
  -2  14   2    1.80    2.70
   2  14  -2   -1.90    3.70
   1 -14  -2    8.50    2.30
  -1 -14   2    3.90    2.70
  -1 -14   2    5.80    2.80
  -1  14   2   -2.10    3.10
   1  14  -2    8.30    3.90
   1  14  -2    1.90    4.80
   0 -14   2   34.40    4.20
   0 -14  -2   41.00    4.10
   0 -14   2   42.30    4.40
   0  14   2   34.40    6.10
   0  14  -2   16.20    5.60
   0  14  -2   50.09    6.00
  -1 -14  -2    3.80    2.50
  -1 -14  -2    5.10    2.60
   1 -14   2    3.90    2.30
  -1  14  -2    1.30    3.90
   1  14   2    5.20    3.40
  -2 -14  -2   12.90    3.30
   2 -14   2   14.50    2.90
  -2 -14  -2   19.50    3.60
  -2  14  -2   16.50    4.90
   2  14   2   15.90    4.60
  -3 -14  -2   14.40    3.80
   3 -14   2   16.40    3.00
  -3 -14  -2    7.40    3.60
  -3  14  -2   15.40    4.40
   3  14   2   11.30    5.20
  -4 -14  -2    3.20    3.40
  -4 -14  -2   -0.70    3.40
   4  14   2    1.40    3.90
  -4  14  -2    1.80    3.20
  -5 -14  -2    1.30    4.00
  -5 -14  -2    5.70    4.10
  -5  14  -2    3.10    3.10
   5  14   2   -3.80    3.80
  -6 -14  -2    3.60    3.50
  -6 -14  -2    8.60    4.80
   6  14   2    4.50    6.00
  -6  14  -2    4.40    3.10
  -7 -14  -2   -1.10    4.60
  -7 -14  -2   -0.20    4.70
   7  14   2    1.90    6.60
  -7  14  -2    3.30    2.90
  -8 -14  -2  -12.50    4.10
  -8 -14  -2   -2.70    3.50
  -8  14  -2   -2.00    2.60
   8  14   2   -7.30    6.60
  -9 -14  -2    5.90    5.70
  -9 -14  -2   -9.70    5.20
   9  14   2  -10.30    4.70
  -9 -15   2   13.20    5.00
  -9 -15   2   -2.00    5.60
   9  15  -2    4.80    6.30
   9  15  -2   11.20    7.60
  -8 -15   2   -1.10    5.30
  -8 -15   2    8.10    5.50
   8  15  -2    4.20    6.60
   8  15  -2    7.40    6.40
  -7 -15   2    0.80    3.40
  -7 -15   2   -9.40    4.00
   7  15  -2    5.90    6.70
   7  15  -2    0.40    6.80
  -6 -15   2    0.70    4.30
  -6 -15   2   -5.50    3.90
   6  15  -2  -13.70    3.90
   6  15  -2    6.00    6.50
  -5 -15   2   20.80    4.60
  -5 -15   2   27.20    5.50
   5  15  -2   22.20    7.60
   5  15  -2   30.70    9.20
  -4 -15   2    9.90    4.20
  -4 -15   2   14.90    3.80
  -4  15   2    7.30    2.30
   4  15  -2   -3.70    4.60
   4  15  -2    1.10    6.10
  -3 -15   2   -1.00    3.20
   3 -15  -2    2.10    1.60
  -3 -15   2   -1.80    3.30
  -3  15   2    4.50    2.80
   3  15  -2    6.70    6.60
   3  15  -2   -2.80    4.30
  -2 -15   2   -1.00    2.90
   2 -15  -2   -0.80    1.80
  -2 -15   2    4.90    3.20
  -2  15   2   -2.20    2.90
   2  15  -2    4.30    4.40
   2  15  -2   -5.70    3.60
  -1 -15   2    0.70    2.50
  -1 -15   2   -1.50    2.30
   1 -15  -2   -0.40    2.10
  -1  15   2   -7.00    2.50
   1  15  -2   -3.10    3.10
   1  15  -2   -2.90    4.50
   0 -15   2    2.70    2.60
   0 -15  -2    9.30    2.70
   0  15  -2    2.00    4.60
   0  15   2    9.60    4.60
   1 -15   2   -1.70    2.20
  -1 -15  -2   -1.30    2.40
  -1  15  -2   -3.90    3.70
  -2 -15  -2    8.80    3.30
   2 -15   2    7.00    2.60
  -2  15  -2    7.10    4.10
  -3 -15  -2    4.80    3.40
  -3 -15  -2   -1.20    2.90
   3 -15   2    0.90    2.10
   3  15   2    2.70    3.30
  -3  15  -2    0.50    3.50
  -4 -15  -2    5.30    3.90
  -4 -15  -2    3.30    3.90
  -4  15  -2    6.70    3.90
   4  15   2   10.50    5.90
  -5 -15  -2   20.10    5.20
  -5 -15  -2   13.70    4.90
  -5  15  -2   22.90    4.60
   5  15   2   11.60    6.60
  -6 -15  -2   10.40    5.00
  -6 -15  -2    1.60    4.70
  -6  15  -2    6.50    3.40
   6  15   2   -3.00    4.00
  -7 -15  -2    3.50    5.10
  -7 -15  -2    5.50    4.00
  -7  15  -2   -1.40    2.70
   7  15   2    2.40    5.40
  -8 -15  -2    2.40    4.10
  -8 -15  -2   -2.50    4.70
   8  15   2    0.30    5.80
  -9 -15  -2   -1.40    4.10
  -8 -16   2    7.80    6.00
  -8 -16   2    3.80    4.30
   8  16  -2    5.00    9.20
   8  16  -2    2.40    7.40
  -7 -16   2    3.60    5.00
  -7 -16   2   -1.10    4.70
   7  16  -2   11.20    8.10
   7  16  -2   10.40    8.70
  -6 -16   2   -6.00    4.10
  -6 -16   2   -0.30    3.40
   6  16  -2   -1.50    6.20
   6  16  -2   10.30    6.60
  -5 -16   2    2.60    3.40
  -5 -16   2    3.60    4.10
   5  16  -2   13.20    7.60
   5  16  -2    6.70    6.10
  -4 -16   2    3.20    3.90
  -4 -16   2    3.00    3.10
   4  16  -2    2.30    5.10
   4  16  -2   -0.10    3.70
  -4  16   2    4.90    2.30
   3 -16  -2    4.60    1.90
  -3 -16   2    1.70    3.70
  -3 -16   2    4.20    3.60
   3  16  -2    4.90    5.10
  -3  16   2    1.70    3.00
   3  16  -2    2.50    6.30
   2 -16  -2   11.80    2.60
  -2 -16   2   11.50    3.90
  -2 -16   2    9.50    3.80
  -2  16   2   10.10    4.20
   2  16  -2   11.60    5.20
   2  16  -2    7.60    4.90
   1 -16  -2    4.30    2.20
  -1 -16   2    4.00    2.90
  -1  16   2    5.00    4.10
   1  16  -2    6.50    4.40
   0 -16   2    3.80    2.90
   0 -16  -2    3.70    2.70
   0  16   2   10.80    5.20
   0  16  -2    1.60    4.70
   1 -16   2   13.80    3.30
  -1 -16  -2   16.40    3.60
   1  16   2    1.70    4.90
  -1  16  -2   12.80    5.60
  -2 -16  -2    1.20    2.90
   2 -16   2    3.70    2.90
  -2  16  -2    8.00    4.70
   2  16   2    0.20    3.80
   3 -16   2   23.90    3.70
  -3 -16  -2   19.80    4.60
  -3  16  -2   32.70    6.10
  -4 -16  -2   89.59    7.70
  -4  16  -2   88.39    7.70
  -5 -16  -2   18.20    4.70
  -5 -16  -2   21.30    5.30
   5  16   2   14.30    6.60
  -5  16  -2   28.90    5.20
  -6 -16  -2    3.70    3.70
  -6 -16  -2   -2.40    3.00
   6  16   2    6.70    6.80
  -6  16  -2    3.40    3.10
  -7 -16  -2   -3.10    4.70
  -7 -16  -2    4.60    3.80
   7  16   2   -3.90    6.40
  -8 -16  -2    6.30    5.40
  -8 -16  -2    3.30    5.90
   8  16   2    4.90    7.90
  -7 -17   2   -9.00    4.70
  -7 -17   2   -4.30    4.40
   7  17  -2    3.70    8.90
   7  17  -2    6.60    7.80
  -6 -17   2    2.50    4.60
  -6 -17   2    0.50    3.80
   6  17  -2   -1.20    8.10
   6  17  -2    1.40    6.50
  -5 -17   2   -4.90    3.80
  -5 -17   2   -0.20    2.80
   5  17  -2   -5.50    4.80
   5  17  -2  -11.90    5.30
  -4 -17   2   -3.10    3.80
  -4 -17   2    0.20    3.10
   4  17  -2    4.30    4.60
   4  17  -2   -4.40    4.10
  -3 -17   2    7.70    4.30
   3 -17  -2    3.10    2.00
  -3  17   2   -2.00    2.80
   3  17  -2    5.50    5.60
   2 -17  -2    1.90    2.00
  -2 -17   2   -1.90    3.50
   2  17  -2    5.00    6.20
  -2  17   2   -3.60    3.20
  -1 -17   2   -1.10    2.90
   1 -17  -2    4.60    2.60
   1  17  -2   -1.00    5.20
  -1  17   2    3.00    4.10
   0 -17  -2   -1.40    2.50
   0 -17   2   -3.30    2.50
   0  17  -2   -0.20    5.20
   0  17   2   -3.60    4.10
   1 -17   2   10.10    3.30
  -1 -17  -2    9.70    3.40
  -1  17  -2    0.40    4.50
   1  17   2    3.00    5.00
  -2 -17  -2   11.50    4.00
   2 -17   2   10.50    3.20
  -2  17  -2   10.30    5.30
   2  17   2   10.00    6.70
  -3 -17  -2    5.20    3.70
   3 -17   2    3.60    2.90
   3  17   2    8.90    7.20
  -3  17  -2    4.90    4.20
  -4 -17  -2    6.80    4.20
  -4  17  -2    3.50    3.90
  -5 -17  -2   15.20    5.40
  -5  17  -2   14.00    4.40
  -6 -17  -2    2.20    5.00
  -6  17  -2   -2.00    2.90
  -7 -17  -2    4.50    5.50
  -7 -18   2   12.80    6.20
   7  18  -2   -3.10    7.30
   7  18  -2    1.50    9.00
  -6 -18   2   -0.60    3.80
   6  18  -2    3.60    8.60
  -5 -18   2    3.80    4.60
   5  18  -2    0.40    5.80
  -4 -18   2   -1.20    3.00
   4  18  -2   -1.40    5.60
  -3 -18   2   -4.60    3.70
   3  18  -2   -2.60    4.90
  -3  18   2    1.00    2.80
   2 -18  -2    4.50    2.50
  -2 -18   2    3.90    3.70
  -2  18   2   -0.90    3.70
   2  18  -2    2.60    6.70
   1 -18  -2   18.90    3.60
  -1 -18   2   16.50    4.20
   1  18  -2    9.10    6.60
  -1  18   2   12.20    5.30
   0 -18   2   11.60    3.70
   0 -18  -2    8.20    3.20
   0  18   2    8.30    5.70
   0  18  -2    8.40    6.10
   1 -18   2   -3.50    2.60
  -1 -18  -2    1.10    3.00
   1  18   2    3.30    5.30
  -1  18  -2   -0.50    4.90
   2 -18   2    1.40    3.00
  -2 -18  -2   -6.70    2.90
   2  18   2   -5.00    3.60
  -2  18  -2    2.90    4.80
   3 -18   2    0.10    2.70
  -3 -18  -2    0.40    3.80
   3  18   2    0.40    6.40
  -3  18  -2    0.30    4.60
  -4 -18  -2   18.00    5.50
   4  18   2   10.20    7.10
  -4  18  -2    9.40    4.40
  -5 -18  -2   -3.00    4.00
   5  18   2    0.70    7.20
  -5  18  -2   -1.60    3.20
  -6 -18  -2   -4.10    5.10
   6  18   2    5.00    9.00
  -6 -19   2    0.40    4.00
   6  19  -2    0.30    8.60
  -5 -19   2    5.10    5.40
   5  19  -2    3.40    6.70
  -4 -19   2   10.70    4.30
   4  19  -2   -6.80    6.80
  -3 -19   2    1.60    4.50
  -3  19   2    2.80    3.40
   3  19  -2   -1.60    4.70
   2 -19  -2   -0.20    2.30
  -2 -19   2    2.50    3.70
  -2  19   2    3.50    4.40
   2  19  -2   -0.70    6.80
   1 -19  -2    2.70    2.80
  -1 -19   2    1.00    3.30
  -1  19   2   -0.90    4.60
   1  19  -2    6.50    6.60
   0 -19   2   -1.30    3.00
   0 -19  -2    5.10    3.40
   0  19   2   -5.70    4.30
   0  19  -2    4.30    5.40
   1 -19   2    5.90    3.30
  -1 -19  -2    0.10    3.40
   1  19   2   -0.90    5.00
  -1  19  -2    3.90    5.30
   2 -19   2    3.40    3.30
  -2 -19  -2    3.40    3.80
   2  19   2   -0.70    6.00
  -2  19  -2    7.60    5.90
  -3 -19  -2    7.50    4.10
  -3  19  -2    3.40    4.40
   3  19   2    5.70    7.30
  -4 -19  -2    7.40    3.90
   4  19   2    6.30    8.10
  -4  19  -2    0.80    4.10
  -5 -19  -2    2.20    4.90
   5  19   2    9.20    7.10
  -5  19  -2   11.00    4.60
  -4 -20   2   -0.30    3.50
   4  20  -2   -3.70    8.10
  -3 -20   2   -6.70    3.20
   3  20  -2    4.90    6.30
  -2 -20   2   -2.30    3.50
   2 -20  -2   -2.10    2.60
  -2  20   2    0.00    4.20
   2  20  -2    4.70    6.90
  -1 -20   2    8.10    4.20
   1 -20  -2    5.40    3.00
  -1  20   2   11.90    6.20
   1  20  -2   10.50    7.10
   0 -20   2    6.90    3.90
   0 -20  -2   12.90    3.80
   0  20   2    4.00    5.40
   0  20  -2   13.80    7.00
   1 -20   2    6.80    3.80
  -1 -20  -2    2.10    3.50
  -1  20  -2   -3.30    5.40
   1  20   2    9.10    6.40
  -2 -20  -2    4.90    4.00
   2 -20   2    6.90    3.60
   2  20   2    3.80    5.90
  -2  20  -2    1.60    5.40
  -3 -20  -2    1.40    4.20
  -3  20  -2   -2.20    4.70
   3  20   2    0.00    7.00
  -4 -20  -2   -1.60    4.50
  -4  20  -2    4.50    4.50
   4  20   2    2.70    8.20
  -2 -21   2   -0.70    4.00
   2  21  -2   -1.30    7.60
  -2  21   2    3.20    4.50
  -1 -21   2    3.60    3.90
   1 -21  -2    3.50    3.10
  -1  21   2   -1.60    5.10
   1  21  -2    5.80    6.90
   0 -21  -2   -2.00    3.30
   0 -21   2    7.00    3.80
   0  21   2    1.00    5.30
   0  21  -2    2.20    6.30
   1 -21   2    0.30    3.60
  -1 -21  -2    3.60    3.90
  -1  21  -2    6.10    6.50
   1  21   2   10.60    6.70
  -2 -21  -2   -0.60    3.80
   2 -21   2   -5.00    3.10
   2  21   2    4.90    6.40
  -2  21  -2    6.10    5.10
 -12   0   3   -4.40    3.20
  12   0  -3    6.00    6.10
  11   0  -3   -1.80    4.90
 -11   0   3   -0.20    3.10
  10   0  -3   -2.80    4.30
 -10   0   3    2.50    2.80
   9   0  -3    2.70    4.30
  -9   0   3    1.20    2.50
   8   0  -3   -3.70    3.10
  -8   0   3   -3.90    2.00
   8   0  -3   -1.70    3.70
  -8   0   3   -2.00    1.60
  -7   0   3    2.70    2.00
   7   0  -3    4.50    3.20
   7   0  -3   -2.70    3.00
  -7   0   3    0.60    1.60
   6   0  -3    0.70    2.70
  -6   0   3    0.20    1.30
   6   0  -3   -0.20    1.50
   6   0  -3   -2.50    2.20
  -6   0   3    0.40    1.60
   5   0  -3    1.60    2.40
   5   0  -3   -1.10    2.00
   5   0  -3    0.00    1.30
  -5   0   3    0.50    1.10
  -5   0   3   -1.50    1.20
   4   0  -3   -1.60    1.80
   4   0  -3    0.70    1.10
  -4   0   3    1.00    1.00
   4   0  -3    0.30    2.10
  -4   0   3    0.10    1.20
   3   0  -3   -2.20    1.50
   3   0  -3    1.00    0.90
  -3   0   3    0.60    1.00
  -3   0   3    0.60    1.40
  -3   0   3   -0.60    0.80
   3   0  -3    1.20    1.70
   2   0  -3    1.10    1.50
  -2   0   3   -0.40    1.30
  -2   0   3   -0.80    1.20
  -2   0   3    0.60    0.80
  -2   0   3    0.80    0.90
   2   0  -3   -0.90    1.40
   2   0  -3    1.20    0.80
   2   0  -3    1.20    0.90
   1   0  -3   -1.00    0.60
   1   0  -3   -1.00    1.40
  -1   0   3    0.20    1.30
  -1   0   3    0.70    1.10
   1   0  -3   -2.40    1.30
   1   0  -3   -0.90    0.60
  -1   0   3    0.10    0.90
  -1   0   3   -0.20    0.90
   0   0   3   -0.50    1.10
   0   0   3   -0.10    0.90
   0   0  -3    0.40    0.90
   0   0  -3   -0.50    1.00
   0   0  -3   -0.60    1.30
   1   0   3   -0.20    1.30
   1   0   3   -0.10    0.90
  -1   0  -3   -0.10    1.30
  -1   0  -3   -1.00    1.00
  -2   0  -3    0.50    1.20
  -2   0  -3    1.50    1.10
   2   0   3    0.40    1.00
  -3   0  -3   -1.10    1.00
  -3   0  -3    0.70    1.40
  -4   0  -3   -3.70    1.50
  -4   0  -3    2.00    1.70
  -5   0  -3    0.20    1.70
  -5   0  -3   -2.10    1.70
  -6   0  -3   -1.20    2.00
  -6   0  -3    0.60    1.90
   7   0   3    4.40    3.00
  -7   0  -3   -4.20    2.70
  -7   0  -3   -0.80    2.50
  -8   0  -3    0.80    2.60
   8   0   3    2.60    4.30
  -8   0  -3    1.40    2.50
   9   0   3   -0.90    3.20
  -9   0  -3    5.40    3.90
  -9   0  -3    4.20    3.10
 -10   0  -3   -0.30    3.80
  10   0   3   -3.30    4.50
  11   0   3    1.00    5.50
 -11   0  -3   -1.80    3.90
  12   0   3    1.40    6.40
 -12   0  -3   -3.70    3.90
 -12  -1   3    2.70    3.70
  12  -1  -3    3.60    5.90
 -12   1   3    2.50    3.50
  12   1  -3   -4.70    5.30
  11  -1  -3   -2.60    4.70
 -11  -1   3   -1.10    2.90
  11   1  -3   -4.20    5.20
 -11   1   3    2.70    3.10
  10  -1  -3   15.00    5.30
 -10  -1   3   13.70    3.90
  10   1  -3   10.80    5.30
 -10   1   3    5.10    3.10
  -9  -1   3   12.80    3.60
   9  -1  -3   17.20    5.30
  -9   1   3   15.50    3.40
   9   1  -3   18.00    5.40
   8  -1  -3   18.40    4.40
  -8  -1   3   28.30    3.60
  -8  -1   3   25.60    3.90
   8  -1  -3   27.00    5.20
   8   1  -3   31.90    5.80
   8   1  -3   16.10    4.80
  -8   1   3   20.80    3.40
   7  -1  -3   36.20    3.30
   7  -1  -3   40.00    5.00
   7  -1  -3   37.20    5.20
  -7  -1   3   29.80    3.70
  -7  -1   3   29.70    3.40
  -7   1   3   31.20    3.20
   7   1  -3   29.20    5.30
  -7   1   3   33.90    3.10
   7   1  -3   29.90    5.30
   6  -1  -3   77.79    4.20
  -6  -1   3   69.39    4.20
   6  -1  -3   75.89    5.70
   6  -1  -3   74.19    5.50
  -6  -1   3   74.49    4.20
   6   1  -3   73.29    6.30
  -6   1   3   66.79    4.00
   6   1  -3   68.39    6.00
  -6   1   3   69.19    3.70
  -5  -1   3   37.80    3.10
   5  -1  -3   43.20    4.10
   5  -1  -3   44.30    3.00
   5  -1  -3   42.50    4.40
  -5  -1   3   36.70    2.90
   5   1  -3   46.10    3.30
   5   1  -3   42.90    4.70
   5   1  -3   42.10    5.00
  -5   1   3   45.50    2.90
  -5   1   3   48.30    2.70
   4  -1  -3  189.08    7.90
  -4  -1   3  189.28    7.00
   4  -1  -3  197.18    6.70
  -4  -1   3  194.08    7.10
   4  -1  -3  184.18    7.90
  -4   1   3  188.78    6.70
   4   1  -3  196.18    8.80
  -4   1   3  194.18    6.60
   4   1  -3  206.98    7.20
   4   1  -3  184.58    8.80
   3  -1  -3  457.75   14.80
  -3  -1   3  467.65   14.40
   3  -1  -3  468.55   13.80
   3  -1  -3  467.95   14.90
  -3  -1   3  461.25   14.20
  -3  -1   3  480.25   16.20
   3   1  -3  462.45   14.20
  -3   1   3  454.25   15.20
  -3   1   3  468.15   13.90
  -3   1   3  470.15   13.80
   3   1  -3  442.26   15.80
   3   1  -3  458.55   15.70
  -2  -1   3  556.14   16.40
   2  -1  -3  557.24   15.80
   2  -1  -3  546.25   15.80
  -2  -1   3  536.15   17.70
   2  -1  -3  539.45   16.60
  -2  -1   3  553.54   16.20
   2  -1  -3  533.25   16.60
  -2   1   3  533.65   16.50
  -2   1   3  552.94   16.00
  -2   1   3  538.95   15.80
   2   1  -3  539.35   16.20
  -2   1   3  531.15   16.80
   2   1  -3  552.64   17.40
   2   1  -3  541.05   17.70
  -1  -1   3   93.99    3.90
   1  -1  -3   93.99    3.50
   1  -1  -3   99.39    4.10
  -1  -1   3   92.99    4.60
   1  -1  -3   96.99    4.00
  -1  -1   3   93.59    3.80
   1  -1  -3   98.29    3.60
  -1  -1   3   89.39    4.60
  -1   1   3   99.69    4.20
  -1   1   3   95.69    4.00
   1   1  -3   91.39    4.70
   1   1  -3   93.29    3.80
  -1   1   3   95.69    3.60
   1   1  -3   86.59    4.70
   1   1  -3   96.69    3.80
   0  -1   3  156.48    6.20
   0  -1  -3  162.68    5.90
   0  -1   3  159.28    6.50
   0  -1  -3  166.18    6.00
   0  -1   3  158.18    5.70
   0   1   3  158.58    5.80
   0   1  -3  164.38    5.70
   0   1  -3  167.48    6.40
   0   1  -3  167.68    5.70
   0   1  -3  164.28    6.60
   0   1   3  157.48    5.90
  -1  -1  -3   22.90    2.30
  -1  -1  -3   19.60    2.00
   1  -1   3   23.40    2.00
   1  -1   3   25.50    2.50
  -1   1  -3   22.40    2.00
  -1   1  -3   28.60    2.40
   1   1   3   20.90    2.20
   1   1   3   22.40    2.10
  -2  -1  -3   51.29    3.20
   2  -1   3   47.70    2.90
  -2  -1  -3   47.20    2.90
  -2   1  -3   51.99    3.50
  -2   1  -3   48.80    3.20
  -3  -1  -3   20.60    2.60
  -3  -1  -3   18.10    2.30
  -3   1  -3   18.90    2.30
  -3   1  -3   21.20    2.70
  -4  -1  -3  398.06   13.80
  -4  -1  -3  410.26   13.60
  -4   1  -3  401.86   13.90
  -4   1  -3  379.36   13.30
  -5  -1  -3    6.50    1.90
  -5  -1  -3    8.40    2.90
  -5   1  -3   14.70    3.00
  -5   1  -3   10.40    2.50
  -6  -1  -3    0.80    1.70
  -6  -1  -3    1.80    2.20
  -6   1  -3    0.40    1.80
  -6   1  -3    0.40    1.50
   6   1   3   -2.70    2.20
  -7  -1  -3   13.60    3.40
  -7  -1  -3   14.80    3.90
   7  -1   3    4.10    4.00
  -7   1  -3   21.20    4.20
  -7   1  -3   16.50    3.40
   7   1   3   24.60    5.40
   8  -1   3    3.80    4.30
  -8  -1  -3   14.30    3.30
  -8  -1  -3   14.10    4.30
  -8   1  -3    7.80    3.00
   8   1   3   12.10    4.90
  -8   1  -3    8.30    3.90
   9  -1   3   12.90    5.00
  -9  -1  -3    6.90    3.50
  -9  -1  -3   -3.20    3.70
   9   1   3    7.40    4.20
  -9   1  -3    3.60    2.90
  -9   1  -3    4.20    2.50
 -10  -1  -3   13.50    4.80
  10  -1   3   10.50    5.30
 -10   1  -3   11.90    4.60
  10   1   3    5.20    5.20
  11  -1   3    4.70    5.70
 -11  -1  -3   -5.90    3.60
 -11   1  -3    1.40    3.80
  11   1   3    4.50    6.00
  12  -1   3   -1.80    5.40
 -12  -1  -3    5.10    5.10
 -12   1  -3    1.90    3.10
  12   1   3   -3.40    6.50
 -12  -2   3    4.70    4.10
  12  -2  -3    5.60    5.50
  12   2  -3    2.80    5.80
 -12   2   3   -2.70    2.90
 -11  -2   3    4.70    3.80
  11  -2  -3    4.80    5.20
  11   2  -3   -4.20    4.70
 -11   2   3    5.50    3.10
  10  -2  -3   23.20    5.90
 -10  -2   3   28.90    4.80
 -10   2   3   33.30    4.50
  10   2  -3   23.80    6.60
  -9  -2   3   36.00    4.60
  -9  -2   3   38.10    4.90
   9  -2  -3   33.30    6.00
  -9   2   3   37.10    4.30
   9   2  -3   39.60    7.10
   9   2  -3   35.50    7.30
  -8  -2   3   16.50    3.20
  -8  -2   3   16.80    3.20
   8  -2  -3   19.40    4.60
   8   2  -3   13.10    5.10
   8   2  -3   19.40    5.30
  -8   2   3   14.30    2.80
   7  -2  -3  154.18    6.50
   7  -2  -3  156.48    8.50
   7  -2  -3  128.09    7.20
  -7  -2   3  135.79    7.10
  -7  -2   3  152.78    7.00
   7   2  -3  121.09    8.50
   7   2  -3  137.89    9.60
  -7   2   3  152.88    6.10
  -7   2   3  145.39    6.40
  -6  -2   3    1.10    1.70
   6  -2  -3    2.60    2.40
   6  -2  -3   -0.40    2.00
  -6  -2   3    2.00    1.90
   6  -2  -3    3.00    1.60
   6   2  -3    1.60    3.40
  -6   2   3    1.70    1.50
   6   2  -3    1.80    3.40
  -6   2   3    0.00    1.10
  -5  -2   3  144.49    6.50
  -5  -2   3  153.68    6.30
   5  -2  -3  142.19    6.80
   5  -2  -3  137.19    6.40
   5  -2  -3  149.99    5.70
   5   2  -3  146.69    8.00
  -5   2   3  156.98    5.50
  -5   2   3  147.99    5.70
   5   2  -3  149.99    8.60
   4  -2  -3  909.11   27.10
   4  -2  -3  905.21   25.90
  -4  -2   3  878.91   26.90
  -4  -2   3  908.81   26.70
   4   2  -3  925.71   28.90
   4   2  -3  870.61   29.00
  -4   2   3  903.21   26.10
  -4   2   3  918.41   25.80
  -3  -2   3   26.60    2.00
  -3  -2   3   26.40    2.30
   3  -2  -3   22.00    2.30
   3  -2  -3   23.50    1.50
   3  -2  -3   23.60    1.60
  -3  -2   3   26.30    3.40
  -3   2   3   22.80    1.60
   3   2  -3   26.70    2.30
   3   2  -3   27.80    3.40
   3   2  -3   23.10    3.40
  -3   2   3   26.80    2.10
  -3   2   3   23.00    2.20
  -3   2   3   21.50    1.40
   2  -2  -3 1135.59   31.20
  -2  -2   3 1149.29   32.30
  -2  -2   3 1125.39   32.00
  -2  -2   3 1104.69   33.90
   2  -2  -3 1149.19   31.30
   2  -2  -3 1133.79   31.80
  -2   2   3 1075.89   32.10
   2   2  -3 1106.69   34.00
   2   2  -3 1007.60   33.10
  -2   2   3 1120.19   31.50
   2   2  -3 1138.99   32.00
  -2   2   3 1130.99   31.80
   1  -2  -3  713.93   20.00
  -1  -2   3  679.43   21.40
   1  -2  -3  706.13   20.20
   1  -2  -3  701.43   20.20
  -1  -2   3  694.33   22.00
  -1  -2   3  682.33   20.40
  -1  -2   3  685.23   20.60
   1   2  -3  709.53   21.50
  -1   2   3  713.23   20.30
   1   2  -3  685.43   20.40
   1   2  -3  707.63   22.00
  -1   2   3  689.83   20.40
   1   2  -3  691.73   20.50
   0  -2   3 1922.91   53.49
   0  -2  -3 1913.91   53.79
   0  -2   3 1858.91   54.09
   0  -2   3 1911.01   53.89
   0  -2   3 1861.11   54.89
   0  -2  -3 1916.71   53.39
   0   2   3 1871.41   53.39
   0   2   3 1904.11   53.89
   0   2  -3 1914.41   54.99
   0   2  -3 1924.21   53.39
   0   2  -3 1947.61   53.89
   0   2  -3 1956.70   54.29
  -1  -2  -3   -0.90    1.30
   1  -2   3    0.00    1.30
   1  -2   3    2.10    1.30
  -1  -2  -3   -0.30    1.30
  -1   2  -3    1.90    1.20
   1   2   3    0.70    0.90
   1   2   3   -0.20    0.90
  -1   2  -3   -0.30    1.00
  -1   2  -3    3.20    1.50
  -1   2  -3    0.30    1.30
  -2  -2  -3  164.08    6.50
  -2  -2  -3  160.38    6.40
   2  -2   3  166.38    6.50
  -2   2  -3  166.18    6.50
  -2   2  -3  160.28    6.70
  -3  -2  -3    3.10    1.80
  -3  -2  -3    2.50    2.10
   3  -2   3    5.10    1.70
  -3   2  -3    5.50    2.10
  -3   2  -3    6.60    1.60
  -4  -2  -3  117.29    5.80
  -4  -2  -3  107.59    5.40
  -4   2  -3  113.09    5.40
  -4   2  -3  110.79    5.90
  -5  -2  -3    2.30    1.90
  -5  -2  -3    1.30    1.60
   5   2   3    0.20    3.00
  -5   2  -3    1.30    1.80
  -5   2  -3   -0.60    1.50
  -6  -2  -3   25.90    3.80
  -6  -2  -3   20.30    3.50
   6   2   3   23.20    4.30
  -6   2  -3   17.60    3.50
  -6   2  -3   22.30    3.20
  -7  -2  -3   12.70    3.50
  -7  -2  -3   18.40    3.80
  -7   2  -3   13.80    3.20
  -7   2  -3   17.10    3.20
   7   2   3   10.10    3.90
  -8  -2  -3   28.50    4.70
   8  -2   3   27.80    4.80
  -8  -2  -3   19.70    3.80
  -8   2  -3   23.50    3.90
   8   2   3   22.70    5.10
  -8   2  -3   13.90    3.40
  -9  -2  -3  140.79    8.70
  -9  -2  -3  141.99    8.60
   9  -2   3  133.09    9.70
   9   2   3  138.49   10.10
  -9   2  -3  143.69    8.80
 -10  -2  -3    3.60    4.10
 -10  -2  -3    5.10    3.80
  10  -2   3   -2.90    4.50
  10   2   3    6.20    4.50
 -10   2  -3    2.90    3.80
  11  -2   3    1.20    5.30
 -11  -2  -3   -3.90    4.20
  11   2   3    2.50    4.70
 -11   2  -3   -0.90    3.70
  12  -2   3    5.60    6.00
 -12  -2  -3    1.20    4.90
  12   2   3    1.10    5.00
 -12   2  -3    4.20    4.40
 -12  -3   3   -5.00    3.20
  12  -3  -3   -1.30    4.80
  12   3  -3    4.40    6.40
 -12   3   3   -2.20    2.90
  11  -3  -3    0.50    4.20
 -11  -3   3    2.40    2.90
  11   3  -3    7.90    6.30
 -11   3   3   -2.20    2.60
  10  -3  -3   18.60    5.10
 -10  -3   3   16.80    4.40
  10   3  -3   21.60    6.90
 -10   3   3   21.40    3.80
   9  -3  -3   -2.70    3.10
  -9  -3   3    3.70    2.90
  -9  -3   3    5.00    2.70
  -9   3   3    1.10    2.40
   9   3  -3    0.50    5.10
   9   3  -3   -1.00    4.40
   8  -3  -3  132.79    8.40
  -8  -3   3  145.49    7.90
  -8  -3   3  144.79    7.40
   8   3  -3  136.69   10.40
  -8   3   3  136.69    6.50
   8   3  -3  134.69   10.20
   7  -3  -3    2.10    1.70
  -7  -3   3    2.40    2.00
   7  -3  -3    0.40    1.30
   7  -3  -3    2.20    2.90
  -7  -3   3    4.40    2.40
  -7   3   3   -0.60    1.20
   7   3  -3   -0.40    3.90
   7   3  -3    5.20    4.50
  -7   3   3    2.60    1.90
   6  -3  -3  138.89    7.00
   6  -3  -3  113.79    5.70
  -6  -3   3  135.39    6.90
   6  -3  -3  147.29    5.70
  -6  -3   3  137.29    6.60
   6   3  -3  139.59    9.10
  -6   3   3  146.79    5.70
   6   3  -3  128.69    9.00
  -6   3   3  149.88    5.30
   5  -3  -3   16.30    1.80
   5  -3  -3   20.10    2.20
  -5  -3   3   15.70    2.40
   5  -3  -3   14.40    2.70
  -5  -3   3   15.80    2.50
   5   3  -3    9.20    4.30
  -5   3   3   14.00    1.40
  -5   3   3   13.40    1.60
   5   3  -3   19.40    4.30
   4  -3  -3    4.50    1.00
   4  -3  -3    6.30    0.80
   4  -3  -3    2.00    0.60
   4  -3  -3    4.60    1.70
  -4  -3   3    6.70    1.80
  -4  -3   3    3.80    1.80
  -4   3   3    4.10    0.80
  -4   3   3    4.30    1.00
   4   3  -3    7.00    3.20
   4   3  -3    4.10    2.50
  -3  -3   3  682.93   21.10
   3  -3  -3  689.43   19.50
  -3  -3   3  688.13   21.00
   3  -3  -3  719.33   20.40
   3  -3  -3  719.83   19.50
  -3   3   3  714.33   20.00
  -3   3   3  706.43   19.60
  -3   3   3  679.33   20.70
   3   3  -3  683.63   23.40
  -3   3   3  699.13   19.90
   3   3  -3  658.33   22.60
   2  -3  -3    3.20    0.50
  -2  -3   3    2.50    1.30
   2  -3  -3    2.40    0.90
  -2  -3   3    3.70    1.50
   2  -3  -3    2.40    0.60
  -2  -3   3    4.50    1.90
  -2   3   3    2.70    0.90
   2   3  -3    2.60    1.70
   2   3  -3    2.60    2.60
  -2   3   3    3.30    0.70
  -2   3   3    3.50    0.90
   1  -3  -3    1.40    0.70
   1  -3  -3    0.10    0.90
  -1  -3   3   -0.40    0.90
  -1  -3   3    0.80    0.90
  -1  -3   3    0.60    1.80
   1  -3  -3    0.00    0.40
  -1  -3   3    2.50    1.90
   1   3  -3    0.60    1.50
   1   3  -3    1.70    1.10
   1   3  -3    1.20    1.10
  -1   3   3   -0.10    0.80
  -1   3   3   -0.30    0.80
   1   3  -3   -1.30    1.40
   0  -3   3   30.60    3.00
   0  -3   3   25.10    2.30
   0  -3  -3   30.20    2.20
   0  -3   3   29.20    2.80
   0  -3  -3   32.50    2.10
   0  -3   3   32.50    2.20
   0   3   3   34.50    2.20
   0   3  -3   32.30    3.50
   0   3   3   32.90    2.10
   0   3  -3   35.20    3.20
   0   3  -3   36.60    2.20
   0   3  -3   32.60    2.30
  -1  -3  -3  279.37    9.50
  -1  -3  -3  293.67    9.50
   1  -3   3  255.47    9.70
  -1   3  -3  287.57    9.40
   1   3   3  287.27    9.60
  -1   3  -3  287.77    9.90
  -1   3  -3  290.27   10.50
  -2  -3  -3    7.80    1.70
  -2  -3  -3    6.30    1.80
   2  -3   3    6.40    1.80
  -2   3  -3    5.10    1.70
  -2   3  -3    2.80    2.00
  -3  -3  -3   42.20    3.30
  -3  -3  -3   45.70    3.60
   3  -3   3   45.80    3.40
  -3   3  -3   48.70    3.30
  -3   3  -3   53.69    3.90
  -4  -3  -3  305.17   11.20
  -4  -3  -3  283.87   10.80
   4  -3   3  281.77   10.70
  -4   3  -3  309.47   10.70
   4   3   3  298.17   12.00
  -4   3  -3  313.57   11.40
  -5  -3  -3  138.49    7.00
  -5  -3  -3  137.59    7.30
  -5   3  -3  141.49    6.40
   5   3   3  128.09    7.60
  -5   3  -3  133.89    6.90
  -6  -3  -3   40.60    4.00
  -6  -3  -3   37.30    4.60
  -6   3  -3   41.50    3.80
  -6   3  -3   37.60    4.30
   6   3   3   35.80    5.60
  -7  -3  -3   80.99    6.00
  -7  -3  -3   72.39    5.50
  -7   3  -3   75.59    5.10
   7   3   3   62.39    7.70
  -7   3  -3   85.09    6.20
  -8  -3  -3   13.50    3.40
   8  -3   3    6.90    4.10
  -8  -3  -3    9.30    4.20
  -8   3  -3    5.70    3.60
  -8   3  -3   13.10    3.20
   8   3   3    3.40    5.00
  -9  -3  -3    5.90    2.90
   9  -3   3    6.50    4.10
  -9  -3  -3   12.40    4.40
  -9   3  -3    7.70    3.70
   9   3   3    0.00    5.10
  10  -3   3   28.30    6.20
 -10  -3  -3   16.30    4.50
 -10  -3  -3   27.20    4.70
  10   3   3   14.20    5.50
 -10   3  -3   30.30    5.50
 -11  -3  -3   -4.50    4.20
  11  -3   3    4.50    5.20
 -11   3  -3    1.20    3.50
  11   3   3   11.80    5.80
  12  -3   3    0.00    5.90
 -12  -3  -3    3.10    5.00
  12   3   3    1.70    6.80
 -12   3  -3   -6.00    3.80
  12  -4  -3    4.00    4.90
 -12  -4   3   -3.40    3.70
 -12   4   3   -1.10    2.90
  12   4  -3    7.10    7.20
  11  -4  -3   -4.30    3.90
 -11  -4   3   -1.60    3.70
 -11   4   3   -1.80    2.60
  11   4  -3   -4.00    5.70
  10  -4  -3    2.20    3.90
 -10  -4   3    6.90    3.20
  10   4  -3    6.70    6.30
 -10   4   3    3.40    2.60
  -9  -4   3    6.90    3.30
   9  -4  -3    6.30    3.80
  -9  -4   3    9.80    3.80
   9   4  -3    5.40    5.70
   9   4  -3   10.30    4.70
  -9   4   3    7.50    2.60
  -8  -4   3   80.79    6.40
  -8  -4   3   92.39    6.10
   8  -4  -3   84.79    6.50
  -8   4   3   88.09    4.90
   8   4  -3   81.79    8.00
   8   4  -3   82.69    8.90
   7  -4  -3   -2.90    2.50
  -7  -4   3   -1.50    2.40
   7  -4  -3    0.70    1.50
  -7  -4   3    2.00    2.50
   7   4  -3   -2.50    4.30
  -7   4   3    0.30    1.50
   7   4  -3    1.20    4.30
   6  -4  -3   54.09    2.40
   6  -4  -3   38.90    2.60
  -6  -4   3   54.79    4.60
   6  -4  -3   60.49    4.40
  -6  -4   3   59.49    4.40
  -6   4   3   54.49    2.50
  -6   4   3   53.49    3.10
   6   4  -3   53.89    7.20
   6   4  -3   42.40    6.20
  -5  -4   3   26.50    3.30
   5  -4  -3   24.60    2.80
  -5  -4   3   26.60    2.90
  -5   4   3   30.10    1.50
  -5   4   3   28.90    2.00
   5   4  -3   34.80    5.00
   5   4  -3   28.70    5.00
   4  -4  -3  268.07    8.00
  -4  -4   3  269.37    9.80
  -4  -4   3  258.17    9.50
   4  -4  -3  266.77    8.60
  -4   4   3  269.67    7.60
  -4   4   3  261.37    8.10
   4   4  -3  247.08   11.40
   4   4  -3  248.18   12.10
  -3  -4   3    9.00    2.10
   3  -4  -3    9.30    1.10
  -3  -4   3   10.80    1.80
   3  -4  -3    9.40    0.80
  -3   4   3    8.70    1.30
   3   4  -3    9.20    2.70
   3   4  -3   12.00    3.70
  -3   4   3    9.60    0.80
  -2  -4   3  191.78    7.00
   2  -4  -3  166.98    5.60
   2  -4  -3  189.68    5.80
  -2  -4   3  194.68    7.20
   2   4  -3  196.98    8.70
  -2   4   3  181.08    5.90
   2   4  -3  183.88    8.80
  -2   4   3  185.88    5.70
  -1  -4   3   41.90    2.70
   1  -4  -3   52.49    2.40
   1  -4  -3   49.99    2.10
  -1  -4   3   51.99    2.90
  -1   4   3   49.10    2.30
   1   4  -3   60.79    4.40
  -1   4   3   53.09    2.40
   1   4  -3   44.30    4.00
   0  -4   3   76.59    3.70
   0  -4  -3   87.99    3.70
   0  -4   3   83.29    4.00
   0  -4   3   81.89    4.50
   0  -4  -3   84.79    3.50
   0   4  -3   81.69    5.30
   0   4  -3   89.49    4.90
   0   4   3   83.19    3.60
   0   4  -3   82.39    3.80
  -1  -4  -3   75.89    3.80
   1  -4   3   73.29    3.60
   1  -4   3   75.69    4.20
   1  -4   3   84.19    3.90
  -1  -4  -3   79.59    3.70
  -1   4  -3   73.69    4.30
  -1   4  -3   74.29    4.50
  -1   4  -3   79.79    3.80
   1   4   3   78.99    3.80
  -2  -4  -3  301.67   10.50
  -2  -4  -3  296.27   10.40
   2  -4   3  269.57   10.30
  -2   4  -3  310.67   11.10
  -2   4  -3  316.07   10.20
   2   4   3  304.07   11.10
  -2   4  -3  301.77   10.50
  -3  -4  -3    0.30    1.30
   3  -4   3    0.40    1.60
  -3  -4  -3    0.00    2.00
  -3   4  -3   -0.20    1.80
  -3   4  -3   -2.50    1.20
   3   4   3    0.20    1.70
  -4  -4  -3   19.20    3.30
   4  -4   3   15.90    2.70
  -4  -4  -3   14.60    2.90
   4   4   3   16.40    3.80
  -4   4  -3   17.10    2.50
  -4   4  -3   14.40    2.80
  -5  -4  -3   -1.10    2.20
  -5  -4  -3    1.90    2.00
   5   4   3    2.40    2.60
  -5   4  -3   -1.00    1.90
  -5   4  -3    0.70    1.60
  -6  -4  -3  308.47   12.40
  -6  -4  -3  304.47   12.40
  -6   4  -3  310.27   11.40
  -6   4  -3  298.47   12.10
   6   4   3  292.87   14.00
  -7  -4  -3   31.30    4.70
  -7  -4  -3   31.80    5.40
  -7   4  -3   28.50    3.60
   7   4   3   27.30    5.30
  -7   4  -3   29.20    4.60
  -8  -4  -3    4.80    2.80
  -8  -4  -3    0.40    2.80
   8   4   3    0.30    4.70
  -8   4  -3    4.20    3.00
   9  -4   3   69.29    7.20
  -9  -4  -3   65.29    7.10
  -9  -4  -3   58.09    5.70
   9   4   3   46.80    8.40
  -9   4  -3   62.89    6.10
 -10  -4  -3   17.30    4.60
 -10  -4  -3   19.10    4.90
  10  -4   3    9.50    5.30
 -10   4  -3   20.40    4.60
  10   4   3   23.40    6.70
 -11  -4  -3   14.70    5.50
  11  -4   3   15.30    5.60
 -11   4  -3    9.20    4.30
  11   4   3    9.10    7.40
  12  -4   3    7.90    5.80
 -12  -4  -3   -6.60    4.30
  12   4   3   -2.10    7.00
 -12   4  -3   -3.20    3.80
  12  -5  -3    0.90    4.30
 -12  -5   3    0.50    3.00
  12   5  -3    5.40    7.40
 -12   5   3   -6.30    2.70
 -11  -5   3    6.00    4.30
  11  -5  -3   12.40    4.80
 -11   5   3    6.10    2.90
  11   5  -3    4.90    6.60
  10  -5  -3    2.20    3.60
 -10  -5   3   14.60    4.60
 -10   5   3    2.20    2.40
  10   5  -3   11.80    6.50
  -9  -5   3    4.30    3.70
   9  -5  -3    6.70    3.50
  -9  -5   3    8.60    2.90
   9   5  -3    6.00    6.00
   9   5  -3    9.70    5.70
  -9   5   3    5.40    2.20
  -8  -5   3    9.90    3.70
   8  -5  -3    7.00    3.20
  -8  -5   3    9.30    3.20
  -8   5   3   14.70    2.40
   8   5  -3   10.70    5.70
   8   5  -3   14.10    5.90
  -7  -5   3   35.60    4.50
  -7  -5   3   17.70    4.00
   7  -5  -3   31.90    3.80
  -7   5   3   26.70    2.60
   7   5  -3   25.00    5.50
   7   5  -3   19.60    5.90
   6  -5  -3   65.39    4.30
  -6  -5   3   71.09    5.30
   6  -5  -3   69.89    3.30
  -6  -5   3   72.49    4.70
   6   5  -3   58.29    7.50
   6   5  -3   66.09    8.10
  -6   5   3   68.99    3.30
  -6   5   3   63.79    2.40
  -5  -5   3  158.78    7.20
   5  -5  -3  154.18    5.20
   5  -5  -3  162.48    5.90
  -5  -5   3  155.28    7.40
  -5   5   3  153.38    5.30
   5   5  -3  159.08    9.70
   5   5  -3  146.29    9.60
   4  -5  -3  129.09    4.00
  -4  -5   3  122.99    6.00
  -4  -5   3  120.89    5.80
   4  -5  -3  132.69    4.30
   4   5  -3  139.29    8.40
  -4   5   3  128.69    4.10
   4   5  -3  122.29    8.10
   3  -5  -3  170.38    4.90
  -3  -5   3  172.18    7.00
   3  -5  -3  165.08    4.80
  -3  -5   3  160.08    6.90
   3   5  -3  176.58    8.70
  -3   5   3  165.28    5.30
  -3   5   3  169.68    5.00
   3   5  -3  167.08    9.10
  -2  -5   3  225.78    8.50
  -2  -5   3  229.78    8.30
   2  -5  -3  236.18    6.90
   2   5  -3  232.58    9.90
  -2   5   3  231.18    7.00
  -2   5   3  230.78    6.60
  -2   5   3  220.48    6.60
   2   5  -3  215.08   10.30
  -1  -5   3  187.08    7.20
   1  -5  -3  185.78    6.10
  -1  -5   3  188.58    7.00
  -1   5   3  179.38    6.00
   1   5  -3  184.58    9.10
  -1   5   3  186.98    6.20
   1   5  -3  184.68    8.20
  -1   5   3  192.08    6.40
   0  -5  -3    0.00    1.00
   0  -5   3    0.60    1.20
   0  -5   3   -0.40    1.30
   0  -5   3    2.20    1.60
   0   5  -3   -0.50    2.20
   0   5   3    0.00    0.90
   0   5  -3    0.00    1.10
   0   5  -3    0.90    1.40
   0   5   3   -1.30    1.10
  -1  -5  -3  233.88    8.10
   1  -5   3  225.38    8.20
   1  -5   3  221.78    8.10
  -1  -5  -3  232.08    8.10
   1  -5   3  221.88    8.80
  -1   5  -3  244.08    9.00
  -1   5  -3  235.88    9.70
   1   5   3  232.18    8.80
  -1   5  -3  232.98    8.10
   1   5   3  222.38    8.10
  -2  -5  -3    0.40    1.30
   2  -5   3    1.70    1.70
  -2  -5  -3   -3.70    1.60
   2   5   3   -0.50    1.90
  -2   5  -3    1.50    0.90
  -2   5  -3    3.40    1.40
  -2   5  -3    3.70    2.20
   3  -5   3   72.59    4.40
  -3  -5  -3   73.49    4.70
  -3  -5  -3   69.49    4.70
   3   5   3   79.39    5.70
  -3   5  -3   76.79    4.70
  -3   5  -3   80.09    4.30
  -3   5  -3   78.29    4.10
   4  -5   3   16.80    2.70
  -4  -5  -3   21.50    3.10
  -4  -5  -3   15.80    3.20
  -4   5  -3   15.50    2.50
  -4   5  -3   18.30    3.10
   4   5   3   13.90    3.30
   5  -5   3  101.99    5.80
  -5  -5  -3  116.99    6.40
  -5  -5  -3  108.99    6.20
   5   5   3  114.09    7.50
  -5   5  -3  112.49    6.30
  -5   5  -3  116.19    5.60
  -6  -5  -3  202.58    9.50
  -6  -5  -3  196.18    9.30
  -6   5  -3  198.28    9.30
   6   5   3  212.38   11.70
  -6   5  -3  200.98    8.40
  -7  -5  -3   78.99    6.90
  -7  -5  -3   68.19    6.50
  -7   5  -3   73.89    5.80
   7   5   3   72.29    8.70
  -7   5  -3   83.09    5.10
  -8  -5  -3   -0.10    2.40
  -8  -5  -3    3.80    4.00
  -8   5  -3    2.60    3.10
   8   5   3    0.20    3.80
  -9  -5  -3    7.90    3.20
   9  -5   3    7.70    4.50
  -9  -5  -3   10.00    3.90
  -9   5  -3    7.00    3.40
   9   5   3   12.90    6.50
 -10  -5  -3    7.00    4.80
 -10  -5  -3    0.90    4.00
  10  -5   3   -0.20    4.10
 -10   5  -3    0.30    3.30
  10   5   3   -2.70    4.20
 -11  -5  -3    3.70    4.80
  11  -5   3   16.70    5.50
  11   5   3   -0.50    7.30
 -11   5  -3    7.10    4.20
 -12  -5  -3   -0.50    5.20
  12  -5   3    5.60    5.20
  12   5   3    8.70    8.50
 -12   5  -3   10.10    4.90
 -12  -6   3    9.20    5.10
  12   6  -3    5.60    6.00
 -11  -6   3   -3.50    3.60
  11  -6  -3    2.30    3.70
  11   6  -3    2.80    6.60
 -11   6   3   -1.30    2.30
  10  -6  -3   20.10    4.40
 -10  -6   3   28.80    5.50
 -10  -6   3   26.10    5.00
  10   6  -3   17.40    7.70
 -10   6   3   20.20    3.30
  -9  -6   3    3.50    2.80
  -9  -6   3    4.30    3.20
   9  -6  -3    8.10    3.20
   9   6  -3   -0.80    3.90
   9   6  -3   -4.80    5.50
  -9   6   3    0.50    1.90
   8  -6  -3    5.80    2.50
  -8  -6   3   -2.30    2.10
  -8  -6   3   -1.60    2.00
   8   6  -3   -0.40    5.30
   8   6  -3   -3.10    3.50
  -8   6   3   -0.80    1.50
  -7  -6   3   23.40    3.70
   7  -6  -3   20.20    2.90
  -7  -6   3   27.00    4.40
   7   6  -3   23.60    6.60
  -7   6   3   22.60    2.30
   7   6  -3   14.60    5.10
  -6  -6   3  292.27   11.50
   6  -6  -3  294.87    9.10
   6  -6  -3  289.97    9.80
  -6  -6   3  306.47   12.10
  -6   6   3  288.37    9.20
   6   6  -3  295.47   15.50
   6   6  -3  288.67   14.30
  -5  -6   3   12.20    3.10
  -5  -6   3   14.80    2.70
   5  -6  -3   11.00    1.20
   5  -6  -3   10.30    0.90
   5   6  -3   17.60    4.30
   5   6  -3   10.30    4.20
  -5   6   3   11.20    1.10
  -4  -6   3  101.49    5.50
  -4  -6   3  101.99    5.60
  -4   6   3   94.49    3.00
   4   6  -3   96.19    7.00
   4   6  -3   81.69    7.20
  -3  -6   3    5.30    2.10
  -3  -6   3   10.00    2.40
  -3   6   3    4.40    0.60
   3   6  -3    4.80    3.00
   3   6  -3    2.10    3.20
  -2  -6   3  332.47   11.50
   2  -6  -3  336.37    9.70
  -2  -6   3  327.17   11.50
   2   6  -3  343.97   13.50
   2   6  -3  335.97   14.30
  -2   6   3  332.77    9.90
  -1  -6   3  486.85   15.60
  -1  -6   3  500.35   15.90
   1  -6  -3  472.05   14.30
   1  -6  -3  502.15   14.60
   1   6  -3  504.15   18.40
  -1   6   3  495.75   15.00
   1   6  -3  486.85   17.30
  -1   6   3  504.85   14.80
   0  -6  -3  125.09    4.90
   0  -6   3  124.69    5.50
   0  -6   3  121.99    5.30
   0  -6  -3  120.99    4.80
   0   6  -3  124.09    6.20
   0   6   3  119.49    5.40
   0   6  -3  120.69    7.20
   0   6   3  125.99    5.00
   1  -6   3    0.90    1.80
   1  -6   3    3.50    1.50
   1  -6   3    3.10    1.50
  -1  -6  -3    1.80    1.30
  -1  -6  -3    5.00    1.40
  -1   6  -3    2.90    1.30
  -1   6  -3    2.80    1.90
  -1   6  -3    8.70    2.20
   1   6   3   -0.40    1.70
   1   6   3    2.60    1.40
   2  -6   3   74.69    4.60
  -2  -6  -3   74.19    4.10
  -2  -6  -3   73.09    4.10
   2   6   3   57.49    4.50
  -2   6  -3   75.49    4.40
  -2   6  -3   76.59    3.90
  -2   6  -3   75.19    5.10
   3  -6   3   16.40    2.70
  -3  -6  -3    9.60    2.70
  -3  -6  -3   15.00    2.50
  -3   6  -3   14.50    3.00
  -3   6  -3   15.30    2.30
   3   6   3   13.80    3.60
  -3   6  -3   12.40    2.00
  -4  -6  -3   59.09    4.90
  -4  -6  -3   56.19    4.80
   4  -6   3   51.69    4.00
  -4   6  -3   65.99    4.70
   4   6   3   62.39    5.40
  -4   6  -3   64.39    4.00
  -5  -6  -3   -4.10    2.40
  -5  -6  -3    1.30    1.90
   5  -6   3    0.20    1.60
   5   6   3    2.50    2.90
  -5   6  -3    1.30    1.80
  -5   6  -3    1.80    2.30
  -6  -6  -3   -0.40    2.40
  -6  -6  -3    2.80    2.40
   6   6   3    0.90    3.20
  -6   6  -3    1.70    1.90
  -6   6  -3    0.60    2.70
  -7  -6  -3   31.10    5.20
  -7  -6  -3   25.30    4.60
  -7   6  -3   18.70    3.90
   7   6   3   27.00    5.70
  -8  -6  -3   34.60    5.00
  -8  -6  -3   16.50    4.20
  -8   6  -3   34.60    5.00
   8   6   3   26.50    6.90
   9  -6   3   -0.40    3.40
  -9  -6  -3    0.40    3.70
  -9  -6  -3    2.70    4.10
  -9   6  -3   -1.30    3.30
   9   6   3    3.70    5.80
 -10  -6  -3   17.70    5.70
 -10  -6  -3   22.70    5.60
  10  -6   3   22.90    5.50
 -10   6  -3   21.60    4.70
  10   6   3   15.80    6.20
 -11  -6  -3    1.00    3.90
  11  -6   3    5.60    5.20
 -11  -6  -3    3.90    3.60
  11   6   3   11.20    7.90
 -11   6  -3    6.60    4.00
 -12  -7   3    9.60    4.90
  12   7  -3   13.60    8.70
 -11  -7   3   -0.30    4.30
  11   7  -3   -6.10    6.30
  10  -7  -3   -0.30    2.70
 -10  -7   3    1.10    3.00
 -10  -7   3    3.50    3.00
  10   7  -3    3.70    6.80
  10   7  -3   -1.00    6.60
 -10   7   3    2.00    2.10
  -9  -7   3    6.20    3.10
   9  -7  -3    0.40    2.40
  -9  -7   3    0.20    3.40
  -9   7   3    6.10    2.00
   9   7  -3   15.00    5.80
   9   7  -3    8.30    5.20
  -8  -7   3   -4.30    1.90
  -8  -7   3   -0.80    2.20
   8  -7  -3    1.50    2.00
  -8   7   3   -1.00    1.30
   8   7  -3   -8.00    4.70
   8   7  -3    1.20    6.00
   7  -7  -3    0.00    1.80
  -7  -7   3    1.50    2.30
  -7  -7   3    5.20    3.50
  -7   7   3    2.30    1.30
   7   7  -3    6.80    5.90
   7   7  -3   -1.50    3.70
   6  -7  -3   49.60    2.10
   6  -7  -3   42.00    1.80
  -6  -7   3   56.09    4.70
  -6  -7   3   51.59    5.10
   6   7  -3   51.09    8.50
   6   7  -3   55.89    8.00
  -6   7   3   47.70    2.30
  -5  -7   3    2.30    2.50
  -5  -7   3    4.50    3.00
   5   7  -3    2.30    3.40
  -5   7   3    1.80    0.50
   5   7  -3   -0.90    3.00
  -4  -7   3    5.10    2.60
  -4  -7   3   -2.60    2.00
   4   7  -3    1.80    3.10
   4   7  -3    7.20    4.00
  -3  -7   3  112.29    5.90
  -3  -7   3  105.49    5.60
   3   7  -3  116.79    7.30
   3   7  -3   98.89    7.50
  -3   7   3  103.29    3.30
  -2  -7   3  398.96   13.40
  -2  -7   3  387.76   13.20
   2  -7  -3  391.86   11.20
  -2   7   3  389.06   11.50
  -2   7   3  356.36   10.90
  -2   7   3  387.26   10.80
   2   7  -3  391.26   15.30
   2   7  -3  388.86   16.20
   1  -7  -3  106.09    4.20
  -1  -7   3  106.99    5.30
  -1  -7   3  102.89    5.10
   1  -7  -3  102.19    3.70
   1   7  -3   87.89    5.90
  -1   7   3  101.99    4.50
   1   7  -3  104.59    6.90
  -1   7   3  103.29    4.10
   0  -7  -3   19.20    2.20
   0  -7   3   19.90    2.20
   0  -7  -3   17.20    2.00
   0  -7   3   18.80    2.10
   0   7  -3   16.70    3.80
   0   7   3   18.80    2.10
   0   7   3   20.30    2.60
   0   7  -3   22.50    3.10
   1  -7   3  253.67    9.30
   1  -7   3  264.77    9.30
   1  -7   3  255.57   10.40
  -1  -7  -3  245.48    9.10
  -1  -7  -3  253.27    9.10
  -1   7  -3  270.67   11.30
   1   7   3  255.07    9.20
  -1   7  -3  270.27   10.30
   1   7   3  262.37   10.10
  -2  -7  -3   50.99    3.90
  -2  -7  -3   47.40    3.30
   2  -7   3   46.90    3.40
   2  -7   3   45.10    4.00
   2   7   3   41.00    4.00
  -2   7  -3   52.69    4.20
  -2   7  -3   56.89    3.90
  -2   7  -3   47.30    3.10
  -3  -7  -3   -1.60    2.30
  -3  -7  -3    0.20    2.30
   3  -7   3    6.70    2.20
   3   7   3    5.50    2.60
  -3   7  -3    5.20    1.60
  -3   7  -3    4.80    1.80
  -3   7  -3    3.90    2.30
  -4  -7  -3    6.40    2.40
   4  -7   3    7.00    2.30
  -4  -7  -3    5.30    2.90
   4   7   3    3.40    3.70
  -4   7  -3    6.90    1.80
  -4   7  -3    3.90    1.80
  -4   7  -3    5.00    2.60
   5  -7   3    0.20    2.10
  -5  -7  -3    1.70    2.90
  -5  -7  -3    3.10    3.00
   5   7   3   -0.80    2.90
  -5   7  -3   -0.10    1.60
  -5   7  -3   -1.40    2.40
  -6  -7  -3  127.29    7.60
  -6  -7  -3  132.69    8.10
  -6   7  -3  125.79    7.30
   6   7   3  134.19   10.30
  -6   7  -3  138.59    6.40
  -7  -7  -3   -2.80    2.30
  -7  -7  -3   -7.70    3.20
  -7   7  -3   -0.70    2.60
   7   7   3   -8.00    4.60
  -8  -7  -3   15.80    4.90
  -8  -7  -3   10.40    4.30
  -8   7  -3   14.90    4.00
   8   7   3   16.50    6.40
  -9  -7  -3    0.60    4.00
   9  -7   3   -3.60    3.30
  -9  -7  -3    4.70    4.60
   9   7   3    1.10    4.30
  -9   7  -3   -1.80    3.10
  10  -7   3   -2.50    3.80
 -10  -7  -3    0.00    4.60
 -10  -7  -3   -7.00    3.80
  10   7   3    7.90    7.20
 -10   7  -3    7.10    3.70
 -11  -7  -3   12.10    5.30
  11  -7   3   -1.10    4.30
 -11  -7  -3    3.40    4.10
  11   7   3    4.80    8.30
 -11   7  -3    8.20    4.10
 -11  -8   3    7.00    4.70
  11   8  -3    0.90    7.80
 -10  -8   3    2.60    3.20
 -10  -8   3    8.30    4.60
  10   8  -3   -0.70    7.00
  10   8  -3    3.50    6.90
  -9  -8   3    4.60    2.90
  -9  -8   3   -0.70    3.90
   9   8  -3   13.50    7.50
  -9   8   3    5.70    1.90
   9   8  -3    3.50    5.00
  -8  -8   3    2.60    3.40
   8  -8  -3    5.00    1.50
  -8  -8   3    4.80    3.00
   8   8  -3    7.90    6.10
   8   8  -3    6.70    6.30
  -8   8   3    5.40    1.50
  -7  -8   3   22.80    4.70
  -7  -8   3   16.90    4.20
  -7   8   3   17.40    1.70
   7   8  -3   22.40    6.70
   7   8  -3   17.30    7.00
  -6  -8   3    2.90    2.50
  -6  -8   3    3.10    2.20
   6   8  -3    9.80    5.90
   6   8  -3    1.90    5.00
  -6   8   3    0.80    0.70
  -5  -8   3   51.49    4.40
  -5  -8   3   57.79    5.30
   5   8  -3   52.59    7.60
   5   8  -3   53.19    7.70
  -4  -8   3   15.90    3.40
  -4  -8   3   12.80    2.50
   4   8  -3   25.50    4.90
   4   8  -3   25.50    5.90
  -3  -8   3   51.79    3.90
  -3  -8   3   60.69    4.30
   3   8  -3   65.19    6.60
   3   8  -3   50.39    6.60
  -3   8   3   55.59    2.10
  -2  -8   3    4.10    1.80
   2  -8  -3    5.40    1.10
  -2  -8   3    8.20    2.40
  -2   8   3    7.20    1.10
   2   8  -3    6.90    2.70
   2   8  -3    6.00    3.20
  -2   8   3    5.90    0.80
   1  -8  -3  159.38    5.70
  -1  -8   3  156.48    6.90
  -1  -8   3  151.58    6.90
   1  -8  -3  159.48    5.30
  -1   8   3  158.88    5.80
   1   8  -3  162.28    9.40
  -1   8   3  145.49    6.20
   1   8  -3  162.18    8.40
   0  -8   3   90.99    4.90
   0  -8  -3   98.19    4.40
   0  -8  -3   99.49    4.30
   0  -8   3   86.79    4.80
   0   8  -3   87.69    6.70
   0   8  -3  114.89    6.40
   0   8   3   93.89    4.30
   0   8   3   96.49    5.30
   1  -8   3   26.10    2.70
  -1  -8  -3   30.00    2.90
   1  -8   3   29.70    2.80
  -1  -8  -3   23.10    2.60
  -1   8  -3   25.90    3.50
  -1   8  -3   29.10    4.30
   1   8   3   30.80    3.80
   1   8   3   26.30    2.60
  -2  -8  -3    5.40    2.30
  -2  -8  -3    7.10    2.40
   2  -8   3    7.40    2.00
   2  -8   3   10.00    2.70
  -2   8  -3    6.80    2.10
   2   8   3   10.00    2.70
  -2   8  -3    9.80    1.90
  -2   8  -3   11.00    3.10
  -3  -8  -3   43.50    3.70
  -3  -8  -3   37.80    4.30
   3  -8   3   43.60    4.10
  -3   8  -3   44.20    3.20
  -3   8  -3   50.59    4.60
   3   8   3   50.29    5.90
  -3   8  -3   44.00    3.60
   4  -8   3    9.50    2.60
  -4  -8  -3    9.30    3.20
  -4  -8  -3   11.70    2.80
  -4   8  -3   13.20    2.20
   4   8   3   10.80    4.50
  -4   8  -3   14.40    2.50
  -4   8  -3   17.10    3.50
   5  -8   3   45.20    4.20
  -5  -8  -3   55.89    4.80
  -5  -8  -3   50.39    5.40
  -5   8  -3   46.70    3.70
   5   8   3   47.90    7.00
  -5   8  -3   43.30    4.90
  -6  -8  -3  162.38    8.70
  -6  -8  -3  162.98    8.80
   6   8   3  149.39   11.30
  -6   8  -3  172.78    8.70
  -7  -8  -3    5.20    4.00
  -7  -8  -3    4.50    3.00
   7   8   3   11.10    5.00
  -7   8  -3    6.40    3.40
  -8  -8  -3    8.00    3.60
  -8  -8  -3    7.00    4.30
  -8   8  -3   -0.20    2.80
   8   8   3    6.50    5.00
  -9  -8  -3    0.80    3.50
  -9  -8  -3    1.40    4.10
   9   8   3    4.80    5.30
  -9   8  -3    6.40    3.50
 -10  -8  -3    0.60    3.30
 -10  -8  -3   -2.10    3.30
  10  -8   3   -2.40    3.90
  10   8   3   -9.00    6.00
 -10   8  -3    3.20    3.60
 -11  -8  -3    2.30    4.10
  11  -8   3   -3.70    4.20
 -11  -8  -3   -1.10    4.90
  11   8   3   12.00    8.70
 -11   8  -3    5.90    3.80
 -11  -9   3   -0.70    3.70
  11   9  -3    9.30    7.00
 -10  -9   3   -3.10    4.30
 -10  -9   3    6.10    4.50
  10   9  -3    5.50    7.80
  10   9  -3   -3.70    4.80
  -9  -9   3    0.40    4.20
  -9  -9   3   -1.10    3.40
   9   9  -3   13.50    8.00
   9   9  -3    3.20    5.50
  -8  -9   3    1.30    2.70
  -8  -9   3   -0.20    3.50
   8   9  -3   -2.90    4.20
   8   9  -3    3.50    4.80
  -8   9   3   -0.70    1.00
  -7  -9   3   21.30    4.10
  -7  -9   3   25.10    4.20
   7   9  -3   31.90    7.70
   7   9  -3   24.90    6.90
  -7   9   3   20.90    1.40
  -6  -9   3   30.20    4.40
  -6  -9   3   37.30    5.00
   6   9  -3   29.10    6.80
   6   9  -3   31.60    6.30
  -5  -9   3  106.79    6.90
  -5  -9   3  117.89    7.30
   5   9  -3  105.89   10.40
   5   9  -3  126.19   10.30
  -4  -9   3   35.00    4.30
  -4  -9   3   41.40    4.80
   4   9  -3   35.20    6.90
   4   9  -3   40.90    6.10
   3  -9  -3   37.20    1.40
  -3  -9   3   37.20    4.10
  -3  -9   3   43.90    3.90
  -3   9   3   37.70    1.80
   3   9  -3   38.00    6.00
   3   9  -3   39.50    6.00
  -2  -9   3  154.98    7.10
   2  -9  -3  160.38    5.40
  -2  -9   3  160.98    7.40
  -2   9   3  159.38    5.50
  -2   9   3  148.29    5.20
   2   9  -3  170.48   10.50
   2   9  -3  154.08    9.30
  -1  -9   3   11.50    2.60
  -1  -9   3   15.20    2.60
   1  -9  -3   13.10    1.50
   1  -9  -3   12.50    1.90
  -1   9   3   15.60    2.20
   1   9  -3    8.50    3.50
   1   9  -3    8.00    4.10
  -1   9   3   13.40    1.80
   0  -9  -3   -0.30    1.70
   0  -9  -3   -1.20    1.10
   0  -9   3   -2.60    1.70
   0  -9   3    0.20    1.70
   0   9  -3   -2.10    2.20
   0   9  -3   -4.70    2.70
   0   9   3   -0.20    1.10
   0   9   3    1.60    1.80
  -1  -9  -3    4.10    1.80
  -1  -9  -3    6.00    2.20
   1  -9   3    7.70    2.20
   1  -9   3    6.70    2.10
  -1   9  -3    3.50    2.20
  -1   9  -3    7.50    3.20
   1   9   3    3.90    2.60
  -2  -9  -3   72.69    4.80
   2  -9   3   62.49    5.20
  -2  -9  -3   69.89    4.20
   2  -9   3   70.09    4.30
  -2   9  -3   72.79    5.50
   2   9   3   64.79    5.90
  -2   9  -3   69.09    4.70
   3  -9   3    8.10    2.80
  -3  -9  -3   13.60    3.20
  -3  -9  -3    4.20    2.70
   3   9   3    6.30    3.80
  -3   9  -3   12.60    2.50
  -3   9  -3   13.90    3.50
  -3   9  -3    9.60    2.10
  -4  -9  -3    7.20    3.20
  -4  -9  -3   10.20    2.80
   4  -9   3   10.70    3.00
  -4   9  -3    6.80    2.20
  -4   9  -3    5.00    3.10
   4   9   3    7.00    4.50
  -4   9  -3    8.40    2.10
  -5  -9  -3   17.40    4.20
  -5  -9  -3   10.60    3.80
  -5   9  -3   13.50    2.80
   5   9   3   10.80    5.30
  -5   9  -3   12.10    3.40
  -6  -9  -3   55.69    6.40
  -6  -9  -3   56.39    6.40
  -6   9  -3   48.70    5.00
   6   9   3   53.89    7.60
  -7  -9  -3   -2.20    3.60
  -7  -9  -3    0.20    2.80
   7   9   3    3.60    5.70
  -7   9  -3    1.50    2.70
  -8  -9  -3    2.70    4.40
  -8  -9  -3    4.80    4.20
   8   9   3   -4.00    5.40
  -8   9  -3   -0.70    2.60
  -9  -9  -3   -2.10    4.30
  -9  -9  -3   -0.30    4.30
  -9   9  -3   -3.10    2.90
   9   9   3    0.60    6.70
  10  -9   3   -2.00    3.50
 -10  -9  -3   -5.50    3.10
 -10  -9  -3    2.50    3.80
 -10   9  -3   -1.00    3.20
  10   9   3    8.80    7.90
 -11  -9  -3   22.20    6.50
  11  -9   3   25.00    6.00
 -11  -9  -3   17.30    5.50
  11   9   3   32.60   10.00
 -11   9  -3   23.10    5.20
 -11 -10   3    7.80    5.20
  11  10  -3   17.20    9.50
 -10 -10   3   -0.30    4.50
 -10 -10   3   -3.20    2.80
  10  10  -3   -5.50    5.30
  10  10  -3   -0.10    7.80
  -9 -10   3   -1.30    3.80
  -9 -10   3   -6.10    4.00
   9  10  -3    2.80    5.50
   9  10  -3    7.70    7.70
  -8 -10   3    5.60    4.40
  -8 -10   3    4.80    4.00
   8  10  -3   15.60    6.20
   8  10  -3    4.40    7.40
  -7 -10   3   13.20    4.20
  -7 -10   3   17.90    4.20
   7  10  -3    8.20    7.00
   7  10  -3   24.00    7.70
  -6 -10   3  198.58    9.60
  -6 -10   3  190.48    9.70
   6  10  -3  181.58   14.10
   6  10  -3  186.78   12.40
  -5 -10   3   12.70    3.10
  -5 -10   3   16.80    4.10
   5  10  -3   18.00    4.90
   5  10  -3   15.50    5.50
  -4 -10   3    4.60    3.10
  -4 -10   3    2.90    2.20
  -4  10   3    2.50    0.40
   4  10  -3   -1.40    3.40
   4  10  -3    7.60    5.00
  -4  10   3    2.50    0.50
   3 -10  -3   49.50    2.00
  -3 -10   3   47.60    4.10
  -3 -10   3   45.20    4.10
  -3  10   3   45.70    2.20
   3  10  -3   51.19    6.50
   3  10  -3   52.29    7.80
  -3  10   3   42.90    2.90
   2 -10  -3   28.70    2.10
  -2 -10   3   34.90    4.20
  -2 -10   3   26.60    3.80
  -2  10   3   28.40    1.90
  -2  10   3   28.90    2.10
   2  10  -3   22.20    4.30
   2  10  -3   24.00    5.70
   1 -10  -3    2.30    1.10
   1 -10  -3    2.20    1.40
  -1 -10   3    2.80    2.30
  -1 -10   3    0.20    2.10
  -1  10   3    5.70    1.90
   1  10  -3    3.90    3.10
  -1  10   3    1.60    1.30
   1  10  -3    6.20    4.00
   0 -10  -3    0.80    1.30
   0 -10  -3    1.90    1.80
   0 -10   3    1.20    1.50
   0 -10   3    1.30    1.90
   0  10  -3    2.70    2.80
   0  10   3    3.80    2.20
   0  10  -3    0.60    2.40
   0  10   3    1.00    1.30
   1 -10   3   26.10    3.30
   1 -10   3   27.40    3.20
  -1 -10  -3   29.90    3.00
  -1 -10  -3   27.40    3.20
  -1  10  -3   25.20    4.70
   1  10   3   28.70    4.10
  -1  10  -3   35.60    4.30
  -2 -10  -3    0.00    2.20
  -2 -10  -3    1.20    1.80
   2 -10   3    8.10    3.20
   2 -10   3    6.20    2.10
  -2  10  -3    6.30    2.30
  -2  10  -3    5.20    2.90
   2  10   3    5.60    2.60
  -3 -10  -3   43.30    4.70
  -3 -10  -3   51.19    4.60
   3 -10   3   46.60    4.50
   3  10   3   51.79    6.10
  -3  10  -3   50.79    5.20
  -3  10  -3   37.20    3.80
  -4 -10  -3  164.58    8.50
  -4 -10  -3  162.18    8.00
  -4  10  -3  150.18    8.50
   4  10   3  157.88   10.60
  -4  10  -3  154.08    7.20
  -5 -10  -3  143.39    8.20
  -5 -10  -3  167.28    9.00
   5  10   3  163.28   11.40
  -5  10  -3  151.28    8.30
  -6 -10  -3   13.10    4.30
  -6 -10  -3    4.90    3.10
  -6  10  -3   10.90    3.70
   6  10   3   11.40    6.00
  -7 -10  -3    2.50    4.10
  -7 -10  -3    7.60    4.30
  -7  10  -3   10.40    3.30
   7  10   3    9.20    4.80
  -8 -10  -3    1.60    3.40
  -8 -10  -3    4.10    4.50
   8  10   3    4.30    6.50
  -8  10  -3   -1.10    2.70
  -9 -10  -3    1.20    4.70
  -9 -10  -3    1.30    4.80
  -9  10  -3    8.60    3.70
   9  10   3    6.50    7.40
  10 -10   3    0.40    3.90
 -10 -10  -3   -5.60    5.00
 -10 -10  -3   -0.10    3.60
 -10  10  -3    5.90    3.50
  10  10   3   10.30    8.40
 -11  10  -3   10.70    3.90
 -10 -11   3   -2.20    4.60
 -10 -11   3    2.20    4.60
  10  11  -3   -0.70    7.90
  10  11  -3    5.00    8.10
  -9 -11   3   12.60    5.30
  -9 -11   3    4.60    4.60
   9  11  -3    3.10    7.60
   9  11  -3   10.50    6.70
  -8 -11   3    0.70    2.70
  -8 -11   3   -2.70    4.00
   8  11  -3    0.20    6.60
   8  11  -3   18.30    7.10
  -7 -11   3   -1.20    2.60
  -7 -11   3   -2.10    3.40
   7  11  -3    0.50    6.50
   7  11  -3    0.90    4.50
  -6 -11   3    1.40    3.60
  -6 -11   3   -1.70    2.60
   6  11  -3    9.10    5.40
   6  11  -3    4.20    4.50
  -5 -11   3   45.40    5.60
  -5 -11   3   48.30    5.90
   5  11  -3   45.50    8.70
   5  11  -3   44.60    7.20
  -4 -11   3   10.50    3.60
  -4 -11   3    5.40    3.30
   4  11  -3    1.10    5.70
  -4  11   3   11.30    1.20
   4  11  -3    8.30    5.20
  -4  11   3   10.00    0.90
  -3 -11   3   22.60    3.90
   3 -11  -3   20.80    1.60
  -3 -11   3   23.80    3.70
   3  11  -3   15.10    5.30
  -3  11   3   18.90    1.60
   3  11  -3   11.90    4.70
  -3  11   3   17.50    2.40
  -2 -11   3   -1.00    2.30
   2 -11  -3    2.90    1.40
  -2 -11   3    1.10    2.00
  -2  11   3    2.60    1.10
   2  11  -3    2.80    3.40
  -2  11   3    2.10    1.20
   2  11  -3    1.50    3.90
   1 -11  -3   60.09    3.60
  -1 -11   3   60.69    4.70
   1 -11  -3   62.39    3.00
  -1 -11   3   65.19    4.80
  -1  11   3   49.50    3.80
   1  11  -3   50.19    7.10
  -1  11   3   63.69    3.60
   1  11  -3   58.89    6.00
   0 -11   3   43.60    3.90
   0 -11  -3   37.50    3.00
   0 -11  -3   37.30    3.30
   0 -11   3   36.00    3.80
   0  11   3   46.40    3.30
   0  11  -3   28.50    4.90
   0  11   3   44.40    4.10
   0  11  -3   42.50    5.20
   1 -11   3   24.20    3.30
  -1 -11  -3   27.90    3.10
  -1 -11  -3   24.60    3.30
   1 -11   3   29.50    3.30
   1  11   3   24.30    4.10
  -1  11  -3   27.90    4.20
  -1  11  -3   24.40    4.90
  -2 -11  -3  151.78    7.00
   2 -11   3  157.88    7.20
  -2 -11  -3  146.99    7.40
  -2  11  -3  157.08    7.80
   2  11   3  146.69    9.10
  -2  11  -3  154.78    9.30
  -3 -11  -3  194.08    8.70
  -3 -11  -3  202.58    9.30
  -3  11  -3  192.58   10.10
  -3  11  -3  193.98    8.70
   3  11   3  173.28   10.20
  -4 -11  -3   27.50    4.10
  -4 -11  -3   29.00    4.70
  -4  11  -3   19.30    4.20
   4  11   3   30.30    6.40
  -5 -11  -3   80.29    6.90
  -5 -11  -3   79.49    6.70
  -5  11  -3   81.09    6.30
   5  11   3   70.29    7.70
  -6 -11  -3   -4.80    3.40
  -6 -11  -3    3.10    3.00
  -6  11  -3    1.90    2.70
   6  11   3   -2.80    3.60
  -7 -11  -3   -0.60    2.90
  -7 -11  -3    5.10    3.60
   7  11   3    2.90    6.20
  -7  11  -3   -3.40    2.50
  -8 -11  -3   -1.60    4.20
  -8 -11  -3   -7.70    4.20
  -8  11  -3    2.90    2.90
   8  11   3   -1.40    4.60
  -9 -11  -3   16.00    5.70
  -9 -11  -3   19.30    5.30
  -9  11  -3   15.00    3.90
   9  11   3   19.10    8.20
  10 -11   3   -0.90    3.70
 -10 -11  -3   -6.20    3.10
 -10 -11  -3    6.50    5.80
  10  11   3    1.30    8.00
 -10  11  -3    4.90    3.80
 -10 -12   3    8.80    5.10
 -10 -12   3    4.00    5.10
  10  12  -3    5.40    8.80
  10  12  -3    6.80    6.30
  -9 -12   3    5.40    3.70
  -9 -12   3   10.00    5.40
   9  12  -3   -1.60    7.50
   9  12  -3    9.70    8.50
  -8 -12   3    1.70    4.70
  -8 -12   3    1.80    4.30
   8  12  -3   -4.70    6.60
   8  12  -3   -8.90    6.50
  -7 -12   3    3.60    3.00
  -7 -12   3   -0.90    2.80
   7  12  -3   11.90    5.60
   7  12  -3  -10.90    5.40
  -6 -12   3   24.40    5.00
  -6 -12   3   26.30    4.70
   6  12  -3   41.30    8.50
   6  12  -3    0.90    6.70
  -5 -12   3   45.20    5.80
  -5 -12   3   45.60    4.90
   5  12  -3   35.00    6.60
   5  12  -3   25.80    6.80
  -4 -12   3   22.20    4.40
  -4 -12   3   17.70    4.30
   4  12  -3   20.20    6.20
   4  12  -3   15.30    5.30
  -4  12   3   19.00    1.80
   3 -12  -3   -0.30    1.00
  -3 -12   3    1.50    2.80
  -3 -12   3    2.20    2.20
   3  12  -3    1.50    4.60
  -3  12   3    3.00    1.70
   3  12  -3    4.80    5.00
  -2 -12   3  159.98    8.10
  -2 -12   3  150.58    7.70
   2 -12  -3  153.88    6.00
   2  12  -3  161.18   11.50
   2  12  -3  161.38   10.30
   1 -12  -3   84.09    4.50
  -1 -12   3   82.19    5.60
  -1 -12   3   83.69    5.60
   1 -12  -3   88.99    3.90
   1  12  -3   87.59    8.60
  -1  12   3   73.19    4.80
   1  12  -3   78.69    7.10
   0 -12  -3   34.40    3.60
   0 -12  -3   37.00    3.10
   0 -12   3   44.80    4.10
   0 -12   3   38.50    4.10
   0  12  -3   35.20    5.10
   0  12   3   40.40    4.80
   0  12  -3   28.60    5.30
   1 -12   3   31.50    3.90
   1 -12   3   46.90    4.00
  -1 -12  -3   37.70    3.50
  -1 -12  -3   36.00    3.90
  -1  12  -3   46.50    4.80
   1  12   3   36.60    5.20
  -1  12  -3   40.20    6.10
  -2 -12  -3   10.50    3.00
   2 -12   3    4.10    2.30
  -2 -12  -3    6.60    2.70
  -2  12  -3    0.80    3.40
  -2  12  -3    2.40    2.40
   2  12   3   -1.20    3.30
  -3 -12  -3   21.50    3.80
  -3 -12  -3   20.50    4.00
  -3  12  -3   18.90    4.50
   3  12   3   13.80    4.00
  -3  12  -3   15.40    3.50
  -4 -12  -3   58.39    5.20
  -4 -12  -3   54.79    4.90
  -4  12  -3   54.19    6.40
   4  12   3   52.19    7.70
  -5 -12  -3    9.10    4.10
  -5 -12  -3    7.40    3.10
   5  12   3   11.80    5.80
  -5  12  -3   11.40    3.70
  -6 -12  -3   23.40    5.40
  -6 -12  -3   30.50    5.70
   6  12   3   24.40    7.30
  -6  12  -3   19.70    4.10
  -7 -12  -3    4.90    4.60
  -7 -12  -3   11.30    4.20
   7  12   3    8.50    5.60
  -7  12  -3    2.40    3.10
  -8 -12  -3    0.50    3.30
  -8 -12  -3   -0.40    3.20
  -8  12  -3   -2.30    2.90
   8  12   3   -5.60    6.30
  -9 -12  -3    3.40    5.20
  -9 -12  -3    3.80    3.90
   9  12   3    4.70    6.10
  -9  12  -3   13.70    4.00
 -10 -12  -3    2.90    4.20
 -10 -12  -3    6.20    4.60
  10  12   3   17.10    9.30
 -10  12  -3    4.10    3.40
 -10 -13   3   22.20    6.00
 -10 -13   3   23.50    6.40
  10  13  -3   25.60   10.40
  10  13  -3   31.50   10.50
  -9 -13   3    1.40    4.90
  -9 -13   3   -0.60    4.90
   9  13  -3    8.20    8.50
   9  13  -3    5.60    6.60
  -8 -13   3    1.60    4.80
  -8 -13   3   16.50    5.60
   8  13  -3   18.50    7.70
   8  13  -3   18.00    8.60
  -7 -13   3    5.60    3.70
  -7 -13   3    5.20    4.40
   7  13  -3    7.10    5.90
   7  13  -3    1.90    5.10
  -6 -13   3    0.90    2.70
  -6 -13   3   -0.90    2.70
   6  13  -3    3.60    5.10
   6  13  -3   -3.20    5.90
  -5 -13   3   10.90    3.40
  -5 -13   3   19.30    4.90
   5  13  -3   10.80    6.20
   5  13  -3   18.90    7.60
  -4 -13   3  130.49    7.60
  -4 -13   3  132.29    8.20
   4  13  -3  125.59   10.90
  -4  13   3  113.59    5.10
   4  13  -3  132.79   12.40
  -3 -13   3   14.20    3.90
   3 -13  -3   22.30    2.00
  -3 -13   3   10.40    3.90
   3  13  -3   12.20    5.20
   3  13  -3   21.50    6.00
  -3  13   3   14.60    2.80
   2 -13  -3    2.00    1.50
  -2 -13   3   -0.60    2.60
  -2 -13   3   -0.10    2.80
  -2  13   3    2.50    2.50
   2  13  -3    4.50    3.40
   2  13  -3   13.90    5.90
   1 -13  -3    1.80    1.90
  -1 -13   3    2.50    2.70
  -1 -13   3    1.20    2.60
   1  13  -3    3.00    3.80
   1  13  -3   -0.80    3.20
   0 -13   3   15.90    3.20
   0 -13  -3   25.40    3.30
   0 -13  -3   23.90    2.90
   0 -13   3   24.50    3.60
   0  13  -3   16.90    4.30
   0  13  -3   16.90    5.60
   1 -13   3   71.49    4.80
  -1 -13  -3   63.79    4.80
  -1 -13  -3   69.49    4.80
   1 -13   3   62.69    5.00
  -1  13  -3   57.99    7.40
  -1  13  -3   59.29    5.60
   1  13   3   58.89    5.80
   2 -13   3    0.50    2.40
  -2 -13  -3    1.20    2.50
  -2 -13  -3    1.20    2.40
   2  13   3    1.10    3.40
  -2  13  -3   -3.90    3.20
  -2  13  -3   -2.80    2.00
  -3 -13  -3   59.79    5.60
  -3 -13  -3   58.79    5.40
   3  13   3   58.49    6.30
  -3  13  -3   62.89    6.50
  -4 -13  -3  109.89    7.30
  -4 -13  -3  107.99    7.50
  -4  13  -3  104.29    7.70
   4  13   3   68.39    7.70
  -5 -13  -3   27.10    5.50
  -5 -13  -3   22.20    4.20
   5  13   3   34.90    7.50
  -5  13  -3   31.20    5.00
  -6 -13  -3    5.10    3.40
  -6 -13  -3    8.60    4.50
  -6  13  -3    8.40    3.30
   6  13   3   10.30    6.70
  -7 -13  -3    4.80    4.50
  -7 -13  -3    7.70    5.10
  -7  13  -3    3.30    2.90
   7  13   3   -0.10    6.30
  -8 -13  -3   -3.50    4.50
  -8 -13  -3   -7.30    3.00
   8  13   3   -3.10    6.70
  -8  13  -3   -2.20    3.00
  -9 -13  -3    2.00    4.00
  -9 -13  -3   -1.30    5.30
  -9  13  -3    5.90    3.30
   9  13   3   -9.50    6.60
  -9 -14   3    6.90    4.10
  -9 -14   3   -4.00    4.90
   9  14  -3    9.40    8.90
   9  14  -3    3.00    6.10
  -8 -14   3    4.90    4.90
  -8 -14   3    0.80    3.40
   8  14  -3    5.40    8.80
   8  14  -3  -14.70    5.90
  -7 -14   3   -1.40    4.00
  -7 -14   3    4.10    3.70
   7  14  -3   -1.10    6.20
   7  14  -3   12.90    8.70
  -6 -14   3   -1.10    2.90
  -6 -14   3   -3.70    3.60
   6  14  -3    8.90    7.90
   6  14  -3   -3.10    5.90
  -5 -14   3   32.00    5.80
  -5 -14   3   40.00    5.90
   5  14  -3   40.80    8.50
   5  14  -3   30.70    8.90
  -4 -14   3   68.09    6.60
  -4 -14   3   69.49    6.70
   4  14  -3   59.39    9.20
   4  14  -3   59.29    8.20
  -4  14   3   45.60    3.50
  -3 -14   3    7.90    3.50
  -3 -14   3    3.20    3.50
   3 -14  -3    4.20    1.40
  -3  14   3   -2.20    2.10
   3  14  -3    0.50    5.50
   3  14  -3    1.10    4.50
   2 -14  -3   33.10    3.00
  -2 -14   3   31.70    4.70
  -2 -14   3   42.20    5.20
  -2  14   3   27.70    4.50
   2  14  -3   22.90    7.00
   2  14  -3   27.90    6.00
   1 -14  -3   10.80    2.30
  -1 -14   3    9.30    3.30
  -1 -14   3    6.90    3.00
   1  14  -3   11.10    5.90
   1  14  -3    8.10    3.40
   0 -14   3    4.00    2.80
   0 -14   3    3.70    2.60
   0 -14  -3    3.50    2.20
   0  14  -3    4.50    5.00
   0  14  -3    1.60    3.00
   1 -14   3    2.50    2.50
   1 -14   3    1.10    2.30
  -1 -14  -3    0.50    2.30
  -1  14  -3   -3.30    2.30
  -1  14  -3   -3.80    3.50
  -2 -14  -3    3.90    2.70
   2 -14   3    2.80    2.50
  -2 -14  -3    2.60    2.60
   2  14   3    8.70    4.10
  -2  14  -3    2.00    4.10
  -3 -14  -3    0.30    3.00
  -3 -14  -3    0.90    2.40
  -3  14  -3    1.30    3.70
   3  14   3    2.30    4.20
  -4 -14  -3   12.50    4.30
  -4 -14  -3    5.70    3.70
   4  14   3   11.10    5.60
  -4  14  -3   10.80    4.40
  -5 -14  -3   17.00    4.90
  -5 -14  -3   25.30    5.60
   5  14   3   19.40    5.80
  -5  14  -3   22.30    4.90
  -6 -14  -3    7.00    3.70
  -6 -14  -3    1.40    4.50
   6  14   3    2.60    6.10
  -6  14  -3    7.50    3.70
  -7 -14  -3   -2.40    3.30
  -7 -14  -3   -0.20    4.80
   7  14   3   -7.00    5.30
  -7  14  -3   -0.20    3.00
  -8 -14  -3   -4.40    3.40
  -8 -14  -3    2.10    5.20
  -8  14  -3   -1.20    2.90
   8  14   3    3.30    5.60
  -9 -14  -3    7.50    4.80
  -9 -14  -3    5.00    4.40
   9  14   3    7.70    8.50
  -9 -15   3   -5.00    3.20
  -9 -15   3   -1.10    3.70
   9  15  -3    6.20    8.70
   9  15  -3   -5.60    5.70
  -8 -15   3   -4.80    3.10
  -8 -15   3    1.80    5.40
   8  15  -3    2.20    6.00
   8  15  -3   -8.90    4.40
  -7 -15   3    0.00    4.40
  -7 -15   3   -7.20    2.50
   7  15  -3   -3.20    6.90
   7  15  -3   -0.50    5.40
  -6 -15   3    7.70    4.90
  -6 -15   3    8.90    5.00
   6  15  -3    3.40    6.40
   6  15  -3   -0.20    7.50
  -5 -15   3    0.60    3.70
  -5 -15   3    1.70    4.00
   5  15  -3    2.60    5.10
   5  15  -3    5.50    6.20
  -4 -15   3    0.00    3.80
  -4 -15   3   10.00    4.30
   4  15  -3    3.80    5.20
   4  15  -3    8.00    4.70
  -4  15   3    7.10    2.10
  -3 -15   3   10.10    3.90
   3 -15  -3   14.60    2.00
  -3 -15   3   14.10    3.70
   3  15  -3   18.30    6.10
   3  15  -3   24.70    5.80
  -3  15   3    9.90    3.00
  -2 -15   3   87.69    6.60
  -2 -15   3   93.49    6.90
   2 -15  -3   88.49    4.80
   2  15  -3   87.89    9.30
  -2  15   3   87.49    7.00
   2  15  -3   96.09    9.00
   1 -15  -3   10.50    2.50
  -1 -15   3   11.90    3.60
  -1 -15   3   11.00    3.50
  -1  15   3   14.30    4.40
   1  15  -3   16.70    6.20
   1  15  -3   16.40    4.90
   0 -15  -3   10.50    2.80
   0 -15   3    8.70    2.70
   0  15  -3   10.70    4.50
   1 -15   3    0.40    2.70
  -1 -15  -3   -2.60    2.30
  -1  15  -3    0.80    4.70
   2 -15   3    7.50    2.90
  -2 -15  -3    8.90    3.30
  -2  15  -3   12.40    5.20
  -3 -15  -3   11.10    4.00
  -3  15  -3   18.20    5.30
  -4 -15  -3   53.49    5.60
  -4 -15  -3   61.19    6.40
  -4  15  -3   48.40    6.80
   4  15   3   43.50    8.10
  -5 -15  -3    9.00    4.70
  -5 -15  -3   14.30    5.00
   5  15   3    1.50    5.50
  -5  15  -3   10.10    4.20
  -6 -15  -3    3.70    4.70
  -6 -15  -3   -1.00    4.50
   6  15   3    1.00    6.30
  -6  15  -3    2.00    3.70
  -7 -15  -3   -5.40    3.20
  -7 -15  -3   -0.20    4.90
   7  15   3   -5.00    6.00
  -7  15  -3   -0.40    3.20
  -8 -15  -3   -1.80    5.60
  -8 -15  -3    1.40    5.30
  -8  15  -3    0.10    3.10
   8  15   3    3.00    8.00
  -8 -16   3    2.90    5.50
  -8 -16   3    3.60    5.40
   8  16  -3    6.50    8.80
   8  16  -3    1.70    5.60
  -7 -16   3   -4.90    4.60
  -7 -16   3    0.90    3.50
   7  16  -3    7.60    8.80
   7  16  -3   14.30    8.60
  -6 -16   3    0.30    4.50
  -6 -16   3   -7.10    3.90
   6  16  -3    7.10    6.60
   6  16  -3   -6.80    6.10
  -5 -16   3    3.50    4.20
  -5 -16   3    2.30    3.30
   5  16  -3    5.20    7.80
   5  16  -3   -3.10    5.90
  -4 -16   3    6.90    4.50
  -4 -16   3    3.00    4.30
   4  16  -3    0.90    4.30
   4  16  -3   18.20    8.60
  -3 -16   3    1.80    3.60
  -3 -16   3   -3.20    2.40
   3 -16  -3   -1.90    1.40
  -3  16   3    0.10    2.30
   3  16  -3   -2.60    5.80
   3  16  -3    4.10    3.80
  -2 -16   3    1.50    3.00
  -2 -16   3    2.90    3.20
   2 -16  -3   -0.70    1.90
   2  16  -3    1.10    6.30
  -2  16   3    2.50    3.50
   2  16  -3    2.70    4.60
   1 -16  -3   -1.30    2.00
  -1 -16   3   -1.40    2.90
   1  16  -3    4.00    5.50
  -1  16   3    0.20    3.70
   0 -16   3    3.20    3.10
   0 -16  -3    1.30    2.50
   0  16   3    6.20    4.60
   0  16  -3    6.20    5.70
   1 -16   3    9.80    3.40
  -1 -16  -3    3.30    3.00
  -1  16  -3    3.10    4.50
  -2 -16  -3    3.80    3.30
   2 -16   3    4.30    3.00
  -2  16  -3    0.60    4.50
  -3 -16  -3    5.60    3.90
  -3  16  -3    5.00    4.20
  -4 -16  -3   -2.90    3.80
  -4  16  -3    3.30    3.80
  -5 -16  -3    7.70    4.70
  -5  16  -3   15.70    4.60
  -6 -16  -3   -0.50    3.60
  -6  16  -3    0.20    3.40
   6  16   3   -9.60    6.00
  -7 -16  -3    7.80    5.70
  -7  16  -3    1.60    3.30
   7  16   3  -13.80    6.30
  -8 -16  -3  -10.20    4.70
  -8 -16  -3   -5.40    5.70
   8  16   3    4.50    8.00
  -7 -17   3    5.70    5.50
  -7 -17   3    2.80    5.50
   7  17  -3   15.10    9.70
   7  17  -3    1.10    8.20
  -6 -17   3   10.00    5.20
  -6 -17   3    8.40    5.10
   6  17  -3   -0.60    7.70
   6  17  -3   -5.80    6.00
  -5 -17   3   -0.80    2.90
  -5 -17   3    0.90    3.60
   5  17  -3    8.40    8.00
   5  17  -3   -5.80    6.20
  -4 -17   3   11.00    4.90
  -4 -17   3   16.50    4.90
   4  17  -3    3.70    7.40
   4  17  -3    6.10    5.00
  -3 -17   3    3.30    3.70
  -3  17   3    2.80    2.90
   3  17  -3    5.70    7.30
  -2 -17   3    6.00    3.70
   2 -17  -3   12.10    2.60
  -2  17   3   13.10    4.30
   2  17  -3   20.60    7.80
   1 -17  -3    0.20    2.40
  -1 -17   3   -3.30    2.60
  -1  17   3   -0.10    4.00
   1  17  -3    5.00    6.30
   0 -17  -3   19.50    3.80
   0 -17   3    6.00    3.50
   0  17  -3   10.90    5.70
   0  17   3    6.90    4.90
   1 -17   3    5.30    3.10
  -1 -17  -3   -0.20    2.70
  -1  17  -3   -0.40    4.60
   1  17   3   -4.20    4.60
   2 -17   3    7.20    3.30
  -2 -17  -3   -1.10    3.00
  -2  17  -3    8.50    5.40
  -3 -17  -3    6.70    3.80
  -3  17  -3   21.10    5.80
  -4 -17  -3    1.50    3.70
  -4  17  -3    1.60    4.00
  -5 -17  -3    2.60    4.80
  -5  17  -3   12.70    4.60
  -6 -17  -3   14.90    6.20
  -6  17  -3    9.10    4.00
  -7 -17  -3    2.00    5.70
  -6 -18   3    3.50    4.20
   6  18  -3    7.20    8.10
   6  18  -3   12.00    9.60
  -5 -18   3    7.50    4.30
   5  18  -3    4.90    6.30
  -4 -18   3    6.20    3.90
   4  18  -3    2.70    5.80
  -3 -18   3    9.00    4.40
  -3  18   3    0.30    2.80
   3  18  -3   -6.10    6.50
   2 -18  -3   -1.70    2.00
  -2 -18   3   -0.90    3.30
   2  18  -3   -3.10    4.60
  -2  18   3    0.00    3.70
  -1 -18   3    5.40    3.50
   1 -18  -3    7.80    3.00
   1  18  -3    3.70    5.80
  -1  18   3    8.90    4.60
   0 -18  -3    2.40    3.00
   0 -18   3    0.20    3.30
   0  18   3    0.90    4.60
   0  18  -3   -2.50    5.40
   1 -18   3   -6.30    2.70
  -1 -18  -3   -6.00    2.80
   1  18   3   -3.60    4.50
  -1  18  -3   -2.00    4.90
  -2 -18  -3    2.10    3.70
   2 -18   3    4.80    3.10
  -2  18  -3    6.90    5.50
   2  18   3    3.50    5.90
  -3 -18  -3    4.50    4.10
  -3  18  -3    9.10    4.90
  -4 -18  -3    5.40    4.60
  -4  18  -3    2.20    4.00
  -5 -18  -3   16.40    4.90
  -5  18  -3   23.20    5.70
  -6 -18  -3    2.40    5.10
  -6  18  -3    8.20    4.30
  -5 -19   3    1.70    5.40
   5  19  -3    1.50    5.90
  -4 -19   3   11.20    3.90
   4  19  -3    5.90    6.70
  -3 -19   3    6.70    4.30
   3  19  -3   -1.60    6.80
   2 -19  -3    1.70    2.40
  -2 -19   3    9.90    4.30
   2  19  -3    7.00    6.60
  -2  19   3    8.30    4.60
  -1 -19   3    3.90    3.70
   1 -19  -3    5.90    2.80
   1  19  -3   -5.80    5.60
  -1  19   3    1.60    4.40
   0 -19  -3    2.80    3.20
   0 -19   3    5.00    3.80
   0  19  -3   -0.40    5.60
   0  19   3    1.70    5.40
  -1 -19  -3    1.50    3.00
   1 -19   3   -1.30    3.00
  -1  19  -3    4.50    5.70
   1  19   3    5.40    5.50
  -2 -19  -3    1.30    3.50
   2 -19   3   -1.20    3.30
  -2  19  -3    5.00    5.70
   2  19   3    8.10    6.60
  -3 -19  -3    0.20    3.90
   3  19   3    0.80    6.40
  -3  19  -3    4.40    5.50
  -4 -19  -3    0.50    4.10
   4  19   3   11.80    8.30
  -4  19  -3    4.90    4.90
  -5 -19  -3   -0.30    5.10
  -5  19  -3    2.70    4.20
   5  19   3   -6.00    7.30
  -4 -20   3   -3.40    3.80
   4  20  -3   11.90    8.60
  -3 -20   3   11.70    4.90
   3  20  -3   18.80    7.50
  -2 -20   3   -0.30    3.80
   2  20  -3   -3.10    6.70
  -2  20   3    9.80    4.60
   1 -20  -3   -1.00    2.70
  -1 -20   3   -2.50    3.70
   1  20  -3    7.70    7.30
  -1  20   3    5.70    5.50
   0 -20   3    4.20    3.80
   0 -20  -3    0.00    2.80
   0  20  -3   -2.20    5.50
   0  20   3    4.40    5.50
  -1 -20  -3    6.50    3.50
   1 -20   3    0.10    3.60
   1  20   3   -1.00    5.80
  -1  20  -3    1.60    6.10
   2 -20   3    1.10    3.70
  -2 -20  -3   -4.50    3.30
   2  20   3    8.80    7.30
  -2  20  -3    2.10    5.20
  -3 -20  -3   11.20    4.70
  -3  20  -3    1.70    5.10
   3  20   3    4.80    7.70
  -4 -20  -3   -2.90    4.30
   4  20   3    1.60    5.70
  -4  20  -3    5.90    5.00
  -2 -21   3    7.40    4.50
   2  21  -3    3.00    7.50
  -1 -21   3    1.30    4.00
   1 -21  -3    1.30    3.00
  -1  21   3    6.30    5.30
   1  21  -3    3.50    7.00
   0 -21  -3   -4.60    3.10
   0 -21   3   -5.10    3.40
   0  21   3   -3.70    4.90
   0  21  -3   -0.80    6.10
   1 -21   3   -2.40    3.20
  -1 -21  -3   -2.20    3.50
   1  21   3    3.80    6.40
  -1  21  -3    1.70    5.90
 -12   0   4    4.60    3.70
  12   0  -4    2.50    5.80
  11   0  -4    2.10    5.40
 -11   0   4    4.30    3.40
 -10   0   4    1.50    2.70
  10   0  -4   -3.20    4.30
   9   0  -4   62.49    7.60
  -9   0   4   74.69    5.80
   8   0  -4   37.00    5.90
   8   0  -4   47.90    6.60
  -8   0   4   35.50    4.00
  -8   0   4   44.00    4.00
   7   0  -4    6.60    3.60
   7   0  -4    6.30    3.90
  -7   0   4    2.90    2.10
  -7   0   4    4.00    1.80
   6   0  -4   14.20    2.40
  -6   0   4   10.90    2.00
  -6   0   4   13.30    2.40
   6   0  -4   12.50    3.60
   6   0  -4    7.70    3.10
   5   0  -4   90.49    4.50
   5   0  -4   81.49    5.90
   5   0  -4   89.89    6.20
  -5   0   4   95.29    4.40
  -5   0   4   93.79    4.60
  -4   0   4   25.80    2.30
   4   0  -4   25.40    2.30
  -4   0   4   24.20    3.50
   4   0  -4   32.10    3.90
  -4   0   4   23.90    2.10
   4   0  -4   26.60    3.70
  -3   0   4  927.81   30.10
  -3   0   4  986.00   28.20
   3   0  -4  983.70   29.70
   3   0  -4 1005.40   28.30
   3   0  -4  965.20   29.80
  -3   0   4  978.70   28.50
   2   0  -4  571.14   16.70
   2   0  -4  563.84   17.90
  -2   0   4  559.04   16.90
   2   0  -4  559.54   17.70
  -2   0   4  560.94   16.70
  -2   0   4  519.65   18.00
  -1   0   4  629.24   19.00
  -1   0   4  620.44   20.10
   1   0  -4  648.44   19.80
   1   0  -4  652.93   19.00
   1   0  -4  649.93   20.00
  -1   0   4  648.64   19.20
   0   0  -4    0.40    1.40
   0   0  -4    2.90    1.00
   0   0   4    0.20    1.00
   0   0  -4    0.20    1.20
   1   0   4  334.87   12.00
  -1   0  -4  334.67   11.40
  -1   0  -4  292.27   10.80
  -2   0  -4   34.50    3.40
  -2   0  -4   30.50    3.00
  -3   0  -4 2041.70   58.79
  -3   0  -4 2061.09   59.49
  -4   0  -4    1.20    2.40
  -4   0  -4   -0.80    1.90
  -5   0  -4  359.96   13.40
  -5   0  -4  336.67   12.90
  -6   0  -4   -1.90    2.20
  -6   0  -4    3.90    2.50
  -7   0  -4   22.20    3.70
  -7   0  -4   19.50    4.60
  -8   0  -4   53.09    5.50
  -8   0  -4   55.29    5.70
   8   0   4   61.59    7.80
  -9   0  -4    1.90    3.30
   9   0   4   -1.80    3.10
  -9   0  -4   -2.60    3.70
 -10   0  -4   -1.20    4.00
  10   0   4   -1.10    5.20
 -11   0  -4    2.50    3.30
  11   0   4    8.50    6.30
  12   0   4    8.10    6.50
 -12   0  -4    2.50    4.60
 -12  -1   4   -1.30    3.20
  12  -1  -4    1.30    5.20
 -12   1   4   -2.30    3.00
  12   1  -4    4.90    5.80
 -11  -1   4    0.90    3.10
  11  -1  -4   -4.50    4.10
 -11   1   4   -0.70    2.60
  11   1  -4   -4.40    5.20
 -10  -1   4    4.80    3.20
  10  -1  -4    1.60    4.40
  10   1  -4  -11.10    4.10
 -10   1   4    4.50    2.70
  -9  -1   4  170.18    8.70
   9  -1  -4  154.28   10.40
   9   1  -4  174.18   11.90
  -9   1   4  169.38    8.20
   8  -1  -4   42.40    5.90
  -8  -1   4   38.30    4.50
  -8  -1   4   39.90    4.20
   8   1  -4   34.10    6.00
  -8   1   4   41.00    4.00
   8   1  -4   34.60    5.90
  -7  -1   4    8.50    2.30
  -7  -1   4    7.20    2.40
   7  -1  -4    6.40    3.10
   7  -1  -4    7.80    3.90
   7  -1  -4   12.50    2.80
  -7   1   4   10.40    2.10
  -7   1   4    9.30    2.40
   7   1  -4    0.60    4.00
   7   1  -4   12.30    4.30
   6  -1  -4    3.20    3.00
   6  -1  -4    0.60    1.60
  -6  -1   4   -0.80    1.40
  -6  -1   4   -1.10    1.60
   6  -1  -4   -2.90    2.10
  -6   1   4   -0.40    1.30
   6   1  -4   -3.80    2.90
   6   1  -4    2.50    3.00
  -6   1   4    1.30    1.60
  -5  -1   4   67.59    3.80
   5  -1  -4   65.79    5.40
   5  -1  -4   68.79    3.60
  -5  -1   4   69.89    4.10
   5  -1  -4   60.69    4.60
   5   1  -4   78.89    6.10
  -5   1   4   64.69    3.40
  -5   1   4   68.89    3.70
   5   1  -4   51.69    5.40
  -4  -1   4   63.39    3.40
   4  -1  -4   71.19    4.80
  -4  -1   4   61.19    4.70
  -4  -1   4   65.89    3.70
   4  -1  -4   69.49    3.40
   4  -1  -4   68.99    4.30
  -4   1   4   67.19    3.20
   4   1  -4   63.19    5.20
   4   1  -4   55.49    5.00
   4   1  -4   65.59    3.70
  -4   1   4   64.89    3.30
  -4   1   4   62.09    4.50
   3  -1  -4    1.70    1.60
   3  -1  -4    4.00    1.90
  -3  -1   4    4.50    1.30
   3  -1  -4    4.80    1.20
  -3  -1   4    5.80    1.40
  -3  -1   4    5.00    2.10
  -3   1   4    1.20    0.90
  -3   1   4    3.10    1.10
   3   1  -4    2.30    1.40
   3   1  -4    1.40    2.40
   3   1  -4    3.30    2.30
  -3   1   4    3.40    1.60
   2  -1  -4   28.40    2.70
  -2  -1   4   28.00    2.20
   2  -1  -4   28.10    2.70
  -2  -1   4   28.40    3.10
   2  -1  -4   25.20    1.90
  -2  -1   4   30.80    2.10
  -2   1   4   28.90    1.90
   2   1  -4   24.50    3.20
   2   1  -4   25.70    3.20
  -2   1   4   32.50    2.10
   2   1  -4   27.20    2.20
  -2   1   4   26.70    2.60
  -1  -1   4   19.20    1.80
  -1  -1   4   24.80    3.10
   1  -1  -4   21.60    2.30
   1  -1  -4   20.60    2.30
  -1  -1   4   20.40    1.80
   1  -1  -4   22.30    1.80
  -1   1   4   17.70    1.80
  -1   1   4   24.60    2.40
   1   1  -4   21.40    2.00
   1   1  -4   20.80    2.60
   1   1  -4   20.40    3.00
   0  -1   4  121.29    5.10
   0  -1   4  122.79    5.80
   0  -1  -4  131.69    5.60
   0  -1  -4  126.59    5.40
   0   1   4  122.29    5.40
   0   1  -4  132.49    5.20
   0   1  -4  136.59    5.90
   0   1  -4  130.59    5.90
  -1  -1  -4  401.96   13.00
  -1  -1  -4  395.16   13.20
   1   1   4  374.56   13.10
  -1   1  -4  415.16   13.30
  -1   1  -4  396.86   13.60
  -2  -1  -4  104.39    5.00
  -2  -1  -4  101.99    5.40
  -2   1  -4   99.39    5.10
  -2   1  -4  101.59    5.50
  -3  -1  -4  160.28    7.00
  -3  -1  -4  171.28    7.60
  -3   1  -4  167.88    7.20
  -3   1  -4  154.98    7.50
  -4  -1  -4   35.20    4.20
  -4  -1  -4   28.10    3.00
  -4   1  -4   31.30    3.60
  -4   1  -4   30.10    3.30
  -5  -1  -4    0.60    1.60
  -5  -1  -4   -0.60    2.60
  -5   1  -4   -0.40    2.50
  -5   1  -4   -0.30    2.00
  -6  -1  -4   51.29    4.70
  -6  -1  -4   51.89    4.90
  -6   1  -4   50.49    4.60
  -6   1  -4   48.40    4.60
  -7  -1  -4   13.30    4.10
  -7  -1  -4   14.70    3.30
  -7   1  -4    9.70    3.80
  -7   1  -4   20.50    3.80
   7   1   4   12.80    4.80
   8  -1   4  135.09    9.50
  -8  -1  -4  152.78    9.20
  -8  -1  -4  135.69    8.30
  -8   1  -4  138.89    8.90
   8   1   4  113.79    9.50
  -8   1  -4  144.09    8.10
   9  -1   4   25.00    5.80
  -9  -1  -4   27.80    4.90
  -9  -1  -4   18.20    5.10
   9   1   4   29.60    5.80
  -9   1  -4   25.00    5.30
  -9   1  -4   23.20    4.50
  10  -1   4   -0.20    4.90
 -10  -1  -4    1.20    3.20
  10   1   4    3.40    5.30
 -10   1  -4    2.50    4.10
 -11  -1  -4    3.20    3.60
  11  -1   4   13.90    6.00
 -11   1  -4    2.20    3.50
  11   1   4    6.60    6.00
 -12  -1  -4    7.60    4.20
  12  -1   4   -0.30    5.80
  12   1   4   -1.50    6.30
 -12   1  -4    8.90    5.40
 -12  -2   4   -2.10    3.40
  12  -2  -4    7.10    5.60
  12   2  -4   -5.20    5.70
 -12   2   4   -2.10    3.10
  11  -2  -4   -2.00    4.60
 -11  -2   4   -0.40    3.20
  11   2  -4    0.80    4.90
 -11   2   4    0.70    3.00
 -10  -2   4   -1.50    2.70
  10  -2  -4   -2.30    4.10
 -10   2   4   -0.60    2.60
  10   2  -4    6.30    5.50
  -9  -2   4    0.80    2.80
   9  -2  -4    2.90    4.00
  -9   2   4    0.30    2.30
   9   2  -4    2.40    4.40
  -8  -2   4   -4.80    1.70
   8  -2  -4   -1.00    3.50
  -8  -2   4   -0.30    2.60
   8   2  -4   -6.80    3.60
   8   2  -4   -1.50    3.70
  -8   2   4    0.10    2.20
  -7  -2   4   43.10    4.00
   7  -2  -4   44.60    4.60
   7  -2  -4   53.99    5.70
  -7  -2   4   46.10    4.40
   7   2  -4   56.49    7.10
  -7   2   4   49.40    3.70
   7   2  -4   50.99    6.90
  -7   2   4   47.20    3.20
   6  -2  -4   -0.20    1.80
   6  -2  -4    1.90    2.40
  -6  -2   4   -2.40    1.80
   6  -2  -4   -1.20    1.20
  -6  -2   4    1.50    1.80
   6   2  -4   -4.20    3.10
  -6   2   4    0.10    1.10
  -6   2   4   -3.00    1.20
   6   2  -4   -2.00    3.00
   5  -2  -4   56.89    3.10
   5  -2  -4   49.80    4.30
   5  -2  -4   60.19    3.80
  -5  -2   4   55.49    3.60
  -5  -2   4   54.59    3.90
  -5   2   4   57.59    2.90
   5   2  -4   51.59    5.70
   5   2  -4   54.79    5.80
  -5   2   4   51.39    3.10
  -4  -2   4   41.50    3.20
  -4  -2   4   42.90    3.10
   4  -2  -4   45.60    2.60
   4  -2  -4   45.40    3.50
   4  -2  -4   40.00    2.90
  -4   2   4   41.10    3.40
   4   2  -4   44.20    5.40
  -4   2   4   46.40    2.40
  -4   2   4   42.30    2.50
   4   2  -4   46.80    4.40
   3  -2  -4   76.49    3.70
  -3  -2   4   76.29    4.00
   3  -2  -4   74.69    4.10
   3  -2  -4   75.99    3.20
  -3  -2   4   68.89    3.80
  -3  -2   4   70.89    5.50
  -3   2   4   72.09    3.30
  -3   2   4   75.29    3.10
  -3   2   4   70.19    4.00
   3   2  -4   79.29    5.10
   3   2  -4   75.49    5.60
   2  -2  -4    8.70    1.60
   2  -2  -4    6.60    1.10
  -2  -2   4    3.20    2.00
  -2  -2   4    9.10    1.80
  -2  -2   4    8.80    1.60
   2  -2  -4    9.10    1.70
   2   2  -4    6.70    1.50
   2   2  -4    7.80    2.70
   2   2  -4    7.10    2.50
  -2   2   4    7.40    1.20
  -2   2   4    5.90    1.60
  -1  -2   4  162.28    7.30
   1  -2  -4  164.08    6.20
   1  -2  -4  177.38    5.80
  -1  -2   4  155.38    6.20
  -1  -2   4  154.68    6.10
   1  -2  -4  163.88    6.10
  -1   2   4  159.98    6.30
   1   2  -4  163.18    7.20
   1   2  -4  164.58    6.10
   1   2  -4  167.38    7.70
   0  -2   4  167.68    6.40
   0  -2  -4  175.08    6.50
   0  -2  -4  173.58    6.50
   0  -2   4  159.78    6.50
   0   2  -4  185.48    7.40
   0   2   4  160.08    6.50
   0   2  -4  174.88    7.50
  -1  -2  -4   84.39    4.40
  -1  -2  -4   75.19    4.10
  -1   2  -4   77.99    4.80
   1   2   4   77.99    4.00
  -1   2  -4   75.29    4.40
  -2  -2  -4  340.97   11.70
  -2  -2  -4  344.17   11.80
  -2   2  -4  325.87   12.10
  -2   2  -4  329.97   11.80
  -3  -2  -4  527.65   17.10
  -3  -2  -4  522.55   17.20
  -3   2  -4  505.85   16.80
  -3   2  -4  515.25   17.60
  -4  -2  -4   88.09    5.00
  -4  -2  -4   86.79    5.60
  -4   2  -4   84.99    5.30
  -4   2  -4   83.49    5.10
  -5  -2  -4    4.10    2.20
  -5  -2  -4    5.10    2.10
  -5   2  -4    2.50    1.70
  -5   2  -4    2.70    2.10
  -6  -2  -4   -1.00    2.60
  -6  -2  -4    0.70    2.40
  -6   2  -4    1.90    1.90
  -6   2  -4   -2.90    2.50
   6   2   4    2.40    3.80
  -7  -2  -4    6.20    3.10
  -7  -2  -4    8.10    3.50
   7   2   4    5.80    3.50
  -7   2  -4    5.10    2.90
  -7   2  -4    7.30    3.10
  -8  -2  -4   11.40    3.70
  -8  -2  -4   16.30    4.10
  -8   2  -4   14.20    3.70
   8   2   4   16.70    4.80
  -8   2  -4   19.50    3.70
   9  -2   4    5.10    4.40
  -9  -2  -4    2.40    2.80
  -9  -2  -4    0.40    3.00
   9   2   4    1.80    4.80
  -9   2  -4   -0.80    2.40
  10  -2   4   -2.00    4.50
 -10  -2  -4    6.60    4.10
 -10  -2  -4   -2.30    3.00
  10   2   4   -1.10    5.20
 -10   2  -4   -0.30    3.80
  11  -2   4   -0.10    4.90
 -11  -2  -4    8.40    4.20
 -11   2  -4    1.60    4.00
  11   2   4   -5.20    5.50
 -12  -2  -4    3.40    3.90
  12  -2   4   -0.60    5.80
  12   2   4    2.40    6.90
 -12   2  -4   -1.00    4.80
  12  -3  -4    7.80    5.20
 -12  -3   4   -2.00    3.80
 -12   3   4   -1.30    3.00
  12   3  -4   -4.80    5.50
 -11  -3   4    0.30    3.30
  11  -3  -4    3.60    4.40
 -11   3   4    0.00    2.70
  11   3  -4   -0.20    3.90
  10  -3  -4   21.20    5.40
 -10  -3   4   18.60    4.50
 -10   3   4   26.90    3.90
  10   3  -4   27.60    7.30
   9  -3  -4   -0.40    3.40
  -9  -3   4   -3.80    2.50
   9   3  -4   -6.50    4.40
  -9   3   4   -1.50    2.20
  -8  -3   4    9.00    2.80
  -8  -3   4   22.10    4.10
   8  -3  -4    9.50    3.70
   8   3  -4   12.20    5.30
  -8   3   4   15.50    2.90
   8   3  -4   18.00    5.80
  -7  -3   4    1.80    2.10
   7  -3  -4    5.20    3.10
  -7  -3   4    4.60    2.60
   7   3  -4   10.00    4.60
  -7   3   4    2.90    1.90
   7   3  -4    9.80    5.00
   6  -3  -4   11.60    2.10
   6  -3  -4    8.70    1.80
  -6  -3   4   11.30    2.40
   6  -3  -4   14.50    3.10
  -6  -3   4    8.20    2.30
  -6   3   4    9.40    1.80
   6   3  -4    3.50    4.10
   6   3  -4   18.80    5.00
  -6   3   4   10.60    1.60
   5  -3  -4   25.20    2.20
  -5  -3   4   30.40    3.30
   5  -3  -4   20.30    3.00
   5  -3  -4   28.50    2.20
  -5  -3   4   25.70    3.00
  -5   3   4   24.80    2.10
  -5   3   4   23.60    1.80
   5   3  -4   25.40    5.20
   5   3  -4   22.00    4.60
   4  -3  -4   -0.20    1.50
   4  -3  -4   -0.20    0.90
  -4  -3   4   -2.00    1.50
   4  -3  -4   -0.30    0.80
  -4  -3   4   -1.10    1.40
   4   3  -4   -0.60    2.80
  -4   3   4    0.00    0.90
   4   3  -4   -1.40    3.00
  -4   3   4   -0.40    1.30
  -4   3   4   -0.20    0.60
  -3  -3   4    4.40    1.30
   3  -3  -4    3.60    1.40
   3  -3  -4    1.80    0.80
  -3  -3   4   -0.50    1.50
   3  -3  -4    1.90    1.00
   3   3  -4    0.60    2.90
  -3   3   4    2.70    0.90
   3   3  -4    0.70    2.70
  -3   3   4    1.70    1.20
   2  -3  -4    2.50    1.30
  -2  -3   4    6.20    1.80
  -2  -3   4    5.70    1.80
   2  -3  -4    4.70    1.00
   2  -3  -4    3.60    0.90
   2   3  -4    9.70    3.30
   2   3  -4    3.50    2.00
  -2   3   4    4.70    1.00
  -2   3   4    6.80    1.50
   1  -3  -4  159.48    5.80
  -1  -3   4  157.48    6.40
  -1  -3   4  155.38    6.10
   1  -3  -4  167.28    6.00
   1   3  -4  163.48    8.00
  -1   3   4  155.38    6.00
   1   3  -4  168.68    7.60
   0  -3   4   29.80    2.50
   0  -3   4   27.10    2.30
   0  -3  -4   32.80    2.30
   0  -3  -4   30.60    2.40
   0   3  -4   30.20    3.80
   0   3   4   30.40    2.20
   0   3  -4   24.40    2.70
  -1  -3  -4    5.40    1.90
  -1  -3  -4    3.80    1.70
  -1   3  -4    8.10    2.30
   1   3   4    4.00    1.40
  -1   3  -4    7.70    2.10
  -2  -3  -4  209.18    8.40
  -2  -3  -4  216.28    8.40
  -2   3  -4  227.38    8.60
  -2   3  -4  228.28    9.40
  -3  -3  -4   45.50    3.60
  -3  -3  -4   49.90    3.60
  -3   3  -4   46.80    3.70
  -3   3  -4   49.10    3.90
  -4  -3  -4   25.20    3.30
  -4  -3  -4   29.80    3.40
  -4   3  -4   31.20    3.50
  -4   3  -4   35.50    4.30
  -5  -3  -4    0.10    1.80
  -5  -3  -4    0.20    2.00
  -5   3  -4    1.30    2.10
   5   3   4   -3.10    3.00
  -5   3  -4    1.50    2.70
  -6  -3  -4   -1.80    2.30
  -6  -3  -4   -5.30    2.40
  -6   3  -4   -1.10    2.10
  -6   3  -4   -1.10    2.60
   6   3   4    2.60    4.10
  -7  -3  -4  345.77   14.50
  -7  -3  -4  366.56   14.50
   7   3   4  306.57   15.70
  -7   3  -4  375.56   14.70
  -7   3  -4  359.66   13.60
  -8  -3  -4   27.00    4.50
  -8  -3  -4   26.10    5.40
  -8   3  -4   24.80    4.80
   8   3   4   25.70    6.40
  -8   3  -4   23.70    3.70
  -9  -3  -4   19.90    5.40
  -9  -3  -4    4.30    3.20
   9  -3   4   11.40    5.00
   9   3   4   19.30    6.50
  -9   3  -4    8.00    4.00
 -10  -3  -4   17.60    4.40
  10  -3   4   11.70    5.50
 -10  -3  -4    7.70    4.90
 -10   3  -4   19.70    5.30
  10   3   4   13.70    6.70
 -11  -3  -4    0.60    3.30
  11  -3   4   -1.00    5.00
  11   3   4    3.80    6.30
 -11   3  -4    3.60    4.40
 -12  -3  -4    0.10    3.90
  12  -3   4    3.50    5.60
 -12   3  -4   -0.20    4.40
  12   3   4    1.00    6.40
  12  -4  -4   -4.50    4.00
 -12  -4   4    2.10    4.00
  12   4  -4    4.70    6.60
 -12   4   4    0.00    3.00
  11  -4  -4    1.00    3.90
 -11  -4   4    0.20    3.50
 -11   4   4   -0.40    2.40
  11   4  -4    0.40    5.40
 -10  -4   4   -0.80    3.10
  10  -4  -4    1.90    3.80
 -10   4   4    2.30    2.30
  10   4  -4    6.30    6.30
  -9  -4   4   20.10    3.90
  -9  -4   4   18.90    4.30
   9  -4  -4   27.80    4.80
   9   4  -4   28.30    7.00
  -9   4   4   27.40    3.50
   9   4  -4   22.90    6.90
   8  -4  -4   66.09    5.80
  -8  -4   4   59.09    4.80
  -8  -4   4   59.59    5.60
   8   4  -4   59.59    8.50
  -8   4   4   70.49    4.30
   8   4  -4   63.29    8.60
   7  -4  -4   50.39    4.90
  -7  -4   4   41.30    4.70
  -7  -4   4   44.00    4.40
   7   4  -4   43.30    6.30
   7   4  -4   37.60    6.90
  -7   4   4   48.90    3.40
  -6  -4   4    2.00    2.50
   6  -4  -4    1.80    0.60
   6  -4  -4   -1.20    1.90
  -6  -4   4    0.60    1.60
   6  -4  -4    1.00    0.90
  -6   4   4    0.70    1.20
   6   4  -4   -3.50    3.60
   6   4  -4   -9.00    3.10
  -6   4   4    0.30    0.80
  -5  -4   4    2.60    1.50
   5  -4  -4    1.70    1.70
  -5  -4   4    1.70    1.60
  -5   4   4    3.20    1.10
  -5   4   4    3.30    0.80
   5   4  -4    2.90    3.70
   5   4  -4    7.00    4.10
  -4  -4   4    6.00    1.70
  -4  -4   4    7.60    2.20
   4  -4  -4    7.90    1.60
   4  -4  -4    3.20    0.80
  -4   4   4    7.40    1.10
  -4   4   4    7.50    1.70
   4   4  -4   15.20    4.40
   4   4  -4    1.50    3.30
   3  -4  -4   -0.20    0.30
   3  -4  -4   -1.30    1.00
  -3  -4   4   -1.90    1.60
  -3  -4   4    1.40    1.20
   3   4  -4   -2.00    2.10
  -3   4   4   -0.40    0.90
   3   4  -4   -3.10    1.70
  -3   4   4   -0.60    0.90
  -3   4   4    1.80    0.70
   2  -4  -4  314.07    9.20
  -2  -4   4  299.17   10.50
  -2  -4   4  309.17   10.80
   2  -4  -4  316.47    9.10
   2  -4  -4  300.97    9.70
  -2   4   4  302.07    9.90
   2   4  -4  295.07   12.90
   2   4  -4  326.67   12.50
  -1  -4   4 1403.16   41.40
   1  -4  -4 1460.05   40.80
   1  -4  -4 1444.86   40.70
  -1  -4   4 1430.06   41.80
   1   4  -4 1452.45   43.90
   1   4  -4 1482.75   43.10
  -1   4   4 1413.66   41.10
   0  -4  -4   -0.20    1.30
   0  -4  -4    2.00    1.30
   0  -4   4    3.00    1.70
   0  -4   4    1.40    1.10
   0   4  -4    2.00    1.60
   0   4  -4   -3.50    1.40
   0   4   4    0.40    1.10
  -1  -4  -4   38.10    3.00
  -1  -4  -4   37.40    3.00
  -1   4  -4   39.60    3.20
   1   4   4   36.80    2.90
  -1   4  -4   33.10    3.50
  -2  -4  -4   16.90    2.50
  -2  -4  -4   10.80    2.10
  -2   4  -4   15.30    2.60
  -2   4  -4   12.70    3.00
  -3  -4  -4   13.00    3.00
  -3  -4  -4   14.30    2.40
  -3   4  -4   12.30    3.00
  -3   4  -4   13.00    2.60
  -4  -4  -4  236.68    9.90
  -4  -4  -4  228.38    9.80
   4   4   4  239.08   11.00
  -4   4  -4  240.38    9.50
  -4   4  -4  248.88   10.40
  -5  -4  -4   15.40    3.50
  -5  -4  -4   15.60    3.80
   5   4   4   21.30    4.70
  -5   4  -4   13.70    2.90
  -5   4  -4   20.90    4.00
  -6  -4  -4   -0.70    2.40
  -6  -4  -4    2.70    2.40
  -6   4  -4   -0.70    2.80
  -6   4  -4    2.90    2.40
   6   4   4   -3.10    2.70
  -7  -4  -4   75.19    6.90
  -7  -4  -4   62.99    5.60
   7   4   4   64.89    6.80
  -7   4  -4   59.79    6.00
  -7   4  -4   65.09    5.30
  -8  -4  -4    8.50    3.60
  -8  -4  -4    6.20    3.20
  -8   4  -4    3.10    3.50
   8   4   4    8.70    5.20
   9  -4   4   13.60    5.10
  -9  -4  -4    8.50    3.50
  -9  -4  -4   13.80    4.30
  -9   4  -4   16.60    4.60
   9   4   4    4.00    5.80
 -10  -4  -4    2.30    4.80
  10  -4   4   13.30    5.20
 -10  -4  -4    2.10    3.30
  10   4   4    4.50    6.20
 -10   4  -4   -0.70    3.70
  11  -4   4    0.60    4.80
 -11  -4  -4    2.60    3.70
 -11   4  -4    3.80    4.30
  11   4   4   -9.80    5.70
 -12  -4  -4    6.50    4.30
 -12   4  -4   -0.60    4.00
 -12  -5   4    5.90    4.70
 -12   5   4   -6.10    2.50
  12   5  -4    4.80    6.60
 -11  -5   4   -7.90    3.40
  11  -5  -4   -3.60    3.40
 -11   5   4   -2.30    2.40
  11   5  -4    5.80    6.60
 -10  -5   4   11.50    4.40
  10  -5  -4    9.20    4.00
 -10   5   4   15.60    3.10
  10   5  -4   23.20    6.40
  -9  -5   4    3.80    3.40
   9  -5  -4    6.60    3.40
  -9  -5   4    1.70    2.30
  -9   5   4    6.80    2.30
   9   5  -4    0.00    4.80
   9   5  -4    4.30    6.00
  -8  -5   4   10.20    2.90
   8  -5  -4    3.50    2.70
  -8  -5   4    1.50    3.20
   8   5  -4    8.70    5.50
   8   5  -4    5.10    5.30
  -8   5   4    7.70    2.00
  -7  -5   4   71.69    5.20
  -7  -5   4   77.59    5.50
   7  -5  -4   81.49    5.20
   7   5  -4   76.29    7.70
  -7   5   4   72.19    3.90
   7   5  -4   72.49    8.70
  -6  -5   4   42.00    4.30
   6  -5  -4   39.70    3.40
  -6  -5   4   48.00    4.10
   6  -5  -4   43.60    2.50
   6   5  -4   38.60    6.00
   6   5  -4   36.00    7.00
  -6   5   4   43.50    2.60
   5  -5  -4    3.10    1.40
  -5  -5   4   -0.10    2.20
  -5  -5   4    0.30    1.50
   5  -5  -4    3.60    1.00
   5   5  -4    2.90    4.00
   5   5  -4   11.00    4.70
  -5   5   4    5.30    1.10
   4  -5  -4   19.10    1.30
   4  -5  -4   17.60    1.70
  -4  -5   4   15.50    2.50
  -4  -5   4   18.20    2.80
  -4   5   4   16.40    1.80
   4   5  -4   18.30    4.40
  -4   5   4   18.90    1.30
   4   5  -4   13.50    4.20
   3  -5  -4   22.90    1.60
  -3  -5   4   22.90    3.00
  -3  -5   4   23.40    2.90
   3  -5  -4   21.50    1.30
   3   5  -4   15.80    3.80
  -3   5   4   21.20    0.90
   3   5  -4   19.90    3.70
  -3   5   4   22.40    1.80
  -2  -5   4  387.16   13.30
   2  -5  -4  396.76   11.20
  -2  -5   4  396.36   13.20
   2  -5  -4  407.86   11.30
   2  -5  -4  399.16   11.90
   2   5  -4  383.56   15.80
  -2   5   4  377.96   12.10
   2   5  -4  401.96   15.00
  -1  -5   4   25.50    2.90
  -1  -5   4   27.90    2.90
   1  -5  -4   31.50    2.30
  -1   5   4   26.80    2.10
   1   5  -4   35.70    5.00
   1   5  -4   35.60    3.70
   0  -5  -4   -0.10    1.30
   0  -5   4   -0.50    1.10
   0  -5   4    0.80    1.60
   0  -5  -4    0.90    1.30
   0   5  -4    0.60    2.50
   0   5   4   -0.10    1.10
   0   5  -4   -1.30    2.00
   1  -5   4   11.40    2.20
  -1  -5  -4   13.00    2.30
   1  -5   4   14.20    2.40
  -1  -5  -4   14.70    2.00
   1   5   4   18.50    2.40
  -1   5  -4    9.90    2.50
  -1   5  -4   16.00    3.40
  -2  -5  -4    7.60    1.90
  -2  -5  -4    1.40    2.10
   2   5   4    9.30    2.40
  -2   5  -4   11.80    3.10
  -2   5  -4   11.00    2.50
  -3  -5  -4   -4.70    2.00
  -3  -5  -4   -1.90    2.10
  -3   5  -4    1.80    2.40
   3   5   4    3.90    2.80
  -3   5  -4    1.00    1.80
  -4  -5  -4   12.00    3.40
  -4  -5  -4   10.60    3.10
  -4   5  -4   14.30    3.30
   4   5   4   10.70    3.20
  -4   5  -4   11.40    2.60
  -5  -5  -4  127.29    7.40
  -5  -5  -4  119.99    7.20
  -5   5  -4  111.09    7.00
   5   5   4  128.69    8.70
  -5   5  -4  115.19    6.20
  -6  -5  -4    4.50    3.40
  -6  -5  -4   -3.00    2.20
  -6   5  -4    0.60    2.20
   6   5   4   -4.60    2.80
  -6   5  -4   -0.10    2.10
  -7  -5  -4   67.39    5.80
  -7  -5  -4   76.69    7.10
  -7   5  -4   79.09    5.50
  -7   5  -4   69.49    6.20
   7   5   4   70.99    8.70
  -8  -5  -4    0.90    2.60
  -8  -5  -4    1.20    3.90
  -8   5  -4    3.80    3.30
   8   5   4   -0.80    3.60
  -9  -5  -4   -0.40    3.00
  -9  -5  -4    2.00    3.00
   9   5   4   -3.60    5.10
  -9   5  -4   -1.80    3.40
 -10  -5  -4    7.90    4.60
 -10  -5  -4    0.10    4.60
  10  -5   4    0.70    4.00
 -10   5  -4    3.30    3.80
  10   5   4    2.10    6.60
 -11  -5  -4    7.40    5.50
  11  -5   4    8.50    5.30
 -11   5  -4    9.10    4.50
  11   5   4    3.60    5.90
 -12  -6   4    8.30    4.90
  12   6  -4   10.90    7.80
 -11  -6   4    4.30    4.40
 -11   6   4   -7.00    1.90
  11   6  -4    3.70    6.80
 -10  -6   4   -1.00    2.60
  10  -6  -4    2.90    3.00
 -10   6   4    4.40    2.30
  10   6  -4    3.90    6.30
  -9  -6   4   -1.90    2.10
   9  -6  -4   -0.70    2.60
  -9  -6   4   -2.40    2.30
   9   6  -4    3.90    4.80
   9   6  -4   -2.00    3.90
  -9   6   4   -1.90    1.60
   8  -6  -4    2.80    2.30
  -8  -6   4    1.30    2.40
  -8  -6   4    6.20    2.60
   8   6  -4    5.20    5.40
  -8   6   4    0.00    1.50
   8   6  -4    9.10    5.80
   7  -6  -4   57.59    3.90
  -7  -6   4   65.59    5.60
  -7  -6   4   79.69    6.20
  -7   6   4   64.09    3.40
   7   6  -4   61.09    8.70
   7   6  -4   50.79    8.40
   6  -6  -4    3.40    1.40
  -6  -6   4    5.00    2.30
  -6  -6   4    4.30    3.00
   6  -6  -4    3.50    1.00
   6   6  -4    9.90    4.30
  -6   6   4    1.40    1.00
   6   6  -4    7.70    5.10
   5  -6  -4    2.90    0.80
   5  -6  -4    4.30    0.70
  -5  -6   4    1.70    1.80
  -5  -6   4    3.20    2.70
  -5   6   4    3.80    0.80
   5   6  -4    4.50    3.30
   5   6  -4    1.20    3.20
  -4  -6   4   -1.10    1.90
   4  -6  -4    2.10    0.40
  -4  -6   4    1.70    2.30
   4  -6  -4    1.60    0.50
  -4   6   4    1.60    0.60
  -4   6   4    0.30    0.80
   4   6  -4    0.60    2.60
   4   6  -4    4.70    4.40
  -3  -6   4  196.68    8.40
   3  -6  -4  219.28    6.50
   3  -6  -4  218.28    6.40
  -3  -6   4  213.98    8.50
  -3   6   4  214.08    7.00
   3   6  -4  205.18   11.50
   3   6  -4  217.98   10.50
  -2  -6   4    2.60    1.60
   2  -6  -4   -0.10    1.00
  -2  -6   4    0.50    1.30
  -2   6   4    2.80    1.00
   2   6  -4    1.80    3.60
   2   6  -4   -0.20    2.80
  -2   6   4    0.80    0.90
   1  -6  -4    0.10    0.20
  -1  -6   4    0.90    1.40
   1  -6  -4    0.00    1.10
  -1  -6   4   -1.80    1.60
  -1   6   4    1.30    1.20
  -1   6   4   -0.50    1.00
   1   6  -4   -2.90    2.40
   1   6  -4   -2.10    2.10
   0  -6  -4  499.85   15.30
   0  -6   4  489.65   15.90
   0  -6   4  483.75   16.10
   0  -6  -4  488.65   15.20
   0   6   4  495.55   15.50
   0   6   4  493.25   15.80
   0   6  -4  495.65   18.20
   0   6  -4  496.45   17.20
  -1  -6  -4  189.98    7.30
   1  -6   4  188.08    7.50
  -1  -6  -4  190.78    7.40
   1  -6   4  177.98    7.50
  -1   6  -4  187.18    8.40
  -1   6  -4  196.68    9.40
   1   6   4  188.18    8.00
   1   6   4  174.18    7.20
  -2  -6  -4   11.60    2.20
  -2  -6  -4   10.40    2.20
  -2   6  -4   16.50    3.50
   2   6   4   11.80    3.10
  -2   6  -4   13.50    2.70
  -3  -6  -4    2.20    1.90
  -3  -6  -4   -3.70    2.40
  -3   6  -4    0.20    2.40
  -3   6  -4    2.70    2.10
   3   6   4    0.00    2.10
  -4  -6  -4   21.60    3.40
  -4  -6  -4   21.30    3.80
  -4   6  -4   32.20    4.00
   4   6   4   28.30    4.90
  -4   6  -4   21.90    3.20
  -5  -6  -4   36.90    4.50
  -5  -6  -4   42.30    4.30
   5   6   4   33.20    5.90
  -5   6  -4   37.70    3.90
  -5   6  -4   43.70    5.20
  -6  -6  -4   34.50    4.70
  -6  -6  -4   32.30    4.70
  -6   6  -4   34.60    4.20
  -6   6  -4   28.80    4.70
   6   6   4   32.00    6.20
  -7  -6  -4   56.89    6.60
  -7  -6  -4   48.00    5.80
   7   6   4   42.00    6.80
  -7   6  -4   51.59    5.60
  -7   6  -4   49.99    4.70
  -8  -6  -4    3.30    4.00
  -8  -6  -4    0.30    2.80
  -8   6  -4    3.90    3.40
   8   6   4    6.10    5.70
  -9  -6  -4    4.20    3.50
  -9  -6  -4    7.10    5.00
   9   6   4    4.70    4.80
  -9   6  -4    5.20    3.70
 -10  -6  -4    8.30    4.10
  10  -6   4    8.60    4.80
 -10  -6  -4    5.40    4.80
  10   6   4    4.30    7.40
 -10   6  -4   13.40    4.40
  11  -6   4   10.40    5.50
 -11  -6  -4    4.70    5.00
 -11  -6  -4   10.60    5.60
 -11   6  -4   19.50    4.90
  11   6   4    7.90    6.50
 -11  -7   4    7.80    4.60
  11   7  -4   -6.20    6.00
 -10  -7   4   -1.70    4.10
  10   7  -4    3.90    7.00
 -10   7   4    2.00    2.10
  -9  -7   4    1.00    3.70
  -9  -7   4    2.20    3.20
   9  -7  -4    4.10    2.20
   9   7  -4    0.30    6.30
   9   7  -4   11.10    5.60
  -9   7   4    4.30    1.80
  -8  -7   4   -0.60    2.40
   8  -7  -4    0.20    1.50
  -8  -7   4    4.70    2.60
   8   7  -4   10.40    6.20
   8   7  -4    1.50    5.60
  -8   7   4   -0.50    1.30
   7  -7  -4   61.09    2.90
  -7  -7   4   61.69    6.00
  -7  -7   4   67.39    5.90
   7   7  -4   64.09    9.40
   7   7  -4   74.59    8.10
  -7   7   4   63.69    3.10
  -6  -7   4  102.49    6.20
  -6  -7   4   97.79    6.80
   6   7  -4   91.79    8.50
   6   7  -4  121.29    9.60
  -6   7   4  100.89    3.60
  -5  -7   4   33.90    4.10
  -5  -7   4   30.20    3.80
  -5   7   4   30.60    1.30
   5   7  -4   38.70    6.40
   5   7  -4   26.40    6.00
  -4  -7   4  182.68    8.20
  -4  -7   4  180.38    8.00
  -4   7   4  164.68    5.40
   4   7  -4  177.68   10.80
   4   7  -4  174.68   10.60
   3  -7  -4   71.69    2.40
  -3  -7   4   74.09    4.60
  -3  -7   4   69.49    4.50
   3  -7  -4   75.09    2.50
  -3   7   4   68.99    2.90
   3   7  -4   57.59    6.30
   3   7  -4   68.79    6.10
  -2  -7   4    2.00    1.60
  -2  -7   4    2.60    1.70
   2  -7  -4    1.30    1.00
  -2   7   4    2.10    0.90
   2   7  -4    5.30    3.40
  -2   7   4    1.90    1.00
   2   7  -4    3.00    2.90
   1  -7  -4   19.50    2.00
  -1  -7   4   20.90    2.80
  -1  -7   4   17.60    2.50
   1   7  -4   18.00    3.40
  -1   7   4   17.30    2.20
   1   7  -4   19.40    4.60
  -1   7   4   17.70    1.90
   0  -7   4   18.40    2.60
   0  -7  -4   14.20    2.20
   0  -7  -4   18.90    2.00
   0  -7   4   21.10    2.80
   0   7   4   17.00    2.10
   0   7  -4   22.80    3.80
   0   7   4   18.70    2.70
   0   7  -4   18.60    4.10
  -1  -7  -4    9.80    2.10
   1  -7   4   10.50    2.40
  -1  -7  -4    4.90    1.90
   1  -7   4    6.50    1.80
  -1   7  -4    8.60    3.30
   1   7   4    5.30    1.70
  -1   7  -4   11.80    2.90
   1   7   4    8.20    2.50
  -2  -7  -4   26.40    3.40
  -2  -7  -4   22.90    3.00
  -2   7  -4   27.50    3.60
  -2   7  -4   27.80    4.30
   2   7   4   26.10    4.00
  -3  -7  -4   10.20    3.00
  -3  -7  -4   13.60    2.70
  -3   7  -4   12.20    3.30
  -3   7  -4   15.90    2.60
   3   7   4    8.30    2.90
  -4  -7  -4   -3.50    2.60
  -4  -7  -4   -3.20    2.60
  -4   7  -4   -3.60    1.50
   4   7   4   -0.50    3.50
  -4   7  -4   -0.40    1.80
  -5  -7  -4    3.70    2.60
  -5  -7  -4    8.90    3.00
   5   7   4   -0.40    4.20
  -5   7  -4    5.60    3.30
  -5   7  -4    2.50    2.20
  -6  -7  -4  116.99    7.40
  -6  -7  -4  129.99    8.20
  -6   7  -4  111.89    6.50
   6   7   4  118.09    9.80
  -6   7  -4  114.99    7.50
  -7  -7  -4   -1.50    2.60
  -7  -7  -4   -5.70    3.40
   7   7   4   -0.60    4.90
  -7   7  -4    1.40    3.00
  -8  -7  -4    8.20    3.70
  -8  -7  -4   -0.10    3.80
   8   7   4    3.50    4.40
  -8   7  -4    2.30    3.20
  -9  -7  -4    3.90    3.50
  -9  -7  -4   -1.20    3.20
  -9   7  -4    4.00    3.40
   9   7   4   -4.40    3.80
 -10  -7  -4    5.30    3.90
 -10  -7  -4    7.70    4.90
  10  -7   4    1.80    4.60
 -10   7  -4    3.80    3.70
  10   7   4    6.80    7.80
  11  -7   4   12.20    5.10
 -11  -7  -4   16.00    4.90
 -11  -7  -4    0.20    5.30
  11   7   4    2.60    5.80
 -11   7  -4    9.40    4.60
 -11  -8   4   -0.90    4.30
  11   8  -4   16.00    9.00
 -10  -8   4    1.80    3.90
 -10  -8   4    1.60    4.20
  10   8  -4    5.40    7.00
  10   8  -4   -9.90    6.00
  -9  -8   4    2.50    4.00
  -9  -8   4    3.30    3.70
   9   8  -4    4.70    5.10
   9   8  -4    3.30    4.90
  -8  -8   4   47.60    5.80
  -8  -8   4   49.20    6.20
   8   8  -4   48.40    8.90
  -8   8   4   39.40    2.50
   8   8  -4   43.70    9.00
  -7  -8   4   12.10    3.40
  -7  -8   4   20.60    4.20
  -7   8   4   15.30    1.40
   7   8  -4   22.10    7.20
   7   8  -4   22.60    7.10
  -6  -8   4   35.10    4.60
  -6  -8   4   34.70    4.40
   6   8  -4   29.10    7.20
   6   8  -4   33.10    6.70
  -6   8   4   28.20    1.10
  -5  -8   4  110.99    6.30
  -5  -8   4  106.79    6.90
   5   8  -4  109.39    8.70
   5   8  -4   89.19    8.60
  -4  -8   4    3.10    2.50
  -4  -8   4   -0.40    1.90
   4   8  -4    1.40    3.40
   4   8  -4   -3.50    3.70
  -3  -8   4  227.88    9.60
  -3  -8   4  226.28    9.30
   3  -8  -4  224.28    6.50
   3  -8  -4  224.08    6.50
   3   8  -4  239.38   12.50
   3   8  -4  237.58   12.10
  -3   8   4  216.08    7.10
  -2  -8   4  179.78    8.10
   2  -8  -4  178.28    6.00
  -2  -8   4  186.68    8.00
  -2   8   4  174.08    6.20
   2   8  -4  197.28   10.20
   2   8  -4  186.98   11.10
  -2   8   4  166.98    5.90
  -1  -8   4    1.40    1.70
  -1  -8   4    1.70    2.00
   1  -8  -4    1.10    1.40
   1  -8  -4    1.00    0.90
  -1   8   4    1.70    1.10
   1   8  -4   -4.60    3.20
  -1   8   4   -1.60    1.30
   1   8  -4   -2.80    2.40
   0  -8  -4   38.20    2.80
   0  -8  -4   37.80    3.20
   0  -8   4   36.00    3.70
   0  -8   4   39.50    3.50
   0   8   4   40.60    2.90
   0   8  -4   44.90    4.80
   0   8   4   37.20    3.40
   0   8  -4   35.10    5.40
   1  -8   4  196.08    8.20
  -1  -8  -4  194.98    7.90
  -1  -8  -4  188.08    7.60
   1  -8   4  189.18    7.90
  -1   8  -4  194.98    9.10
  -1   8  -4  210.58   10.50
   1   8   4  204.48    9.00
   2  -8   4   10.60    2.40
  -2  -8  -4    8.20    2.70
  -2  -8  -4    7.10    2.50
  -2   8  -4    3.20    2.90
   2   8   4    7.70    3.20
  -2   8  -4    5.40    2.30
  -3  -8  -4   24.30    3.40
  -3  -8  -4   21.80    3.70
  -3   8  -4   20.90    3.30
   3   8   4   27.80    4.80
  -3   8  -4   20.60    4.10
  -4  -8  -4    1.20    2.10
  -4  -8  -4   -0.20    2.90
  -4   8  -4   -0.30    1.90
  -4   8  -4    1.10    2.90
   4   8   4   -2.90    3.40
  -5  -8  -4   37.00    4.70
  -5  -8  -4   21.20    4.50
  -5   8  -4   37.10    5.10
   5   8   4   26.70    5.90
  -5   8  -4   33.50    4.00
  -6  -8  -4   43.70    5.90
  -6  -8  -4   38.40    5.10
  -6   8  -4   45.50    5.80
   6   8   4   39.10    6.40
  -7  -8  -4   -0.50    3.90
  -7  -8  -4    0.30    2.80
   7   8   4   -0.70    3.50
  -7   8  -4   -3.60    2.80
  -8  -8  -4   13.10    4.80
  -8  -8  -4    4.60    4.40
   8   8   4    2.50    6.10
  -8   8  -4   11.80    3.90
  -9  -8  -4    4.90    3.50
  -9  -8  -4    2.40    4.80
   9   8   4   -1.30    6.50
  -9   8  -4    0.90    3.20
 -10  -8  -4    1.80    5.30
 -10  -8  -4   -0.10    4.80
  10  -8   4   -0.70    3.90
  10   8   4    4.10    7.50
 -10   8  -4    7.70    4.00
 -11  -8  -4    2.80    4.20
  11  -8   4   -4.20    4.60
 -11  -8  -4   -3.60    5.20
  11   8   4   -0.70    5.90
 -11   8  -4   -1.80    3.60
 -11  -9   4    6.40    4.00
  11   9  -4    4.30    6.20
 -10  -9   4   -0.30    3.00
 -10  -9   4   -2.20    2.70
  10   9  -4    6.70    7.50
  10   9  -4    1.80    7.10
  -9  -9   4    7.20    3.60
  -9  -9   4    2.90    3.70
   9   9  -4    3.10    6.80
   9   9  -4   -0.10    4.80
  -8  -9   4    8.50    4.50
  -8  -9   4   12.50    4.10
   8   9  -4    3.90    5.10
   8   9  -4   10.50    5.40
  -7  -9   4   25.60    4.50
  -7  -9   4   34.40    4.70
   7   9  -4   36.30    7.80
   7   9  -4   23.20    6.60
  -6  -9   4   72.59    6.40
  -6  -9   4   85.39    6.20
   6   9  -4   78.89    8.50
   6   9  -4   84.59    9.40
  -5  -9   4   29.20    4.50
  -5  -9   4   33.10    4.80
   5   9  -4   23.70    6.10
   5   9  -4   27.40    6.70
  -4  -9   4   60.19    4.80
  -4  -9   4   70.19    5.60
   4   9  -4   68.39    7.60
   4   9  -4   64.39    6.90
  -3  -9   4  135.39    6.90
  -3  -9   4  136.59    7.30
   3  -9  -4  132.99    4.10
  -3   9   4  130.49    4.70
   3   9  -4  132.49    9.60
   3   9  -4  149.29    9.80
  -2  -9   4   91.79    5.70
   2  -9  -4   93.49    3.80
  -2  -9   4   89.29    5.40
  -2   9   4   87.29    3.70
   2   9  -4  101.29    7.70
   2   9  -4   95.39    7.80
  -2   9   4   97.29    4.00
  -1  -9   4   18.60    2.90
  -1  -9   4   14.60    2.70
   1  -9  -4   20.00    2.30
   1  -9  -4   16.60    1.60
   1   9  -4   15.00    4.30
  -1   9   4   19.60    2.60
   1   9  -4   19.40    4.20
  -1   9   4   17.80    2.20
   0  -9  -4  110.69    5.20
   0  -9   4  114.29    5.90
   0  -9   4  106.89    5.90
   0  -9  -4  109.79    4.80
   0   9   4  103.29    5.80
   0   9  -4   99.89    7.40
   0   9   4  108.79    5.20
   0   9  -4  109.89    7.20
  -1  -9  -4   33.80    3.40
   1  -9   4   41.00    3.60
  -1  -9  -4   32.10    3.10
   1  -9   4   33.20    3.50
   1   9   4   34.20    4.30
  -1   9  -4   32.70    3.70
  -1   9  -4   26.70    5.10
  -2  -9  -4   -0.20    2.10
   2  -9   4   -0.30    1.80
  -2  -9  -4   -3.40    2.00
  -2   9  -4   -0.90    2.80
   2   9   4    2.10    2.80
  -2   9  -4    0.50    2.20
  -3  -9  -4    1.00    2.70
  -3  -9  -4   -0.60    2.60
  -3   9  -4    6.80    3.30
   3   9   4    6.10    3.50
  -3   9  -4    0.90    2.30
  -4  -9  -4    0.20    3.20
  -4  -9  -4   -3.10    1.90
  -4   9  -4   -3.10    2.70
   4   9   4   -1.90    3.00
  -4   9  -4   -1.70    1.80
  -5  -9  -4   71.39    5.80
  -5  -9  -4   60.99    5.40
  -5   9  -4   64.59    4.80
   5   9   4   85.89    8.50
  -5   9  -4   71.49    6.20
  -6  -9  -4   61.99    6.60
  -6  -9  -4   80.99    7.20
   6   9   4   53.69    7.70
  -6   9  -4   57.79    5.80
  -7  -9  -4    4.40    3.30
  -7  -9  -4    7.60    4.30
   7   9   4   11.10    6.10
  -7   9  -4    2.00    3.20
  -8  -9  -4   -0.30    3.20
  -8  -9  -4    1.50    4.20
  -8   9  -4    3.40    3.70
   8   9   4  -10.30    5.20
  -9  -9  -4    4.90    3.70
  -9  -9  -4    2.60    5.10
  -9   9  -4    5.50    3.60
   9   9   4    5.00    6.90
 -10  -9  -4    9.10    5.60
  10  -9   4    1.00    4.40
 -10  -9  -4   -0.50    5.40
 -10   9  -4    4.00    3.60
  10   9   4   -2.50    4.90
 -11  -9  -4    5.70    5.60
 -11   9  -4    8.20    4.40
 -11 -10   4    5.40    4.30
  11  10  -4    9.00    9.10
 -10 -10   4    1.90    4.90
 -10 -10   4    1.80    4.50
  10  10  -4    3.30    7.70
  10  10  -4    4.30    7.20
  -9 -10   4   -2.60    4.10
  -9 -10   4   -0.90    3.70
   9  10  -4    0.50    6.80
   9  10  -4    9.40    7.90
  -8 -10   4   -0.30    2.90
  -8 -10   4   -1.70    2.60
   8  10  -4    0.50    6.40
   8  10  -4    2.60    5.20
  -7 -10   4    4.50    3.10
  -7 -10   4    4.00    3.70
   7  10  -4    2.20    4.80
   7  10  -4   11.20    5.60
  -6 -10   4    9.30    3.20
  -6 -10   4    5.90    3.00
   6  10  -4    2.60    6.40
   6  10  -4    3.70    4.50
  -5 -10   4   19.40    3.60
  -5 -10   4   23.40    4.40
   5  10  -4   22.90    6.20
   5  10  -4   19.50    5.30
  -4 -10   4    9.70    3.30
  -4 -10   4   14.20    3.70
   4  10  -4    3.80    3.70
   4  10  -4    6.80    5.80
   3 -10  -4  131.19    4.20
  -3 -10   4  131.99    7.00
  -3 -10   4  126.99    7.00
   3  10  -4  138.49   10.10
  -3  10   4  131.29    4.80
   3  10  -4  129.19    9.00
   2 -10  -4    6.90    1.50
  -2 -10   4   10.40    3.20
  -2 -10   4    6.40    2.70
  -2  10   4    7.90    1.40
   2  10  -4   11.10    4.30
  -2  10   4   11.30    1.60
   2  10  -4    8.80    3.50
   1 -10  -4  123.39    4.60
  -1 -10   4  122.99    6.30
   1 -10  -4  112.59    5.20
  -1 -10   4  132.79    6.80
   1  10  -4  127.89    7.90
  -1  10   4  108.89    5.10
  -1  10   4  110.79    5.60
   1  10  -4  117.99    8.60
   0 -10   4    0.30    2.10
   0 -10  -4   -3.80    1.60
   0 -10   4    1.30    1.70
   0 -10  -4    0.60    1.50
   0  10   4    1.60    1.50
   0  10  -4    0.40    2.60
   0  10   4   -2.30    2.10
   0  10  -4    0.20    3.70
  -1 -10  -4   67.69    4.20
   1 -10   4   62.49    4.30
   1 -10   4   69.79    4.80
  -1 -10  -4   67.29    4.50
  -1  10  -4   75.29    6.90
  -1  10  -4   75.69    5.80
   1  10   4   61.09    5.30
  -2 -10  -4   23.10    3.50
  -2 -10  -4   21.60    3.50
   2 -10   4   21.60    3.20
  -2  10  -4   20.00    4.60
  -2  10  -4   21.40    3.90
   2  10   4   21.10    4.50
  -3 -10  -4   15.20    3.10
  -3 -10  -4   16.90    3.80
  -3  10  -4   14.30    4.20
   3  10   4   20.00    4.30
  -3  10  -4   19.20    3.50
  -4 -10  -4    3.10    3.30
  -4 -10  -4    5.20    3.30
  -4  10  -4    1.20    3.40
   4  10   4    0.50    3.30
  -4  10  -4    7.40    2.70
  -5 -10  -4  117.69    7.80
  -5 -10  -4  111.19    7.30
   5  10   4  116.49    9.00
  -5  10  -4  126.29    8.40
  -6 -10  -4   -3.90    3.70
  -6 -10  -4   -3.80    3.40
  -6  10  -4    2.20    3.00
   6  10   4   -6.10    4.80
  -7 -10  -4   13.60    4.90
  -7 -10  -4   12.10    4.80
   7  10   4   19.10    5.90
  -7  10  -4   18.70    4.40
  -8 -10  -4    2.50    4.70
  -8 -10  -4   -2.70    2.60
  -8  10  -4   -2.50    3.20
   8  10   4   -1.30    4.60
  -9 -10  -4   -1.70    3.50
  -9 -10  -4    2.90    3.80
   9  10   4   -4.50    4.60
  -9  10  -4   10.80    3.90
 -10 -10  -4    4.20    4.40
  10 -10   4   -0.90    4.00
 -10 -10  -4    9.00    5.80
 -10  10  -4    6.70    3.60
  10  10   4   -7.00    5.00
 -10 -11   4    2.20    3.70
 -10 -11   4   -3.40    4.50
  10  11  -4    9.80    6.70
  10  11  -4    0.30    5.70
  -9 -11   4   -5.20    4.30
  -9 -11   4   -2.00    4.20
   9  11  -4   -8.20    4.30
   9  11  -4    9.80    8.20
  -8 -11   4    5.20    3.70
  -8 -11   4    2.10    3.90
   8  11  -4   11.60    8.30
   8  11  -4   10.40    6.20
  -7 -11   4   -0.60    2.50
  -7 -11   4    2.90    4.20
   7  11  -4    5.00    6.40
   7  11  -4    5.60    7.00
  -6 -11   4   28.40    5.20
  -6 -11   4   17.70    4.70
   6  11  -4   15.00    6.10
   6  11  -4    9.40    6.50
  -5 -11   4   31.90    5.00
  -5 -11   4   35.60    4.90
   5  11  -4   30.60    7.40
   5  11  -4   38.80    8.70
  -4 -11   4    7.80    3.00
  -4 -11   4    4.40    3.40
  -4  11   4    7.00    0.70
  -4  11   4    6.30    0.80
   4  11  -4   14.10    6.60
   4  11  -4    5.30    5.10
  -3 -11   4  151.88    8.20
   3 -11  -4  151.68    4.90
  -3 -11   4  154.18    8.30
  -3  11   4  146.99    5.40
   3  11  -4  148.49   10.70
   3  11  -4  138.89   10.70
  -2 -11   4    4.30    2.20
  -2 -11   4   11.30    2.90
   2 -11  -4   11.40    1.80
   2  11  -4   11.90    4.70
   2  11  -4    4.90    4.10
  -2  11   4   13.70    1.90
   1 -11  -4    6.80    1.40
  -1 -11   4    6.80    2.20
   1 -11  -4    7.60    2.00
  -1 -11   4    7.00    2.90
  -1  11   4    7.00    1.80
  -1  11   4    3.10    1.90
   1  11  -4    1.20    2.60
   1  11  -4    1.70    3.40
   0 -11   4    3.90    2.50
   0 -11  -4    6.20    2.30
   0 -11   4    7.70    2.80
   0 -11  -4    6.70    2.00
   0  11   4    2.40    2.50
   0  11   4    8.20    2.20
   0  11  -4    3.20    3.30
   0  11  -4    8.30    4.50
  -1 -11  -4   -0.50    2.10
   1 -11   4    0.40    2.10
   1 -11   4    1.60    2.10
  -1 -11  -4    1.00    1.90
  -1  11  -4    2.10    3.70
  -1  11  -4   -4.40    2.30
   1  11   4   -2.40    2.50
  -2 -11  -4   22.70    3.70
  -2 -11  -4   22.00    3.40
   2 -11   4   26.20    3.60
  -2  11  -4   31.00    4.20
   2  11   4   33.20    5.30
  -2  11  -4   27.70    5.30
  -3 -11  -4   17.60    3.70
  -3 -11  -4   13.40    3.60
   3  11   4   10.20    4.50
  -3  11  -4    8.70    2.90
  -3  11  -4    7.50    3.80
  -4 -11  -4    0.30    3.20
  -4 -11  -4   -0.50    2.40
   4  11   4    2.70    3.40
  -4  11  -4   -0.30    3.40
  -5 -11  -4   64.19    6.70
  -5 -11  -4   67.59    5.80
  -5  11  -4   52.29    6.00
   5  11   4   50.89    7.50
  -6 -11  -4   -0.90    2.80
  -6 -11  -4    1.50    3.00
  -6  11  -4    6.90    3.60
   6  11   4    0.90    4.20
  -7 -11  -4    1.80    3.30
  -7 -11  -4   -1.10    4.10
   7  11   4   -0.80    5.80
  -7  11  -4    8.70    3.80
  -8 -11  -4    1.00    3.40
  -8 -11  -4    7.80    3.90
   8  11   4   -0.60    6.30
  -8  11  -4    3.50    3.60
  -9 -11  -4   -2.60    5.00
  -9 -11  -4    0.50    3.80
  -9  11  -4   11.00    4.10
   9  11   4    3.40    6.10
 -10 -11  -4    3.90    5.70
 -10 -11  -4    1.50    5.30
  10  11   4   -1.30    5.50
 -10  11  -4    1.90    3.90
 -10 -12   4   -1.90    4.50
 -10 -12   4    4.90    5.20
  10  12  -4   12.80    9.00
  10  12  -4   -2.00    8.50
  -9 -12   4   -2.40    2.90
  -9 -12   4   -1.20    4.90
   9  12  -4  -21.20    6.00
   9  12  -4   -4.50    4.80
  -8 -12   4   -3.50    2.90
  -8 -12   4    6.40    4.70
   8  12  -4    6.50    5.90
   8  12  -4    8.90    8.00
  -7 -12   4    7.30    4.40
  -7 -12   4    6.00    4.20
   7  12  -4    1.10    6.60
   7  12  -4    1.70    5.00
  -6 -12   4   16.70    3.90
  -6 -12   4   11.20    4.50
   6  12  -4   20.20    6.00
   6  12  -4   10.50    6.00
  -5 -12   4   21.20    4.00
  -5 -12   4   32.20    4.80
   5  12  -4   18.40    7.00
   5  12  -4   16.80    6.00
  -4 -12   4   22.40    4.00
  -4 -12   4   40.40    5.00
   4  12  -4   27.80    6.60
   4  12  -4   26.50    6.00
  -4  12   4   22.80    1.60
  -3 -12   4   13.60    3.80
  -3 -12   4    5.00    2.50
   3 -12  -4    6.50    1.20
   3  12  -4    4.20    4.60
   3  12  -4    5.10    6.00
  -2 -12   4    2.30    3.00
  -2 -12   4   -1.10    2.70
   2 -12  -4   -0.60    1.40
   2  12  -4    2.20    5.20
   2  12  -4    0.50    3.00
  -1 -12   4    3.60    3.00
  -1 -12   4    3.70    2.20
   1 -12  -4    2.90    2.00
   1  12  -4    1.50    3.40
   1  12  -4    3.50    3.90
   0 -12  -4    3.40    2.30
   0 -12  -4    0.60    1.60
   0 -12   4    7.90    2.90
   0 -12   4   -2.90    2.20
   0  12  -4    6.70    3.70
   0  12  -4   -0.60    2.90
   0  12   4   -1.50    2.50
   1 -12   4    6.20    2.50
  -1 -12  -4    9.50    2.90
  -1 -12  -4    7.20    2.40
   1 -12   4    4.60    2.10
  -1  12  -4    0.90    2.70
   1  12   4    5.60    3.10
  -1  12  -4    6.70    3.80
  -2 -12  -4   10.80    3.10
  -2 -12  -4    7.60    2.90
   2 -12   4    6.90    2.70
   2  12   4    7.00    3.70
  -2  12  -4    8.20    4.40
  -2  12  -4    7.10    3.20
  -3 -12  -4   36.80    4.70
  -3 -12  -4   24.10    4.40
  -3  12  -4   30.00    5.80
  -3  12  -4   32.80    4.40
   3  12   4   40.20    6.40
  -4 -12  -4    9.00    3.80
  -4 -12  -4    2.90    3.40
   4  12   4    1.30    3.30
  -4  12  -4    0.70    3.60
  -5 -12  -4    7.60    3.30
  -5 -12  -4    2.60    3.00
  -5  12  -4   10.40    4.10
   5  12   4    0.10    5.20
  -6 -12  -4   10.60    4.90
  -6 -12  -4   11.00    3.80
  -6  12  -4   20.60    4.50
   6  12   4    9.90    5.20
  -7 -12  -4   -1.20    3.10
  -7 -12  -4  -12.10    3.50
   7  12   4   -3.60    4.40
  -7  12  -4    5.30    3.70
  -8 -12  -4   -5.60    4.20
  -8 -12  -4   -2.70    4.80
   8  12   4    3.90    7.00
  -8  12  -4   -0.80    3.20
  -9 -12  -4    4.60    5.40
  -9 -12  -4   -3.20    3.70
  -9  12  -4    5.40    3.80
   9  12   4    3.80    7.40
 -10 -12  -4    3.70    6.00
 -10  12  -4    0.20    3.30
 -10 -13   4    1.00    3.90
  -9 -13   4    8.40    5.30
  -9 -13   4   -0.60    4.70
   9  13  -4   -0.60    7.80
   9  13  -4    4.70    8.60
  -8 -13   4    3.00    4.60
  -8 -13   4   -1.60    4.40
   8  13  -4   -0.10    6.90
   8  13  -4   14.10    6.90
  -7 -13   4   -1.30    2.80
  -7 -13   4    5.50    4.70
   7  13  -4    0.20    7.40
   7  13  -4   -2.20    4.50
  -6 -13   4   14.90    4.90
  -6 -13   4   30.40    5.80
   6  13  -4   14.90    8.60
   6  13  -4   15.70    6.50
  -5 -13   4    3.50    3.90
  -5 -13   4   -0.50    2.70
   5  13  -4   -0.40    4.00
   5  13  -4   -5.90    5.90
  -4 -13   4   18.10    4.60
  -4 -13   4   12.70    3.60
   4  13  -4   14.10    5.10
   4  13  -4   19.30    7.60
  -4  13   4   14.00    1.80
  -3 -13   4    5.80    3.60
  -3 -13   4    9.10    3.70
   3 -13  -4    5.80    1.30
   3  13  -4    7.00    4.10
  -3  13   4    6.80    2.20
   3  13  -4    2.90    4.60
  -2 -13   4   23.50    4.20
  -2 -13   4   15.00    3.70
   2 -13  -4   17.90    2.30
   2  13  -4   19.80    6.60
   2  13  -4   13.80    5.20
   1 -13  -4   11.70    2.40
  -1 -13   4    4.40    2.90
  -1 -13   4   14.10    3.50
   1  13  -4    6.30    4.10
   1  13  -4   11.90    5.50
   0 -13   4   13.00    3.20
   0 -13   4   13.60    3.30
   0 -13  -4    9.60    2.50
   0  13  -4    6.60    3.60
   0  13  -4   11.00    5.40
  -1 -13  -4   -0.10    2.40
   1 -13   4    1.40    2.50
  -1 -13  -4   -1.00    2.10
   1 -13   4   -1.10    2.30
   1  13   4   -0.30    3.00
  -1  13  -4   -1.60    4.00
  -1  13  -4   -0.70    2.70
  -2 -13  -4   17.50    3.50
  -2 -13  -4   18.00    3.70
   2 -13   4   17.90    3.50
   2  13   4    8.80    4.00
  -2  13  -4   16.10    4.50
  -2  13  -4   17.00    3.90
  -3 -13  -4    2.20    3.20
  -3 -13  -4    6.20    2.60
   3  13   4   10.00    4.90
  -3  13  -4   13.60    4.90
  -4 -13  -4    8.10    4.10
  -4 -13  -4   15.80    4.20
  -4  13  -4    5.20    4.00
   4  13   4    3.50    4.70
  -5 -13  -4    6.00    4.20
  -5 -13  -4    4.50    3.10
   5  13   4    1.80    5.10
  -5  13  -4    6.80    4.10
  -6 -13  -4    2.50    3.40
  -6 -13  -4    3.70    4.30
  -6  13  -4    7.80    3.70
   6  13   4   -1.30    5.50
  -7 -13  -4   -7.00    4.00
  -7 -13  -4    5.20    5.00
  -7  13  -4   -1.40    3.30
   7  13   4   -8.40    5.40
  -8 -13  -4   -0.70    3.60
  -8 -13  -4   -0.80    5.00
   8  13   4   12.20    6.30
  -8  13  -4    0.90    3.70
  -9 -13  -4   -0.60    5.10
  -9 -13  -4    0.60    5.40
   9  13   4    1.30    7.50
  -9  13  -4   -0.20    3.40
  -9 -14   4   -1.40    3.30
  -9 -14   4    3.70    5.10
   9  14  -4   -2.60    6.00
   9  14  -4    3.80    6.20
  -8 -14   4    9.30    5.50
  -8 -14   4   13.30    5.50
   8  14  -4   15.20    9.50
   8  14  -4    4.40    7.50
  -7 -14   4    0.70    4.30
  -7 -14   4   -6.10    4.10
   7  14  -4   -0.50    5.20
   7  14  -4   -8.30    4.40
  -6 -14   4    0.90    4.30
  -6 -14   4   -0.20    3.10
   6  14  -4   -1.10    6.20
   6  14  -4    2.70    6.00
  -5 -14   4   38.50    5.60
  -5 -14   4   36.80    5.50
   5  14  -4   27.40    7.70
   5  14  -4   38.70    7.50
  -4 -14   4   10.40    4.20
  -4 -14   4    5.40    4.10
   4  14  -4   -0.20    5.40
   4  14  -4    9.60    5.80
  -3 -14   4   12.40    3.60
  -3 -14   4    8.90    3.10
   3 -14  -4    9.60    1.50
  -3  14   4    9.70    2.60
   3  14  -4    6.10    5.30
   3  14  -4   11.10    6.60
   2 -14  -4    8.30    2.00
  -2 -14   4    5.10    2.70
  -2 -14   4    5.30    2.60
   2  14  -4    2.40    4.30
   2  14  -4    2.50    4.50
  -1 -14   4   61.99    5.60
   1 -14  -4   66.09    4.40
  -1 -14   4   61.19    5.70
   1  14  -4   53.69    9.00
   1  14  -4   56.09    7.30
   0 -14  -4   17.50    3.20
   0 -14   4   12.80    3.30
   0 -14   4   17.40    3.90
   0  14  -4   25.20    4.80
   0  14  -4   20.90    6.40
   1 -14   4   52.89    4.90
   1 -14   4   45.80    5.10
  -1 -14  -4   42.20    4.40
  -1  14  -4   42.50    5.60
  -1  14  -4   34.60    6.80
   2 -14   4    8.30    3.10
  -2 -14  -4    5.60    3.10
  -2  14  -4    6.90    4.70
  -3 -14  -4   23.00    4.20
  -3 -14  -4   24.90    4.60
  -3  14  -4   21.40    5.70
   3  14   4   24.80    5.90
  -4 -14  -4   56.39    6.20
  -4 -14  -4   78.39    7.00
  -4  14  -4   57.59    7.30
   4  14   4   49.90    8.10
  -5 -14  -4    4.70    4.20
  -5 -14  -4   -1.70    2.50
   5  14   4    7.40    5.60
  -5  14  -4    0.10    3.70
  -6 -14  -4   -4.60    3.80
  -6 -14  -4    0.50    4.70
  -6  14  -4    3.30    3.80
   6  14   4    2.10    4.60
  -7 -14  -4   -0.20    4.40
  -7 -14  -4   -4.50    3.20
  -7  14  -4   -2.00    3.50
   7  14   4   -8.70    3.90
  -8 -14  -4   -0.20    5.30
  -8 -14  -4    3.10    5.30
  -8  14  -4    2.60    3.70
   8  14   4  -15.30    6.40
  -9 -14  -4    2.30    6.20
  -9 -14  -4    3.00    5.90
   9  14   4    3.40    6.00
  -9  14  -4    7.80    4.20
  -8 -15   4    6.20    4.30
  -8 -15   4   -3.80    4.90
   8  15  -4   17.80    9.80
   8  15  -4   10.20    6.70
  -7 -15   4   11.80    5.40
  -7 -15   4    9.40    5.10
   7  15  -4   12.50    9.20
   7  15  -4   10.20    8.00
  -6 -15   4   -5.20    3.90
  -6 -15   4   -2.70    2.90
   6  15  -4  -12.40    6.90
   6  15  -4   -4.00    6.40
  -5 -15   4   19.30    5.40
  -5 -15   4   23.00    5.30
   5  15  -4    5.60    7.90
   5  15  -4   20.90    7.20
  -4 -15   4   21.10    5.10
  -4 -15   4    7.70    3.60
   4  15  -4   17.30    6.70
   4  15  -4   14.60    8.10
  -3 -15   4   39.90    5.50
   3 -15  -4   40.30    2.70
  -3 -15   4   48.00    5.20
   3  15  -4   37.10    8.80
  -3  15   4   38.10    4.20
   3  15  -4   44.10    7.70
  -2 -15   4    2.10    3.20
  -2 -15   4    0.20    3.20
   2 -15  -4    0.30    1.80
  -2  15   4    0.30    2.90
   2  15  -4    2.80    6.40
   2  15  -4    3.30    3.30
  -1 -15   4    4.80    3.30
   1 -15  -4   11.80    2.70
  -1 -15   4    5.30    3.40
   1  15  -4   14.20    4.40
   1  15  -4    1.40    5.40
   0 -15  -4    0.30    2.40
   0 -15   4   -3.10    2.60
   0 -15   4    1.90    2.90
   0  15  -4    3.70    3.80
   0  15  -4    4.20    5.20
   1 -15   4    0.10    2.60
  -1 -15  -4    2.70    2.70
  -1  15  -4    1.10    4.30
  -2 -15  -4    0.70    3.00
   2 -15   4    1.20    2.80
  -2  15  -4    0.10    4.30
  -3 -15  -4    7.00    3.70
  -3  15  -4    9.60    4.90
  -4 -15  -4   15.60    4.60
  -4  15  -4    6.80    4.70
  -5 -15  -4   20.20    5.60
  -5 -15  -4   30.00    5.90
   5  15   4   28.60    7.40
  -5  15  -4   31.80    6.10
  -6 -15  -4    0.70    3.70
  -6 -15  -4   -1.40    4.00
   6  15   4    5.00    6.60
  -6  15  -4    7.50    4.30
  -7 -15  -4    1.60    3.50
  -7 -15  -4   -0.40    4.80
   7  15   4   -6.60    6.30
  -7  15  -4    2.20    3.80
  -8 -15  -4   -3.70    3.80
  -8 -15  -4    1.20    4.00
  -8  15  -4   -3.30    3.60
   8  15   4   -3.00    5.00
  -8 -16   4   -5.10    4.90
  -8 -16   4   -5.60    4.80
   8  16  -4   -7.60    5.10
   8  16  -4   -0.80    6.40
  -7 -16   4    2.10    3.90
  -7 -16   4    1.40    4.70
   7  16  -4    5.00    6.80
   7  16  -4   13.20    8.60
  -6 -16   4   -4.30    4.40
  -6 -16   4    2.10    4.70
   6  16  -4   -0.30    7.10
   6  16  -4    4.10    8.50
  -5 -16   4    2.70    4.50
  -5 -16   4    2.90    4.70
   5  16  -4   -8.10    4.20
   5  16  -4  -12.30    4.90
  -4 -16   4   27.00    5.80
  -4 -16   4   20.80    5.10
   4  16  -4   27.60    7.40
   4  16  -4   22.00    7.50
  -3 -16   4   13.60    4.30
  -3 -16   4   13.90    3.70
   3  16  -4    9.80    5.50
  -3  16   4   12.50    3.10
   3  16  -4   24.70    8.40
  -2 -16   4    4.90    3.50
   2 -16  -4    4.60    2.00
  -2 -16   4    4.30    3.60
  -2  16   4   -2.90    3.00
   2  16  -4    6.00    4.70
   2  16  -4   -0.70    4.50
  -1 -16   4   14.70    4.10
   1 -16  -4   18.30    3.10
  -1  16   4   15.10    4.70
   1  16  -4   12.40    6.50
   0 -16   4    8.50    3.40
   0 -16  -4    5.20    2.90
   0  16  -4    5.50    4.70
  -1 -16  -4    2.30    2.70
   1 -16   4   -2.90    2.80
  -1  16  -4    1.00    4.80
   2 -16   4    1.20    2.90
  -2 -16  -4    1.00    3.10
  -2  16  -4    3.00    4.60
  -3 -16  -4    8.80    3.80
  -3  16  -4   13.60    5.20
  -4 -16  -4    2.30    4.20
  -4  16  -4    5.50    4.40
  -5 -16  -4   16.90    5.50
  -5  16  -4   14.00    4.80
  -6 -16  -4    8.00    5.70
  -6  16  -4   10.80    4.90
  -7 -16  -4    6.60    5.90
  -7  16  -4    7.60    4.10
  -7 -17   4   10.50    5.70
  -7 -17   4   -6.50    4.90
   7  17  -4   13.00    8.80
   7  17  -4    7.20    9.40
  -6 -17   4    3.00    5.30
  -6 -17   4    4.40    5.20
   6  17  -4    3.00    7.30
   6  17  -4   -3.60    5.50
  -5 -17   4   16.20    5.70
  -5 -17   4   10.00    4.20
   5  17  -4   -3.30    7.80
   5  17  -4   18.60    7.70
  -4 -17   4    0.50    4.00
  -4 -17   4    6.20    4.60
   4  17  -4    9.50    5.00
   4  17  -4   -0.30    7.30
  -3 -17   4   34.90    5.10
   3  17  -4   32.40    8.10
  -3  17   4   28.90    4.50
   3  17  -4   35.90    7.10
   2 -17  -4   -1.30    1.80
  -2 -17   4    3.00    2.70
  -2  17   4    0.80    3.10
   2  17  -4    7.70    7.50
  -1 -17   4    3.30    3.60
   1 -17  -4    4.40    2.50
   1  17  -4   -0.30    5.60
  -1  17   4   -2.10    3.30
   0 -17  -4    9.90    3.00
   0 -17   4    6.40    3.70
   0  17  -4   20.10    7.20
  -1 -17  -4   11.70    3.50
   1 -17   4    2.70    3.20
  -1  17  -4   15.40    6.50
   2 -17   4    1.70    3.10
  -2 -17  -4    4.20    3.80
  -2  17  -4    8.20    5.40
  -3 -17  -4   -2.00    3.40
  -3  17  -4   -3.10    4.00
  -4 -17  -4   -1.50    3.90
  -4  17  -4   -0.30    4.30
  -5 -17  -4    6.60    4.80
  -5  17  -4   18.40    5.10
  -6 -17  -4   13.30    6.10
  -6  17  -4    3.70    4.20
  -7 -17  -4    4.40    4.60
  -7  17  -4   -1.90    3.40
  -6 -18   4   -6.00    3.40
   6  18  -4   -7.90    7.90
   6  18  -4   -3.10    6.90
  -5 -18   4   -0.20    3.20
   5  18  -4    5.50    8.00
  -4 -18   4   -2.70    2.70
   4  18  -4    8.50    8.20
  -3 -18   4   11.20    4.50
   3  18  -4    4.00    7.60
  -2 -18   4    1.30    3.50
   2 -18  -4    2.10    2.20
   2  18  -4    0.20    6.90
  -2  18   4    5.40    3.80
   1 -18  -4   -1.00    2.40
  -1 -18   4    1.60    3.10
  -1  18   4   -4.10    3.80
   1  18  -4   -2.60    6.10
   0 -18   4    1.00    3.10
   0 -18  -4    1.00    2.60
   0  18   4   -3.40    4.40
   0  18  -4   -7.00    5.20
   1 -18   4    0.30    3.30
  -1 -18  -4   -1.80    2.80
  -1  18  -4    1.10    5.20
   2 -18   4   -0.20    3.10
  -2 -18  -4    7.90    3.80
  -2  18  -4    2.80    5.20
  -3 -18  -4    4.60    4.40
  -3  18  -4    7.40    5.20
  -4 -18  -4    8.20    4.60
  -4  18  -4   15.90    6.00
  -5 -18  -4    4.30    5.00
  -5  18  -4    6.70    4.60
  -6 -18  -4   -0.80    5.00
  -6  18  -4    1.60    4.20
  -5 -19   4    3.70    4.70
   5  19  -4    4.60    6.70
  -4 -19   4    0.50    3.30
   4  19  -4    3.80    5.80
  -3 -19   4    7.00    4.50
   3  19  -4    0.40    7.80
  -2 -19   4   -0.50    3.70
  -2  19   4   -2.00    3.60
   2  19  -4   -3.80    4.60
  -1 -19   4   11.00    4.30
   1 -19  -4    9.10    3.10
  -1  19   4   18.20    5.60
   1  19  -4   19.40    6.60
   0 -19  -4    1.40    2.80
   0 -19   4    3.90    3.70
   0  19   4    5.50    5.50
   0  19  -4   12.50    7.60
  -1 -19  -4   -2.20    2.80
   1 -19   4    3.30    3.90
   1  19   4    0.80    5.50
  -1  19  -4   -5.30    5.20
   2 -19   4    5.40    3.70
  -2 -19  -4   -0.80    3.50
  -2  19  -4    3.90    5.30
   2  19   4    8.60    6.20
  -3 -19  -4    2.30    4.20
  -3  19  -4   -0.20    4.90
  -4 -19  -4   -4.20    4.20
  -4  19  -4    7.50    5.40
  -5 -19  -4    1.10    4.60
  -5  19  -4    9.10    5.10
  -4 -20   4    7.10    4.70
   4  20  -4   18.40    9.10
  -3 -20   4   -4.20    3.80
   3  20  -4   12.80    8.50
  -2 -20   4   -5.60    3.50
   2  20  -4   -1.20    7.80
  -1 -20   4   -0.40    3.80
   1 -20  -4   -0.90    2.70
   1  20  -4    3.80    6.90
  -1  20   4   -1.70    4.40
   0 -20   4   -0.80    3.70
   0 -20  -4    0.00    3.00
   0  20   4   -0.20    5.20
   0  20  -4   11.20    6.90
   1 -20   4   -3.20    3.50
  -1 -20  -4   -4.20    3.00
   1  20   4    4.80    6.30
  -1  20  -4    4.80    6.50
  -2 -20  -4    4.10    3.70
   2 -20   4   -2.60    3.20
  -2  20  -4    1.90    5.80
   2  20   4    2.50    6.40
  -3 -20  -4   -4.30    4.10
  -3  20  -4    7.30    5.90
   3  20   4   -1.10    6.40
   0 -21  -4    8.30    3.50
   0 -21   4    4.60    3.90
   0  21  -4   -0.60    6.00
   0  21   4   -3.10    4.40
  12   0  -5    4.60    5.50
 -12   0   5   -2.90    3.30
  11   0  -5   -4.00    4.40
 -11   0   5    1.70    3.00
  10   0  -5    0.40    4.30
 -10   0   5   -1.70    2.70
  -9   0   5   -0.50    2.70
   9   0  -5    0.90    4.10
  -8   0   5   -2.90    2.10
   8   0  -5    1.70    4.00
  -7   0   5   -4.00    1.30
   7   0  -5    1.50    2.90
  -7   0   5   -1.80    2.00
   7   0  -5    0.60    3.40
  -6   0   5   -1.80    1.30
   6   0  -5   -1.50    2.90
  -6   0   5    0.20    1.60
   6   0  -5   -2.90    2.20
  -5   0   5   -0.20    1.50
  -5   0   5    0.60    1.20
   5   0  -5   -0.20    1.40
   5   0  -5    0.70    2.50
   5   0  -5    2.30    2.70
   4   0  -5   -0.60    2.20
  -4   0   5    2.60    1.50
   4   0  -5   -1.10    1.20
   4   0  -5   -0.10    2.00
  -4   0   5   -0.50    1.10
  -4   0   5    1.30    1.90
  -3   0   5   -0.40    1.70
  -3   0   5    0.20    1.10
   3   0  -5    1.20    2.20
   3   0  -5   -0.80    1.10
   3   0  -5   -1.50    2.00
  -3   0   5   -0.20    0.90
  -2   0   5   -1.50    1.00
   2   0  -5   -2.10    1.80
  -2   0   5    3.30    1.70
  -2   0   5    0.20    1.20
   2   0  -5    0.30    2.00
   2   0  -5   -0.70    1.00
   1   0  -5   -2.80    1.70
   1   0  -5   -2.30    1.60
   1   0  -5    0.30    1.10
  -1   0   5    0.80    1.70
  -1   0   5    0.10    0.90
   0   0  -5    4.20    2.00
   0   0  -5    0.40    1.40
  -1   0  -5   -0.30    1.80
  -1   0  -5    0.80    1.60
  -2   0  -5    1.40    2.10
  -2   0  -5    1.90    2.50
  -3   0  -5    3.50    2.80
  -3   0  -5   -1.30    1.40
  -4   0  -5   -2.50    1.70
  -4   0  -5   -0.60    2.20
  -5   0  -5    1.90    2.70
  -5   0  -5   -1.30    2.90
  -6   0  -5   -3.50    2.60
  -6   0  -5   -4.30    3.10
  -7   0  -5    2.10    2.90
  -7   0  -5   -0.90    2.80
   8   0   5   -0.50    4.30
  -8   0  -5   -0.80    3.00
  -8   0  -5   -1.20    3.80
  -9   0  -5   -0.70    3.30
   9   0   5    5.50    4.80
  -9   0  -5   -0.90    2.90
 -10   0  -5   -1.90    4.30
  10   0   5   -3.20    5.00
 -11   0  -5   -0.10    4.90
  11   0   5    5.60    4.70
 -12  -1   5   -3.10    2.90
  12  -1  -5    0.50    5.20
  12   1  -5    2.90    6.00
 -12   1   5   -7.10    2.90
  11  -1  -5    3.60    5.20
 -11  -1   5   -1.40    3.00
  11   1  -5   -1.60    4.90
 -11   1   5   -0.90    2.70
  10  -1  -5    4.10    4.50
 -10  -1   5    2.00    3.10
 -10   1   5   -3.00    2.50
  10   1  -5   -6.70    4.00
  -9  -1   5   -0.40    2.40
   9  -1  -5   -0.70    3.80
  -9   1   5   -2.40    2.50
   9   1  -5    5.20    4.80
  -8  -1   5   21.50    3.80
   8  -1  -5   22.70    4.90
  -8  -1   5   25.90    3.60
   8   1  -5   29.10    5.80
   8   1  -5   22.30    5.60
  -8   1   5   27.30    3.70
   7  -1  -5   -2.10    3.10
  -7  -1   5   -1.20    1.80
  -7  -1   5    2.40    2.40
   7  -1  -5    2.00    2.70
   7   1  -5   -2.30    2.90
  -7   1   5   -3.10    1.50
   7   1  -5   -5.50    2.90
  -7   1   5   -5.30    1.50
   6  -1  -5   18.30    3.50
  -6  -1   5   16.60    2.60
  -6  -1   5   17.20    2.80
   6  -1  -5   19.90    2.70
   6  -1  -5   20.00    4.00
   6   1  -5   16.50    4.30
  -6   1   5   18.50    2.40
   6   1  -5   17.10    4.30
  -6   1   5   21.10    2.70
   5  -1  -5   44.70    4.50
   5  -1  -5   38.60    2.90
   5  -1  -5   40.60    4.00
  -5  -1   5   34.00    3.00
  -5  -1   5   37.30    3.30
   5   1  -5   41.20    5.20
  -5   1   5   39.40    2.70
  -5   1   5   36.90    2.90
   5   1  -5   41.40    5.30
   4  -1  -5   -2.80    1.70
   4  -1  -5    2.90    2.20
  -4  -1   5   -0.20    1.40
   4  -1  -5    0.90    1.20
  -4  -1   5    1.00    1.30
   4   1  -5    3.90    2.70
  -4   1   5    0.30    1.00
  -4   1   5    1.60    1.80
  -4   1   5    1.30    1.30
   4   1  -5   -1.60    1.70
   3  -1  -5  226.58    7.90
   3  -1  -5  227.68    8.90
  -3  -1   5  231.48    8.30
  -3  -1   5  234.48    8.50
   3  -1  -5  245.38    9.30
  -3  -1   5  223.38   10.00
  -3   1   5  224.28    7.90
   3   1  -5  224.38    8.20
   3   1  -5  234.58   10.10
  -3   1   5  210.18    9.20
   3   1  -5  231.18    9.90
  -3   1   5  223.98    8.00
   2  -1  -5  178.28    7.20
   2  -1  -5  176.88    6.30
  -2  -1   5  167.18    8.00
   2  -1  -5  170.98    7.20
  -2  -1   5  163.48    6.70
  -2  -1   5  170.88    6.60
  -2   1   5  167.08    6.40
   2   1  -5  164.78    6.50
  -2   1   5  170.58    7.40
   2   1  -5  170.88    8.10
   2   1  -5  175.58    7.70
   1  -1  -5    0.60    0.90
  -1  -1   5    0.00    0.90
  -1  -1   5    0.90    1.40
   1  -1  -5    0.00    1.20
   1  -1  -5   -2.70    1.60
   1   1  -5    1.50    2.10
  -1   1   5    0.30    0.90
  -1   1   5    1.10    1.60
   1   1  -5    1.60    2.30
   0  -1  -5  188.38    7.50
   0  -1  -5  189.88    7.80
   0   1  -5  200.38    8.00
   0   1   5  181.58    7.60
   0   1  -5  182.48    8.10
  -1  -1  -5   22.20    2.90
  -1  -1  -5   19.90    2.60
  -1   1  -5   22.90    3.20
  -1   1  -5   17.90    3.40
  -2  -1  -5  903.81   27.90
  -2  -1  -5  899.61   28.20
  -2   1  -5  938.41   28.10
  -2   1  -5  907.81   28.60
  -3  -1  -5   70.29    5.30
  -3  -1  -5   78.19    5.10
  -3   1  -5   75.59    5.50
  -3   1  -5   81.99    4.90
  -4  -1  -5  127.09    6.90
  -4  -1  -5  141.59    7.20
  -4   1  -5  123.99    6.80
  -4   1  -5  139.09    7.60
  -5  -1  -5   -2.50    2.70
  -5  -1  -5   -0.90    1.80
  -5   1  -5    2.50    2.60
  -5   1  -5   -0.60    2.00
  -6  -1  -5   17.20    3.50
  -6  -1  -5   13.80    3.70
  -6   1  -5   14.40    3.70
  -6   1  -5   18.10    4.40
  -7  -1  -5   40.40    6.10
  -7  -1  -5   36.50    4.70
  -7   1  -5   43.50    6.00
  -7   1  -5   54.09    5.90
  -8  -1  -5    6.10    3.40
  -8  -1  -5    8.60    3.90
  -8   1  -5    7.40    3.60
  -8   1  -5    6.30    3.40
   8   1   5    2.50    3.50
  -9  -1  -5    0.70    3.70
  -9  -1  -5   -2.60    3.90
   9  -1   5   -2.40    4.10
   9   1   5   -4.00    4.80
  -9   1  -5    4.50    3.50
  -9   1  -5    1.20    4.00
 -10  -1  -5    1.10    4.80
  10  -1   5  -11.90    4.00
  10   1   5    1.90    5.60
 -10   1  -5    3.10    4.30
 -11  -1  -5   -0.80    5.00
  11  -1   5    0.80    5.50
 -11   1  -5   11.10    5.50
  11   1   5    4.00    5.70
  12  -2  -5   -0.80    4.60
 -12  -2   5    0.80    4.00
 -12   2   5   -4.20    2.80
  12   2  -5    2.20    6.20
  11  -2  -5  -13.30    3.70
 -11  -2   5   -2.00    2.90
 -11   2   5   -1.90    2.40
  11   2  -5    2.10    5.80
  10  -2  -5   11.30    4.60
 -10  -2   5   10.70    3.50
 -10   2   5    8.40    2.90
  10   2  -5   16.80    6.00
  -9  -2   5   -4.80    2.40
   9  -2  -5   -3.40    3.20
   9   2  -5   -6.40    4.20
  -9   2   5   -3.80    1.80
  -8  -2   5    2.60    2.40
  -8  -2   5    9.20    3.20
   8  -2  -5    8.20    4.10
   8   2  -5    1.30    4.30
   8   2  -5    9.80    4.60
  -8   2   5    2.60    2.30
   7  -2  -5    7.00    3.30
  -7  -2   5    4.90    2.70
  -7  -2   5    5.70    2.30
   7   2  -5   10.70    4.30
  -7   2   5    6.30    2.30
   7   2  -5    8.80    4.70
   6  -2  -5   35.90    3.70
  -6  -2   5   41.90    3.50
   6  -2  -5   43.90    3.20
   6  -2  -5   52.19    5.10
  -6  -2   5   43.30    3.70
  -6   2   5   41.60    2.90
   6   2  -5   47.30    6.20
  -6   2   5   43.70    3.30
   6   2  -5   33.90    5.00
   5  -2  -5   88.09    4.90
  -5  -2   5   96.09    5.20
   5  -2  -5   91.39    5.80
  -5  -2   5   93.29    4.80
   5  -2  -5   94.49    4.40
   5   2  -5   97.29    7.30
   5   2  -5   99.69    7.20
  -5   2   5   93.69    4.20
  -5   2   5   91.29    4.40
  -4  -2   5  254.77    9.30
   4  -2  -5  246.58    8.30
   4  -2  -5  244.38    9.10
   4  -2  -5  257.07    9.70
  -4  -2   5  228.38    9.00
  -4   2   5  231.38    9.80
  -4   2   5  244.88    8.20
   4   2  -5  258.17   11.00
   4   2  -5  232.88   11.00
  -4   2   5  247.48    8.50
   3  -2  -5    8.80    1.50
   3  -2  -5    7.70    1.90
  -3  -2   5    3.60    1.90
  -3  -2   5    9.60    1.90
   3  -2  -5   11.10    2.20
  -3   2   5   11.00    2.20
   3   2  -5    7.70    2.50
  -3   2   5    9.50    1.50
   3   2  -5    8.70    3.20
   2  -2  -5    1.10    1.50
   2  -2  -5    2.80    1.10
   2  -2  -5    0.90    1.60
  -2  -2   5    2.30    1.30
  -2  -2   5    2.30    1.10
  -2   2   5    3.40    1.70
   2   2  -5    2.30    1.90
  -2   2   5    2.40    1.20
   2   2  -5    4.40    2.80
   1  -2  -5    4.80    1.90
   1  -2  -5    5.10    1.80
  -1  -2   5    2.90    1.30
  -1  -2   5    1.70    1.60
   1  -2  -5    4.20    1.30
   1   2  -5    4.20    2.20
  -1   2   5    3.00    1.60
   1   2  -5    3.60    1.90
   0  -2  -5 1243.98   36.00
   0  -2  -5 1249.47   35.80
   0  -2   5 1169.48   35.80
   0   2  -5 1234.08   37.30
   0   2  -5 1252.27   36.60
   0   2   5 1161.98   36.00
  -1  -2  -5   87.59    5.00
  -1  -2  -5   86.69    5.00
  -1   2  -5   88.99    5.00
  -1   2  -5   88.19    5.40
  -2  -2  -5    4.90    1.80
  -2  -2  -5    2.50    1.80
  -2   2  -5    7.90    2.40
  -2   2  -5   12.60    2.50
  -3  -2  -5    6.40    2.20
  -3  -2  -5    6.20    2.10
  -3   2  -5    6.40    2.50
  -3   2  -5    7.50    2.50
  -4  -2  -5  133.69    7.40
  -4  -2  -5  132.19    7.10
  -4   2  -5  124.99    6.80
  -4   2  -5  129.39    7.10
  -5  -2  -5  108.49    6.60
  -5  -2  -5  102.89    6.20
  -5   2  -5   99.79    6.40
  -5   2  -5  106.09    6.00
  -6  -2  -5   39.30    5.10
  -6  -2  -5   47.40    5.00
  -6   2  -5   41.40    5.60
  -6   2  -5   36.90    4.00
  -7  -2  -5   15.00    4.20
  -7  -2  -5   15.80    4.90
   7   2   5   18.30    4.80
  -7   2  -5   21.60    4.90
  -7   2  -5   16.90    3.90
  -8  -2  -5   -5.10    3.80
  -8  -2  -5    0.30    2.60
   8   2   5   -0.60    4.50
  -8   2  -5   -0.40    2.80
  -8   2  -5   -1.80    3.60
  -9  -2  -5   -3.50    3.30
   9  -2   5   -3.50    3.10
  -9  -2  -5   -6.20    3.80
  -9   2  -5   -3.20    3.70
   9   2   5   11.90    6.20
 -10  -2  -5    0.10    4.20
  10  -2   5   -0.90    4.70
 -10  -2  -5   -6.40    4.30
  10   2   5   -2.10    5.60
 -10   2  -5   -2.10    2.80
  11  -2   5   -1.80    5.70
 -11  -2  -5   11.80    5.70
 -11   2  -5    8.10    5.40
  11   2   5   -7.20    5.50
 -12  -3   5   -3.00    3.60
  12  -3  -5   -0.20    4.50
  12   3  -5    4.00    6.20
 -12   3   5   -4.00    2.90
  11  -3  -5   -1.80    4.00
 -11  -3   5    1.40    3.60
  11   3  -5    2.00    5.60
 -11   3   5    0.40    2.80
  10  -3  -5   -6.00    3.50
 -10  -3   5    0.10    3.10
  10   3  -5    5.30    5.90
 -10   3   5    0.50    2.50
  -9  -3   5    2.60    3.00
   9  -3  -5    4.90    3.90
   9   3  -5    9.30    5.70
  -9   3   5    0.00    2.20
  -8  -3   5   15.00    3.70
   8  -3  -5   10.10    3.70
  -8  -3   5   11.40    3.00
   8   3  -5    6.40    5.10
   8   3  -5   16.00    5.70
  -8   3   5   14.30    2.70
  -7  -3   5   -0.70    2.50
   7  -3  -5    1.90    2.90
  -7  -3   5    1.00    2.20
  -7   3   5   -1.00    1.70
   7   3  -5   -9.00    3.60
   7   3  -5    5.60    4.20
   6  -3  -5    1.90    1.50
   6  -3  -5    2.90    2.60
   6  -3  -5    2.50    1.50
  -6  -3   5    5.20    2.20
  -6  -3   5    0.20    1.60
   6   3  -5   -4.90    3.40
  -6   3   5    2.00    1.50
  -6   3   5    3.30    1.30
   6   3  -5    4.20    4.20
  -5  -3   5  181.48    7.60
   5  -3  -5  181.78    6.70
   5  -3  -5  192.98    7.90
  -5  -3   5  174.08    7.70
   5  -3  -5  173.68    6.50
  -5   3   5  180.78    6.70
   5   3  -5  175.28   10.30
  -5   3   5  187.68    6.40
   5   3  -5  164.38    9.90
  -4  -3   5   42.90    3.40
   4  -3  -5   35.10    3.40
   4  -3  -5   41.70    2.50
  -4  -3   5   34.90    3.00
   4   3  -5   34.30    5.00
   4   3  -5   36.80    5.80
  -4   3   5   40.00    2.50
  -4   3   5   36.30    3.30
   3  -3  -5   51.79    2.70
  -3  -3   5   46.90    3.50
  -3  -3   5   40.50    3.20
   3  -3  -5   49.99    3.40
   3   3  -5   54.19    4.70
  -3   3   5   48.20    3.40
  -3   3   5   54.89    2.80
   3   3  -5   54.09    5.00
   2  -3  -5  242.08    8.00
  -2  -3   5  235.38    8.80
   2  -3  -5  241.38    8.70
   2  -3  -5  240.18    8.30
  -2  -3   5  245.18    9.00
   2   3  -5  243.58   10.80
   2   3  -5  252.67   10.70
  -2   3   5  236.78    8.90
   1  -3  -5    9.50    1.90
  -1  -3   5    7.70    1.70
   1  -3  -5    8.80    1.80
  -1  -3   5    9.00    1.90
   1   3  -5    8.90    2.40
  -1   3   5   12.40    2.10
   1   3  -5    6.40    3.10
   0  -3  -5  515.15   16.20
   0  -3   5  492.25   16.10
   0  -3  -5  516.15   16.10
   0  -3   5  472.25   16.30
   0   3   5  506.85   16.40
   0   3  -5  525.05   18.10
   0   3  -5  512.45   17.30
  -1  -3  -5  180.68    7.30
  -1  -3  -5  180.28    7.40
  -1   3  -5  175.48    8.10
  -1   3  -5  184.08    8.50
  -2  -3  -5  312.47   11.30
  -2  -3  -5  307.27   11.60
  -2   3  -5  316.37   11.70
  -2   3  -5  310.07   12.30
  -3  -3  -5  227.18    9.50
  -3  -3  -5  228.88    9.50
  -3   3  -5  230.88    9.50
  -3   3  -5  225.48    9.90
  -4  -3  -5    9.30    2.70
  -4  -3  -5    8.80    2.60
  -4   3  -5    6.80    3.30
  -4   3  -5    7.80    2.60
  -5  -3  -5   66.29    5.30
  -5  -3  -5   70.89    5.70
  -5   3  -5   61.79    5.70
  -5   3  -5   67.89    5.30
  -6  -3  -5   28.50    4.60
  -6  -3  -5   40.10    4.80
  -6   3  -5   27.30    4.30
   6   3   5   31.10    5.80
  -6   3  -5   41.40    5.70
  -7  -3  -5   14.50    4.00
  -7  -3  -5   18.00    4.50
  -7   3  -5   22.40    4.40
  -7   3  -5   21.40    4.10
   7   3   5   21.10    5.80
  -8  -3  -5   -2.50    2.80
  -8  -3  -5    3.20    2.90
  -8   3  -5   -0.40    2.70
   8   3   5   -7.80    4.10
  -8   3  -5   -3.40    3.40
   9  -3   5    1.20    3.30
  -9  -3  -5    0.70    3.50
  -9  -3  -5    4.20    3.80
  -9   3  -5    0.30    3.90
   9   3   5   -1.60    5.00
 -10  -3  -5   -3.70    3.80
  10  -3   5    6.60    4.00
 -10  -3  -5    4.10    3.80
 -10   3  -5    8.40    3.80
  10   3   5   -3.70    5.70
 -11  -3  -5   23.10    6.50
  11  -3   5    0.20    5.60
  11   3   5   15.40    7.80
 -11   3  -5    7.20    4.70
 -12  -4   5   -4.50    3.60
  12  -4  -5   -5.10    4.00
  12   4  -5    3.80    7.00
 -12   4   5   -4.30    2.70
 -11  -4   5    2.30    2.90
  11  -4  -5    0.30    4.00
 -11   4   5   -0.30    2.50
  11   4  -5    1.60    4.70
  10  -4  -5    3.50    3.80
 -10  -4   5   -0.50    3.30
  10   4  -5    0.30    5.80
 -10   4   5    4.50    2.50
  -9  -4   5    2.50    3.10
   9  -4  -5   -0.80    3.20
   9   4  -5   -0.10    5.40
  -9   4   5   -0.50    2.00
   8  -4  -5   -1.60    2.80
  -8  -4   5   -1.40    2.50
  -8  -4   5    3.30    2.70
  -8   4   5   -0.80    1.80
   8   4  -5   -0.70    4.50
   8   4  -5    3.70    4.90
  -7  -4   5    0.50    2.00
  -7  -4   5   -0.20    1.70
   7  -4  -5   -3.60    2.30
  -7   4   5   -3.50    1.30
   7   4  -5    2.10    3.80
   7   4  -5   -6.00    4.40
  -6  -4   5   26.60    3.40
  -6  -4   5   17.20    3.50
   6  -4  -5   20.10    3.10
   6  -4  -5   16.60    2.10
   6  -4  -5   22.70    1.10
   6   4  -5   25.10    5.80
   6   4  -5   18.30    5.40
  -6   4   5   20.50    1.70
  -6   4   5   20.00    2.30
  -5  -4   5   74.79    4.90
  -5  -4   5   71.09    4.90
   5  -4  -5   67.49    4.30
   5  -4  -5   71.69    2.40
  -5   4   5   70.69    3.40
   5   4  -5   65.09    6.40
   5   4  -5   74.29    7.30
  -4  -4   5   40.00    3.30
   4  -4  -5   32.60    1.60
  -4  -4   5   36.10    3.50
   4  -4  -5   29.10    2.90
   4   4  -5   34.40    4.90
  -4   4   5   37.50    2.30
   4   4  -5   30.20    5.00
  -4   4   5   31.10    2.90
   3  -4  -5  205.28    7.30
  -3  -4   5  203.58    8.20
   3  -4  -5  205.18    6.80
   3  -4  -5  203.98    6.60
  -3  -4   5  213.88    8.40
   3   4  -5  213.58   10.30
  -3   4   5  204.18    7.00
   3   4  -5  191.68   10.60
  -3   4   5  187.18    7.60
  -2  -4   5  176.38    7.30
  -2  -4   5  167.68    7.20
   2  -4  -5  176.28    6.20
   2  -4  -5  181.38    6.60
   2   4  -5  173.28    9.20
   2   4  -5  188.08    9.20
  -2   4   5  169.08    6.80
   1  -4  -5   71.79    3.60
  -1  -4   5   74.29    4.20
   1  -4  -5   79.79    4.00
  -1  -4   5   71.59    4.10
   1   4  -5   80.19    5.80
   1   4  -5   73.59    5.60
  -1   4   5   71.39    3.90
   0  -4  -5   66.79    3.90
   0  -4   5   56.29    3.60
   0  -4   5   58.79    3.80
   0  -4  -5   63.39    3.70
   0   4  -5   62.79    5.00
   0   4   5   61.89    3.70
   0   4  -5   65.59    5.10
  -1  -4  -5   10.30    2.40
  -1  -4  -5   16.10    2.60
  -1   4  -5   11.80    3.00
  -1   4  -5    9.30    2.70
  -2  -4  -5  168.68    7.40
  -2  -4  -5  168.48    7.40
  -2   4  -5  178.98    8.80
  -2   4  -5  178.08    7.90
  -3  -4  -5   -1.20    1.60
  -3  -4  -5   -0.10    1.80
  -3   4  -5    4.20    2.30
  -3   4  -5    0.50    2.70
  -4  -4  -5   23.10    3.40
  -4  -4  -5   21.90    4.00
  -4   4  -5   19.20    3.10
  -4   4  -5   28.50    4.50
  -5  -4  -5    8.80    3.70
  -5  -4  -5   11.30    3.60
   5   4   5   17.30    4.80
  -5   4  -5   14.60    3.00
  -5   4  -5   15.70    4.00
  -6  -4  -5    0.30    2.80
  -6  -4  -5    0.80    3.30
  -6   4  -5   -2.90    3.10
  -6   4  -5   -0.30    2.60
   6   4   5   -1.40    4.00
  -7  -4  -5    1.10    3.00
  -7  -4  -5   -1.30    2.40
  -7   4  -5   -2.90    2.50
  -7   4  -5    4.30    3.90
   7   4   5    6.20    3.90
  -8  -4  -5    9.40    3.60
  -8  -4  -5   16.80    5.20
  -8   4  -5   15.50    4.60
   8   4   5    2.30    4.00
  -9  -4  -5    4.50    3.40
  -9  -4  -5    8.90    4.90
   9   4   5    7.80    4.90
  -9   4  -5   -0.10    2.70
 -10  -4  -5    8.90    4.70
 -10  -4  -5    5.10    3.90
  10  -4   5    8.90    5.10
 -10   4  -5   10.00    3.80
  10   4   5    9.10    6.60
 -11  -4  -5    3.10    5.10
  11  -4   5   -5.10    4.20
  11   4   5   12.70    7.80
 -11   4  -5    1.50    4.20
 -12  -5   5    2.40    4.10
  12   5  -5   -2.70    6.50
  11  -5  -5   -2.30    3.50
 -11  -5   5   -1.80    3.80
 -11   5   5   -0.70    2.50
  11   5  -5    0.80    5.90
 -10  -5   5    4.30    3.10
  10  -5  -5    3.30    3.40
 -10   5   5   -0.60    2.30
  10   5  -5    9.40    6.70
  -9  -5   5    9.80    3.50
   9  -5  -5    5.40    3.20
  -9  -5   5    8.30    3.70
  -9   5   5    6.60    2.30
   9   5  -5    6.10    5.50
   9   5  -5    0.60    5.30
   8  -5  -5    3.00    2.50
  -8  -5   5   -2.00    2.80
  -8  -5   5   -0.40    2.70
  -8   5   5    1.10    1.70
   8   5  -5    0.80    4.80
   8   5  -5    5.20    4.10
  -7  -5   5   28.60    4.60
   7  -5  -5   30.90    3.60
  -7  -5   5   30.00    4.30
   7   5  -5   33.20    7.20
  -7   5   5   25.80    2.50
   7   5  -5   38.00    7.00
   6  -5  -5    1.00    1.70
  -6  -5   5    0.20    2.80
   6  -5  -5    0.20    1.20
  -6  -5   5    5.00    2.80
  -6   5   5   -1.10    1.10
   6   5  -5   -3.10    3.00
   6   5  -5    5.50    4.60
  -5  -5   5    7.80    2.10
   5  -5  -5    8.20    1.30
  -5  -5   5    9.10    2.90
   5  -5  -5    8.40    1.80
   5   5  -5    5.80    4.80
  -5   5   5    6.60    1.30
   5   5  -5    6.50    4.50
   4  -5  -5    0.70    1.20
  -4  -5   5   -0.70    1.30
   4  -5  -5    1.20    0.90
  -4  -5   5    2.40    1.80
   4   5  -5   -2.60    2.70
  -4   5   5    1.90    0.90
   4   5  -5    1.80    2.70
  -4   5   5    0.80    1.30
   3  -5  -5    2.30    0.40
   3  -5  -5    2.10    1.30
  -3  -5   5    5.60    2.20
   3  -5  -5    2.70    0.30
  -3  -5   5    2.70    2.20
   3   5  -5   -0.80    2.10
   3   5  -5   10.70    4.40
  -3   5   5    1.60    1.20
   2  -5  -5  190.28    6.40
  -2  -5   5  191.48    7.90
  -2  -5   5  190.58    8.00
   2  -5  -5  200.88    7.00
   2   5  -5  204.28   10.70
   2   5  -5  206.18    9.70
  -2   5   5  198.18    7.30
   1  -5  -5   43.30    2.70
  -1  -5   5   42.90    3.40
   1  -5  -5   49.99    3.20
  -1  -5   5   49.20    3.70
   1   5  -5   43.50    5.70
   1   5  -5   50.69    5.10
  -1   5   5   42.50    3.00
   0  -5   5  631.94   20.00
   0  -5  -5  637.34   19.40
   0  -5   5  601.44   20.00
   0  -5  -5  641.24   19.50
   0   5   5  631.94   19.80
   0   5  -5  637.64   21.30
   0   5  -5  649.34   22.30
  -1  -5  -5  203.18    8.00
  -1  -5  -5  191.68    8.00
  -1   5  -5  197.78    8.80
  -1   5  -5  201.08    9.60
  -2  -5  -5   30.10    3.60
  -2  -5  -5   21.40    2.90
  -2   5  -5   25.80    3.40
  -2   5  -5   29.30    4.10
  -3  -5  -5  306.27   11.80
  -3  -5  -5  296.87   11.60
  -3   5  -5  326.87   13.00
  -3   5  -5  286.47   11.50
  -4  -5  -5   11.10    2.90
  -4  -5  -5   15.20    3.60
  -4   5  -5   13.30    3.70
  -4   5  -5   11.90    3.00
   4   5   5    8.30    4.00
  -5  -5  -5   27.30    4.10
  -5  -5  -5   31.30    4.80
   5   5   5   32.00    5.70
  -5   5  -5   31.70    4.90
  -5   5  -5   26.00    3.90
  -6  -5  -5   13.60    3.50
  -6  -5  -5   11.10    3.70
  -6   5  -5   23.40    3.90
   6   5   5   16.40    4.50
  -6   5  -5   14.90    3.70
  -7  -5  -5   18.30    4.00
  -7  -5  -5   17.00    5.00
  -7   5  -5   15.40    3.90
   7   5   5    7.20    5.30
  -7   5  -5   22.80    3.90
  -8  -5  -5   -0.30    3.00
  -8  -5  -5   -0.10    2.90
   8   5   5    6.70    5.40
  -8   5  -5    6.10    4.20
  -9  -5  -5    0.20    2.90
  -9  -5  -5    1.30    4.50
  -9   5  -5    6.20    4.00
   9   5   5    0.80    4.50
  10  -5   5   17.70    5.80
 -10  -5  -5   15.10    4.60
 -10  -5  -5   11.80    5.40
 -10   5  -5   17.70    5.00
  10   5   5   11.90    5.70
  11  -5   5    6.00    5.70
 -11  -5  -5    1.40    4.10
 -11   5  -5    8.70    4.70
  11   5   5   -1.40    7.10
 -11  -6   5   -3.70    3.90
  11   6  -5  -10.20    5.90
 -10  -6   5    1.70    3.90
 -10   6   5   -3.60    1.80
  10   6  -5    1.50    4.80
  -9  -6   5   -2.80    3.40
  -9  -6   5   -1.20    2.70
   9  -6  -5   -0.50    2.30
   9   6  -5    1.30    4.40
  -9   6   5   -1.60    1.50
   9   6  -5    5.90    4.80
  -8  -6   5    1.80    2.90
  -8  -6   5   11.00    3.20
   8  -6  -5    5.50    2.20
  -8   6   5    6.70    1.80
   8   6  -5    7.80    4.90
   8   6  -5    7.80    6.00
   7  -6  -5   43.60    3.30
  -7  -6   5   38.20    4.90
  -7  -6   5   44.10    4.50
  -7   6   5   42.60    2.80
   7   6  -5   42.70    6.90
   7   6  -5   47.00    7.60
  -6  -6   5   25.10    3.90
  -6  -6   5   24.70    4.20
   6  -6  -5   17.70    2.10
   6  -6  -5   20.70    1.70
   6   6  -5   16.50    5.00
  -6   6   5   18.60    1.80
   6   6  -5   13.70    6.00
  -5  -6   5  170.78    8.10
  -5  -6   5  181.08    8.40
   5  -6  -5  176.38    5.90
   5  -6  -5  173.18    5.60
   5   6  -5  172.28   11.10
  -5   6   5  176.98    5.90
   5   6  -5  153.68   10.50
   4  -6  -5   21.10    1.70
  -4  -6   5   20.80    3.50
  -4  -6   5   17.70    3.30
   4  -6  -5   23.60    1.50
   4   6  -5   16.50    4.20
  -4   6   5   22.20    2.20
   4   6  -5   21.00    5.60
  -3  -6   5  163.98    7.70
   3  -6  -5  168.28    5.70
  -3  -6   5  167.58    7.40
   3  -6  -5  167.68    5.50
   3   6  -5  157.68   10.40
   3   6  -5  173.18    9.80
  -3   6   5  156.48    6.20
   2  -6  -5   24.50    2.20
  -2  -6   5   26.10    2.80
   2  -6  -5   28.00    1.60
  -2  -6   5   32.60    3.60
  -2   6   5   28.00    2.30
   2   6  -5   35.10    5.80
   2   6  -5   29.40    4.80
  -1  -6   5   75.59    4.40
   1  -6  -5   76.09    3.50
   1  -6  -5   78.39    3.90
  -1  -6   5   83.69    5.00
   1   6  -5   86.29    6.50
  -1   6   5   74.79    3.90
   1   6  -5   69.59    5.50
   0  -6   5  179.58    7.70
   0  -6   5  181.48    7.80
   0  -6  -5  196.28    7.30
   0  -6  -5  197.28    7.50
   0   6   5  194.58    7.60
   0   6  -5  195.88   10.20
   0   6  -5  189.38    9.00
   1  -6   5   10.30    2.30
  -1  -6  -5   12.80    2.40
   1  -6   5   12.40    2.20
  -1  -6  -5   10.80    2.30
  -1   6  -5   13.80    3.20
  -1   6  -5    9.30    2.90
  -2  -6  -5  260.77   10.30
  -2  -6  -5  281.97   10.50
  -2   6  -5  293.17   11.40
   2   6   5  269.27   11.30
  -2   6  -5  263.27   11.80
  -3  -6  -5    1.40    1.90
  -3  -6  -5   -1.50    1.70
  -3   6  -5    0.50    2.90
  -3   6  -5    2.20    2.30
   3   6   5   -0.70    2.90
  -4  -6  -5   11.60    3.00
  -4  -6  -5   10.70    2.90
  -4   6  -5   15.70    4.00
  -4   6  -5   11.50    2.80
   4   6   5   19.80    4.00
  -5  -6  -5    1.20    2.50
  -5  -6  -5    3.10    2.40
   5   6   5   10.20    4.50
  -5   6  -5    7.00    2.90
  -5   6  -5    3.80    2.70
  -6  -6  -5  138.59    8.40
  -6  -6  -5  165.48    9.20
  -6   6  -5  140.69    7.70
   6   6   5  127.29    9.30
  -6   6  -5  152.18    9.10
  -7  -6  -5    3.00    4.20
  -7  -6  -5    8.20    4.30
   7   6   5    1.70    5.00
  -7   6  -5    4.30    3.70
  -7   6  -5    6.70    3.00
  -8  -6  -5   25.80    5.80
  -8  -6  -5   30.00    5.90
  -8   6  -5   24.70    5.20
   8   6   5   32.10    6.70
  -9  -6  -5   14.30    4.70
  -9  -6  -5   14.20    4.40
   9   6   5   11.00    6.70
  -9   6  -5   18.80    4.90
 -10  -6  -5   -3.40    3.10
  10  -6   5   -1.90    4.20
 -10  -6  -5    0.90    5.00
  10   6   5   -7.20    3.90
 -10   6  -5   -3.40    3.60
 -11  -6  -5    3.20    4.40
 -11  -6  -5    2.00    5.10
  11  -6   5   -8.70    4.60
 -11   6  -5    0.40    4.10
  11   6   5  -16.50    6.60
 -11  -7   5    0.10    4.30
  11   7  -5   10.30    8.20
 -10  -7   5    6.50    3.60
  10   7  -5    4.80    7.10
  -9  -7   5    4.90    3.80
  -9  -7   5    1.60    3.20
   9   7  -5   -3.20    5.90
   9   7  -5    0.70    5.90
  -9   7   5    5.60    1.70
  -8  -7   5   15.70    4.50
  -8  -7   5    6.60    3.30
   8  -7  -5   11.60    1.70
   8   7  -5   13.40    6.70
  -8   7   5   12.70    1.90
   8   7  -5   18.80    7.00
  -7  -7   5   14.80    4.10
  -7  -7   5    6.50    3.30
   7  -7  -5    7.80    1.10
   7   7  -5   -4.50    4.70
  -7   7   5   10.50    1.50
   7   7  -5   10.70    5.00
  -6  -7   5    9.00    3.60
  -6  -7   5    3.00    3.20
  -6   7   5    4.30    1.00
   6   7  -5   14.70    6.30
   6   7  -5   -2.30    5.00
  -5  -7   5   23.20    4.20
  -5  -7   5   17.40    3.70
   5   7  -5   21.00    6.40
   5   7  -5   13.60    4.50
  -4  -7   5   29.40    3.90
   4  -7  -5   26.50    1.30
   4  -7  -5   24.30    1.20
  -4  -7   5   28.70    4.10
   4   7  -5   27.70    5.60
  -4   7   5   18.10    1.90
   4   7  -5   31.60    5.20
  -3  -7   5    4.30    2.40
   3  -7  -5    3.90    0.90
   3  -7  -5    4.10    1.10
  -3  -7   5    6.90    2.70
   3   7  -5    7.00    4.10
  -3   7   5    2.80    1.20
   3   7  -5    3.70    3.40
  -2  -7   5   83.59    5.20
  -2  -7   5   76.79    5.20
   2  -7  -5   75.99    2.70
   2  -7  -5   78.09    3.70
   2   7  -5   67.49    7.40
   2   7  -5   82.29    6.30
  -2   7   5   73.19    3.50
  -2   7   5   77.39    3.80
  -1  -7   5  199.38    8.40
   1  -7  -5  203.08    7.30
  -1  -7   5  193.98    8.30
  -1   7   5  188.18    7.40
   1   7  -5  212.18   10.00
  -1   7   5  194.48    7.50
   1   7  -5  186.08   10.40
   0  -7   5    0.10    1.90
   0  -7  -5    0.20    1.70
   0  -7   5   -0.60    1.50
   0  -7  -5    1.80    1.70
   0   7  -5    1.80    2.60
   0   7   5    0.60    1.70
   0   7   5    1.70    1.50
   0   7  -5   -1.20    1.70
  -1  -7  -5  122.99    6.00
  -1  -7  -5  123.09    5.80
   1  -7   5  118.99    6.20
   1  -7   5  115.59    6.00
  -1   7  -5  126.09    8.30
  -1   7  -5  120.09    7.20
   1   7   5  114.59    6.40
  -2  -7  -5   -3.70    2.00
  -2  -7  -5    0.00    2.10
   2   7   5   -1.10    2.50
  -2   7  -5    1.00    3.10
  -2   7  -5    2.70    2.40
  -3  -7  -5    9.40    3.10
  -3  -7  -5    8.90    3.10
  -3   7  -5    6.80    3.50
  -3   7  -5    8.50    2.70
   3   7   5    0.60    3.00
  -4  -7  -5   -3.00    2.80
  -4  -7  -5    0.20    2.10
   4   7   5   -3.30    2.20
  -4   7  -5   -2.30    2.10
  -4   7  -5    0.70    3.30
  -5  -7  -5    6.40    3.90
  -5  -7  -5    5.90    3.00
   5   7   5    7.90    4.70
  -5   7  -5    7.10    3.90
  -5   7  -5   11.00    3.00
  -6  -7  -5  184.28    9.90
  -6  -7  -5  212.08   10.70
  -6   7  -5  201.98    9.30
   6   7   5  178.18   11.90
  -6   7  -5  184.18    9.80
  -7  -7  -5   10.90    3.80
  -7  -7  -5   13.40    3.80
  -7   7  -5   13.90    4.40
   7   7   5   17.80    5.40
  -8  -7  -5    2.80    4.30
  -8  -7  -5    2.40    4.20
  -8   7  -5   -1.40    3.00
   8   7   5    0.10    4.00
  -9  -7  -5   -1.70    4.10
  -9  -7  -5    5.00    5.20
  -9   7  -5   -0.20    3.50
   9   7   5    2.30    6.40
 -10  -7  -5    9.40    4.30
 -10  -7  -5    0.20    3.80
 -10   7  -5    6.10    4.40
  10   7   5    4.80    5.60
 -11  -7  -5   -3.00    5.00
 -11  -7  -5   -6.90    5.10
  11  -7   5   -7.80    4.30
  11   7   5    0.70    8.10
 -11   7  -5    5.70    4.70
 -11  -8   5    4.40    4.70
  11   8  -5   10.20    6.50
 -10  -8   5    0.20    4.00
  10   8  -5    7.20    7.70
  -9  -8   5   -1.90    3.20
  -9  -8   5    1.80    3.80
   9   8  -5    6.50    6.80
   9   8  -5    9.20    7.20
  -8  -8   5   13.70    3.80
  -8  -8   5   12.60    4.10
   8   8  -5    8.30    7.10
   8   8  -5   11.50    5.30
  -7  -8   5   68.39    5.80
  -7  -8   5   71.59    6.30
  -7   8   5   64.99    2.70
   7   8  -5   60.89    9.10
   7   8  -5   81.29   10.10
  -6  -8   5   32.10    4.60
  -6  -8   5   31.70    4.90
   6   8  -5   31.50    7.40
   6   8  -5   20.00    7.20
  -5  -8   5    7.00    3.40
  -5  -8   5    9.40    2.90
   5   8  -5   13.90    6.00
   5   8  -5    8.60    4.30
  -4  -8   5  224.28    9.60
  -4  -8   5  215.28    9.40
  -4   8   5  202.68    7.00
   4   8  -5  209.68   13.20
   4   8  -5  216.28   11.90
   3  -8  -5    5.60    1.00
   3  -8  -5    3.00    1.00
  -3  -8   5    4.40    2.30
  -3  -8   5    9.20    2.90
   3   8  -5    1.50    4.10
  -3   8   5    2.40    1.10
   3   8  -5    7.10    5.00
  -2  -8   5  324.67   12.20
   2  -8  -5  337.37   10.50
  -2  -8   5  321.47   12.50
  -2   8   5  319.97   10.80
   2   8  -5  346.27   14.50
  -2   8   5  332.27   10.50
   2   8  -5  312.17   15.10
  -1  -8   5   18.90    3.00
   1  -8  -5   23.50    2.50
  -1  -8   5   20.10    3.30
  -1   8   5   20.90    2.20
   1   8  -5   18.00    4.30
   1   8  -5   17.40    3.80
  -1   8   5   23.80    2.70
   0  -8   5   30.80    3.20
   0  -8  -5   35.70    2.80
   0  -8  -5   34.80    3.10
   0  -8   5   35.80    3.40
   0   8   5   32.40    2.90
   0   8  -5   40.20    5.60
   0   8   5   28.90    3.50
   0   8  -5   37.40    5.10
   1  -8   5    1.40    2.10
  -1  -8  -5    4.30    2.20
   1  -8   5    4.60    2.40
  -1  -8  -5    3.90    2.00
   1   8   5   -0.60    2.10
  -1   8  -5    4.00    3.60
  -1   8  -5    0.80    2.50
  -2  -8  -5    4.40    2.60
  -2  -8  -5    2.50    2.40
   2   8   5    5.50    3.10
  -2   8  -5    6.40    2.90
  -2   8  -5   -2.00    2.20
  -3  -8  -5    2.00    2.70
  -3  -8  -5    0.80    2.60
   3   8   5    0.00    3.20
  -3   8  -5   -0.80    1.70
  -3   8  -5    1.80    2.40
  -4  -8  -5    2.30    2.50
  -4  -8  -5    1.20    3.30
  -4   8  -5    5.80    3.00
   4   8   5   -3.50    3.60
  -4   8  -5    6.50    2.80
  -5  -8  -5   76.49    6.80
  -5  -8  -5   68.39    5.80
  -5   8  -5   79.79    6.80
   5   8   5   80.69    8.20
  -5   8  -5   69.49    5.50
  -6  -8  -5   39.60    5.30
  -6  -8  -5   51.39    5.70
  -6   8  -5   55.49    6.20
   6   8   5   57.29    8.10
  -7  -8  -5    2.70    4.00
  -7  -8  -5    1.00    3.30
  -7   8  -5    2.00    3.40
   7   8   5    6.20    5.60
  -8  -8  -5   13.60    4.90
  -8  -8  -5   10.60    4.20
   8   8   5    8.50    6.50
  -8   8  -5   11.90    4.50
  -9  -8  -5    8.60    5.20
  -9  -8  -5    2.90    3.90
  -9   8  -5   12.10    4.20
   9   8   5    7.90    5.70
 -10  -8  -5    7.60    4.50
 -10  -8  -5    2.60    3.90
 -10   8  -5    6.00    4.30
  10   8   5   10.00    7.80
 -11  -8  -5   -0.50    5.70
 -11   8  -5    1.70    4.20
 -11  -9   5    5.20    5.30
  11   9  -5    6.00    8.50
 -10  -9   5    1.60    4.20
 -10  -9   5   -7.70    3.60
  10   9  -5    3.40    5.50
  -9  -9   5    6.30    4.00
  -9  -9   5    3.40    4.20
   9   9  -5   -4.30    4.60
   9   9  -5    3.50    7.20
  -8  -9   5   -0.60    3.30
  -8  -9   5   -2.40    2.40
   8   9  -5    0.20    6.10
   8   9  -5   -2.40    5.90
  -7  -9   5    9.30    3.20
  -7  -9   5    6.10    4.00
   7   9  -5    7.90    5.10
   7   9  -5   -1.70    4.50
  -6  -9   5   49.60    5.80
  -6  -9   5   35.50    5.00
   6   9  -5   41.20    8.90
   6   9  -5   49.70    8.00
  -5  -9   5  126.99    7.70
  -5  -9   5  107.09    7.50
   5   9  -5  118.39   10.30
   5   9  -5  124.39   10.70
  -4  -9   5   15.80    3.20
  -4  -9   5   15.10    3.70
  -4   9   5   11.40    1.30
   4   9  -5    9.30    5.90
   4   9  -5   19.30    5.90
   3  -9  -5   -0.20    0.90
  -3  -9   5    0.40    2.80
  -3  -9   5    5.90    2.80
   3   9  -5   -1.30    2.80
   3   9  -5    0.20    4.80
  -3   9   5   -0.40    1.00
  -2  -9   5    8.70    2.50
  -2  -9   5   10.10    3.10
   2  -9  -5    8.90    1.70
  -2   9   5    7.20    1.70
   2   9  -5    2.30    3.00
   2   9  -5    5.70    4.80
  -2   9   5    7.70    1.50
   1  -9  -5   97.39    4.80
  -1  -9   5  105.49    6.10
  -1  -9   5  113.59    6.00
   1   9  -5   94.79    8.60
  -1   9   5   91.39    5.00
   1   9  -5  110.29    8.00
  -1   9   5   98.49    4.80
   0  -9  -5   14.60    2.50
   0  -9  -5   17.40    2.40
   0  -9   5   19.20    3.40
   0  -9   5    9.40    2.40
   0   9  -5   12.80    3.30
   0   9  -5   12.50    3.90
   0   9   5   13.10    2.90
   0   9   5   15.30    2.40
  -1  -9  -5    5.10    2.20
   1  -9   5    4.30    2.00
   1  -9   5    1.90    2.30
  -1  -9  -5   -0.20    2.00
  -1   9  -5    1.30    2.10
   1   9   5    2.40    2.50
  -1   9  -5    2.90    3.70
  -2  -9  -5   15.10    3.10
  -2  -9  -5   14.00    3.20
  -2   9  -5   14.40    4.30
   2   9   5   13.80    3.70
  -2   9  -5   19.50    3.70
  -3  -9  -5   39.60    4.20
  -3  -9  -5   52.39    4.40
   3   9   5   53.79    6.40
  -3   9  -5   51.49    4.80
  -3   9  -5   56.39    6.70
  -4  -9  -5   31.30    4.30
  -4  -9  -5   36.10    4.60
   4   9   5   31.90    6.10
  -4   9  -5   41.30    6.10
  -4   9  -5   31.60    4.40
  -5  -9  -5    8.90    3.40
  -5  -9  -5   13.00    4.10
  -5   9  -5   15.60    4.70
   5   9   5    8.40    3.70
  -5   9  -5    7.70    3.00
  -6  -9  -5   37.90    5.50
  -6  -9  -5   47.10    6.40
  -6   9  -5   40.40    6.10
   6   9   5   43.00    7.00
  -7  -9  -5    6.50    4.60
  -7  -9  -5   -0.20    4.20
   7   9   5   -2.70    3.60
  -7   9  -5    3.50    3.70
  -8  -9  -5    6.70    4.90
  -8  -9  -5    4.10    3.60
  -8   9  -5    2.00    3.90
   8   9   5    6.00    4.90
  -9  -9  -5   -2.10    4.60
  -9  -9  -5    5.00    5.20
  -9   9  -5   -2.90    3.60
   9   9   5   -2.00    6.30
 -10  -9  -5    5.20    4.20
 -10  -9  -5    2.10    5.70
  10   9   5    6.60    8.00
 -10   9  -5    6.70    4.50
 -10 -10   5   13.30    4.20
 -10 -10   5    2.50    3.40
  10  10  -5   -2.30    7.60
  -9 -10   5    9.60    4.00
  -9 -10   5    8.50    4.60
   9  10  -5    0.50    5.40
   9  10  -5   10.30    7.90
  -8 -10   5   -7.20    3.50
  -8 -10   5    4.60    3.80
   8  10  -5   -3.00    6.30
   8  10  -5    1.60    5.20
  -7 -10   5   -7.20    3.20
  -7 -10   5   -2.90    2.30
   7  10  -5   -3.80    4.30
   7  10  -5  -13.10    5.10
  -6 -10   5   13.70    4.40
  -6 -10   5    7.40    3.10
   6  10  -5    7.60    6.10
   6  10  -5   -2.00    6.50
  -5 -10   5   17.20    3.90
  -5 -10   5   22.70    4.00
   5  10  -5   14.00    6.90
   5  10  -5   21.90    5.60
  -4 -10   5    8.20    2.80
  -4 -10   5    6.10    3.40
   4  10  -5    2.50    5.60
   4  10  -5    0.70    4.60
  -3 -10   5   -2.10    2.00
   3 -10  -5   -0.50    0.90
  -3 -10   5    1.10    2.70
  -3  10   5    1.00    1.00
   3  10  -5    2.80    3.40
   3  10  -5   -1.40    4.80
  -2 -10   5   37.30    3.90
  -2 -10   5   36.80    3.90
   2 -10  -5   28.10    2.50
   2  10  -5   44.80    7.60
  -2  10   5   27.50    2.30
  -2  10   5   27.00    2.50
   2  10  -5   27.50    5.10
  -1 -10   5   30.20    3.80
  -1 -10   5   35.60    3.80
   1 -10  -5   33.70    3.10
   1 -10  -5   38.10    2.40
   1  10  -5   47.50    6.20
  -1  10   5   34.90    3.00
  -1  10   5   34.60    3.40
   1  10  -5   37.70    6.50
   0 -10   5   21.10    3.50
   0 -10  -5   26.20    3.20
   0 -10   5   29.10    4.10
   0 -10  -5   23.40    2.70
   0  10   5   27.70    3.20
   0  10  -5   23.80    5.80
   0  10  -5   22.40    4.50
   0  10   5   25.20    3.70
   1 -10   5   19.10    3.00
  -1 -10  -5   15.00    3.10
   1 -10   5   13.60    3.30
  -1 -10  -5   21.00    3.00
  -1  10  -5   23.80    5.40
  -1  10  -5   23.20    4.50
   1  10   5   15.90    3.60
  -2 -10  -5   33.10    4.30
   2 -10   5   31.10    4.10
  -2 -10  -5   40.00    4.40
  -2  10  -5   30.20    5.20
  -2  10  -5   32.50    4.60
   2  10   5   29.20    4.80
  -3 -10  -5    7.80    3.30
  -3 -10  -5    9.10    3.30
  -3  10  -5   11.90    3.40
   3  10   5   13.30    4.50
  -3  10  -5    7.30    4.30
  -4 -10  -5   29.40    4.40
  -4 -10  -5   24.30    4.60
   4  10   5   13.30    5.20
  -4  10  -5   18.90    3.80
  -4  10  -5   21.80    5.30
  -5 -10  -5   46.10    6.00
  -5 -10  -5   47.60    6.10
  -5  10  -5   44.10    6.30
   5  10   5   40.80    6.50
  -6 -10  -5   11.20    4.60
  -6 -10  -5   18.20    4.40
  -6  10  -5   13.10    4.30
   6  10   5   20.30    6.30
  -7 -10  -5    7.80    3.80
  -7 -10  -5    6.70    3.70
   7  10   5    3.10    5.80
  -7  10  -5   -0.50    3.50
  -8 -10  -5   -0.80    3.20
  -8 -10  -5    0.00    3.20
  -8  10  -5   -1.60    3.60
   8  10   5    7.10    6.90
  -9 -10  -5   -1.90    5.00
  -9 -10  -5    2.70    5.40
  -9  10  -5   10.90    4.10
   9  10   5   -4.10    6.80
 -10 -10  -5    3.50    5.50
 -10 -10  -5    6.60    4.70
  10  10   5    7.50    8.60
 -10  10  -5    4.10    4.40
 -10 -11   5    4.20    5.20
 -10 -11   5   -0.30    4.30
  10  11  -5    5.60    6.20
  10  11  -5    9.30    8.80
  -9 -11   5    2.60    3.30
  -9 -11   5   -3.60    4.30
   9  11  -5    0.30    5.20
   9  11  -5   -9.00    5.90
  -8 -11   5    0.80    3.10
  -8 -11   5    4.10    4.40
   8  11  -5    1.80    5.50
   8  11  -5   -5.70    6.80
  -7 -11   5    0.40    2.90
  -7 -11   5    0.50    3.80
   7  11  -5    5.80    5.20
   7  11  -5    6.30    5.70
  -6 -11   5    5.40    3.00
  -6 -11   5    3.10    3.20
   6  11  -5    2.60    4.60
   6  11  -5    5.80    7.10
  -5 -11   5   75.19    6.90
  -5 -11   5   77.29    6.10
   5  11  -5   75.09   11.00
   5  11  -5   91.09   10.60
  -4 -11   5   47.60    5.70
  -4 -11   5   45.90    5.40
   4  11  -5   55.79    7.60
   4  11  -5   55.99    9.30
  -3 -11   5   56.89    5.70
  -3 -11   5   35.00    4.80
   3 -11  -5   44.80    2.20
   3  11  -5   49.10    7.40
   3  11  -5   37.50    8.20
  -2 -11   5   53.49    4.80
  -2 -11   5   74.49    5.90
   2 -11  -5   61.59    3.50
   2  11  -5   56.29    8.60
   2  11  -5   60.29    7.60
   1 -11  -5   93.99    4.00
   1 -11  -5   91.49    4.80
  -1 -11   5   87.79    5.70
  -1 -11   5   94.99    5.90
   1  11  -5   80.69    8.00
   1  11  -5  100.49    8.30
   0 -11  -5    4.10    1.90
   0 -11   5    6.00    3.00
   0 -11  -5    3.70    2.40
   0 -11   5    5.30    2.90
   0  11   5    6.00    3.00
   0  11  -5    2.00    3.40
   0  11  -5    2.60    4.50
  -1 -11  -5   -0.80    1.80
   1 -11   5    4.50    2.80
   1 -11   5   -1.10    2.40
  -1 -11  -5   -0.20    2.20
  -1  11  -5    0.90    3.10
  -1  11  -5   -6.20    2.40
   1  11   5   -4.00    2.50
   2 -11   5   11.70    3.00
  -2 -11  -5   11.40    3.00
  -2 -11  -5   11.20    3.20
   2  11   5    7.70    3.90
  -2  11  -5   13.40    4.70
  -2  11  -5    9.00    3.50
  -3 -11  -5   26.40    4.20
  -3 -11  -5   33.90    4.80
  -3  11  -5   26.90    5.80
   3  11   5   35.20    5.40
  -3  11  -5   26.80    4.30
  -4 -11  -5    1.00    3.30
  -4 -11  -5    3.80    3.50
  -4  11  -5   -0.10    3.80
   4  11   5   -1.20    4.10
  -5 -11  -5   41.90    6.10
  -5 -11  -5   31.90    5.40
   5  11   5   32.40    6.10
  -5  11  -5   22.00    5.20
  -6 -11  -5   -3.10    4.10
  -6 -11  -5    5.60    4.40
   6  11   5   -6.80    4.90
  -6  11  -5    1.00    3.40
  -7 -11  -5   -2.30    2.90
  -7 -11  -5    2.30    4.50
   7  11   5   -2.80    4.20
  -7  11  -5   -0.80    3.40
  -8 -11  -5   -1.70    4.80
  -8 -11  -5    1.00    4.90
   8  11   5    3.80    5.30
  -8  11  -5    4.80    3.90
  -9 -11  -5    0.70    5.60
  -9 -11  -5   -2.90    3.60
  -9  11  -5    3.20    3.70
   9  11   5   -6.80    6.30
 -10 -11  -5   15.80    5.50
 -10 -11  -5    3.60    4.60
  10  11   5    8.50    7.10
 -10  11  -5    8.40    4.50
 -10 -12   5   18.40    6.30
 -10 -12   5   16.30    6.00
  10  12  -5   22.10   10.20
  10  12  -5   18.60   10.00
  -9 -12   5   25.60    6.40
  -9 -12   5   22.80    6.10
   9  12  -5   30.40   10.40
   9  12  -5   13.70    7.00
  -8 -12   5   15.80    5.40
  -8 -12   5   12.80    4.40
   8  12  -5    9.30    6.10
   8  12  -5    6.30    8.20
  -7 -12   5   -4.10    2.40
  -7 -12   5    1.40    3.30
   7  12  -5   -5.10    7.00
   7  12  -5   -5.40    6.30
  -6 -12   5    3.70    3.10
  -6 -12   5    3.70    4.00
   6  12  -5    2.00    5.30
   6  12  -5    8.10    6.60
  -5 -12   5    3.60    4.00
  -5 -12   5    0.10    3.80
   5  12  -5    2.50    4.50
   5  12  -5   -2.60    6.00
  -4 -12   5    4.00    2.70
  -4 -12   5    1.30    3.60
  -4  12   5    1.80    1.00
   4  12  -5   11.10    5.70
   4  12  -5    1.60    5.10
  -3 -12   5   59.99    5.30
   3 -12  -5   67.89    2.90
  -3 -12   5   72.19    5.80
   3  12  -5   67.09    9.90
   3  12  -5   81.09    7.90
   2 -12  -5   33.30    2.90
  -2 -12   5   27.70    4.00
  -2 -12   5   38.60    4.30
   2  12  -5   33.80    7.90
   2  12  -5   41.10    6.90
  -1 -12   5   35.10    4.40
   1 -12  -5   45.20    3.70
  -1 -12   5   43.40    5.10
   1  12  -5   35.70    6.60
   1  12  -5   38.90    5.90
   0 -12   5   44.50    4.80
   0 -12   5   39.00    4.90
   0 -12  -5   36.70    3.90
   0  12  -5   35.90    6.40
   0  12  -5   32.30    5.80
   1 -12   5   16.60    3.70
   1 -12   5   18.00    3.60
  -1 -12  -5   17.00    3.00
  -1 -12  -5   21.20    3.40
   1  12   5   12.90    3.70
  -1  12  -5    6.80    5.10
  -1  12  -5   19.20    4.30
  -2 -12  -5   25.80    3.90
  -2 -12  -5   28.10    4.30
   2 -12   5   20.90    3.80
   2  12   5   14.70    4.40
  -2  12  -5   22.70    5.80
  -2  12  -5   28.80    4.70
  -3 -12  -5    1.50    3.20
  -3 -12  -5    2.60    3.00
  -3  12  -5    0.30    2.70
  -3  12  -5    0.20    2.90
   3  12   5   -5.50    3.20
  -4 -12  -5  117.59    7.80
  -4 -12  -5  117.29    8.10
   4  12   5  105.59    9.60
  -4  12  -5  133.49    9.40
  -5 -12  -5   38.90    5.40
  -5 -12  -5   53.29    6.50
   5  12   5   40.80    7.60
  -5  12  -5   48.60    6.80
  -6 -12  -5   -0.40    4.00
  -6 -12  -5   -3.70    3.70
   6  12   5    9.40    5.10
  -6  12  -5    2.50    3.50
  -7 -12  -5   -1.10    4.70
  -7 -12  -5    3.30    5.00
   7  12   5   -2.10    5.70
  -7  12  -5   -2.10    3.60
  -8 -12  -5   -0.70    3.60
  -8 -12  -5    3.00    5.20
  -8  12  -5    6.10    4.10
   8  12   5   -0.60    6.70
  -9 -12  -5    2.80    5.80
  -9 -12  -5    0.10    5.10
  -9  12  -5    2.80    4.20
   9  12   5    4.40    6.20
  -9 -13   5    2.10    3.50
  -9 -13   5   10.20    5.80
   9  13  -5    4.00    8.60
   9  13  -5   16.20    9.80
  -8 -13   5   -0.60    3.30
  -8 -13   5   -4.60    2.70
   8  13  -5    0.40    7.70
   8  13  -5  -15.50    6.10
  -7 -13   5    3.50    4.40
  -7 -13   5    3.90    4.70
   7  13  -5    1.70    7.20
   7  13  -5   -3.40    6.70
  -6 -13   5    3.70    4.20
  -6 -13   5   -0.50    2.80
   6  13  -5    2.20    5.70
   6  13  -5  -10.70    5.20
  -5 -13   5   13.10    3.70
  -5 -13   5   13.90    4.60
   5  13  -5   15.10    6.50
   5  13  -5   13.70    6.50
  -4 -13   5  131.59    8.60
  -4 -13   5  123.69    8.00
   4  13  -5  139.69   11.60
   4  13  -5  129.79   11.60
  -3 -13   5    0.40    3.40
  -3 -13   5    0.60    2.30
   3 -13  -5   -0.40    1.00
   3  13  -5    0.80    6.00
   3  13  -5   -6.20    4.40
   2 -13  -5   65.99    3.80
  -2 -13   5   72.59    6.30
  -2 -13   5   67.19    6.10
   2  13  -5   57.39    9.30
   2  13  -5   57.29    7.40
   1 -13  -5   78.39    4.60
  -1 -13   5   72.89    5.50
  -1 -13   5   78.39    5.60
   1  13  -5   74.99    7.90
   1  13  -5   49.50    7.80
   0 -13   5   25.30    3.80
   0 -13  -5   26.00    3.80
   0 -13   5   22.80    4.10
   0  13  -5   26.10    4.80
   0  13  -5   18.20    5.20
  -1 -13  -5    3.30    2.60
   1 -13   5    3.60    2.60
   1 -13   5    3.00    2.90
  -1  13  -5    0.50    3.20
  -1  13  -5   -6.80    4.00
   2 -13   5    9.00    3.10
  -2 -13  -5    8.00    3.10
  -2 -13  -5   13.60    3.60
  -2  13  -5   11.10    3.50
  -2  13  -5    3.80    4.70
   2  13   5    7.10    3.90
  -3 -13  -5    3.40    3.40
  -3 -13  -5   -1.50    2.90
   3  13   5    7.70    4.80
  -3  13  -5   -7.70    3.80
  -4 -13  -5    4.10    3.60
  -4 -13  -5   10.70    4.40
  -4  13  -5    8.00    4.80
   4  13   5   12.20    5.60
  -5 -13  -5   38.80    6.30
  -5 -13  -5   28.70    5.50
   5  13   5   22.70    6.90
  -5  13  -5   49.20    6.80
  -6 -13  -5    7.10    4.90
  -6 -13  -5    6.50    3.60
  -6  13  -5   -1.40    3.40
   6  13   5   -5.80    5.20
  -7 -13  -5   -4.70    4.00
  -7 -13  -5   -2.40    3.50
   7  13   5   -3.80    4.20
  -7  13  -5   -1.50    3.40
  -8 -13  -5    5.70    4.20
  -8 -13  -5    2.80    5.40
   8  13   5   10.40    7.70
  -8  13  -5    3.20    4.40
  -9 -13  -5    0.90    4.10
  -9 -13  -5    2.00    4.50
   9  13   5   -3.10    7.50
  -9  13  -5    1.70    4.00
  -9 -14   5   -2.40    3.90
  -9 -14   5    4.40    5.20
   9  14  -5   -2.00    6.30
   9  14  -5   -1.20    6.40
  -8 -14   5    4.30    5.20
  -8 -14   5   -6.00    4.40
   8  14  -5    1.60    6.10
   8  14  -5    2.70    8.20
  -7 -14   5   -4.30    3.00
  -7 -14   5   -3.10    4.40
   7  14  -5   -4.50    4.60
   7  14  -5    1.20    5.80
  -6 -14   5    3.50    4.70
  -6 -14   5  -10.60    3.30
   6  14  -5    6.10    5.50
   6  14  -5   -5.10    7.30
  -5 -14   5    6.00    3.50
  -5 -14   5    5.30    4.00
   5  14  -5    5.20    6.20
   5  14  -5   11.90    7.90
  -4 -14   5    5.20    3.30
  -4 -14   5    4.10    2.80
   4  14  -5    0.50    6.70
   4  14  -5   -2.50    3.50
  -3 -14   5   -3.30    3.20
  -3 -14   5    2.30    3.50
   3 -14  -5    0.80    1.10
   3  14  -5    5.10    4.10
   3  14  -5    4.80    5.20
  -2 -14   5    1.20    3.20
   2 -14  -5   -1.20    1.60
  -2 -14   5    3.70    2.50
   2  14  -5    4.40    4.70
   2  14  -5   -1.30    4.00
  -1 -14   5    0.20    2.90
   1 -14  -5   -0.20    1.90
  -1 -14   5    2.50    3.30
   1  14  -5   -1.70    4.10
   1  14  -5   -3.00    3.60
   0 -14  -5    7.40    2.70
   0 -14   5    6.30    3.40
   0 -14   5   10.00    3.50
   0  14  -5   -1.00    3.70
   0  14  -5    5.10    4.10
   1 -14   5   -0.50    2.50
  -1 -14  -5   -2.30    2.30
   1 -14   5   -1.40    2.50
  -1  14  -5   -2.90    3.00
  -1  14  -5   -0.20    4.50
  -2 -14  -5   28.60    4.60
   2 -14   5   26.00    4.30
  -2  14  -5   32.50    6.20
  -3 -14  -5   -0.80    3.30
  -3  14  -5    5.70    4.50
  -4 -14  -5   81.39    6.80
  -4 -14  -5   79.29    7.30
   4  14   5   77.19    9.50
  -4  14  -5   95.09    8.80
  -5 -14  -5   10.10    4.30
  -5 -14  -5    1.50    4.50
   5  14   5   11.90    6.10
  -5  14  -5    1.20    3.80
  -6 -14  -5   -1.30    3.10
  -6 -14  -5    0.10    4.60
   6  14   5    5.80    6.10
  -6  14  -5   -2.70    4.00
  -7 -14  -5    1.80    5.50
  -7 -14  -5    7.40    5.00
   7  14   5   16.70    7.50
  -7  14  -5    5.60    4.30
  -8 -14  -5   13.20    4.90
  -8 -14  -5    4.70    4.70
   8  14   5    5.20    5.90
  -8  14  -5    2.30    4.10
  -8 -15   5    2.50    4.00
  -8 -15   5   -3.60    4.70
   8  15  -5   11.70    9.60
   8  15  -5   -6.40    7.50
  -7 -15   5    9.10    5.20
  -7 -15   5    2.20    5.00
   7  15  -5    6.00    5.70
   7  15  -5    5.90    9.30
  -6 -15   5    2.90    3.50
  -6 -15   5    4.70    4.80
   6  15  -5   -5.00    6.00
   6  15  -5   11.90    7.20
  -5 -15   5    0.70    3.40
  -5 -15   5    1.40    3.00
   5  15  -5    9.60    6.60
   5  15  -5    6.00    4.80
  -4 -15   5   34.30    5.90
  -4 -15   5   44.00    6.00
   4  15  -5   44.00    8.50
   4  15  -5   29.70    8.00
  -3 -15   5   16.30    3.80
   3 -15  -5    7.90    1.50
  -3 -15   5    5.40    3.10
  -3  15   5    9.50    2.90
   3  15  -5   18.10    7.80
   3  15  -5    5.00    5.30
  -2 -15   5   20.50    4.00
   2 -15  -5   19.10    2.50
  -2 -15   5   26.10    4.90
   2  15  -5   14.60    5.40
   2  15  -5   19.00    6.50
  -1 -15   5   -1.50    3.20
   1 -15  -5   -0.10    2.00
  -1 -15   5    0.00    3.00
   1  15  -5    1.50    3.80
   1  15  -5    5.40    6.00
   0 -15   5    1.50    3.20
   0 -15   5    0.80    2.30
   0 -15  -5   -2.50    2.40
   0  15  -5    3.70    4.10
   0  15  -5    0.30    3.70
  -1 -15  -5   38.90    4.70
   1 -15   5   26.50    4.50
  -1  15  -5   28.90    7.20
   2 -15   5    3.50    3.00
  -2 -15  -5    1.30    3.10
  -2  15  -5   -7.00    3.80
  -3 -15  -5   -0.60    3.20
  -3  15  -5    4.30    4.50
  -4 -15  -5    1.70    3.30
  -4  15  -5    1.40    4.20
  -5 -15  -5    4.50    3.60
  -5  15  -5   14.10    5.10
  -6 -15  -5    4.60    5.30
  -6  15  -5    9.70    4.70
  -7 -15  -5   -7.60    4.60
   7  15   5    1.10    7.00
  -7  15  -5    3.40    4.00
  -8 -15  -5   -3.90    5.40
   8  15   5   -0.20    7.30
  -8  15  -5    1.10    4.40
  -8 -16   5   -5.60    5.00
  -7 -16   5    2.70    4.00
  -7 -16   5   -2.50    3.50
   7  16  -5    4.80    6.90
   7  16  -5    0.30    8.00
  -6 -16   5   -5.80    4.80
  -6 -16   5   -8.20    3.90
   6  16  -5   -2.50    8.30
   6  16  -5   -3.60    6.60
  -5 -16   5    3.60    4.50
  -5 -16   5   -2.20    4.50
   5  16  -5    6.70    8.40
   5  16  -5    0.10    5.90
  -4 -16   5   20.50    4.40
  -4 -16   5   17.90    5.30
   4  16  -5   18.00    8.50
   4  16  -5   25.40    7.80
  -3 -16   5    4.40    3.20
  -3 -16   5    3.50    3.90
   3  16  -5    2.40    6.80
  -3  16   5    4.60    2.70
   3  16  -5    9.90    6.00
   2 -16  -5    1.30    1.90
  -2 -16   5   -3.10    3.60
  -2 -16   5    2.50    3.70
  -2  16   5    1.50    3.20
   2  16  -5    6.70    5.10
   2  16  -5    2.80    6.50
   1 -16  -5   18.30    3.10
  -1 -16   5   12.90    3.60
   1  16  -5   20.80    7.30
   0 -16   5    8.40    2.90
   0 -16  -5   11.40    3.00
   0  16  -5    0.80    5.30
  -1 -16  -5   19.60    4.00
   1 -16   5   16.90    4.30
  -1  16  -5   26.70    7.40
  -2 -16  -5   30.20    4.90
   2 -16   5   26.60    4.70
  -2  16  -5   15.10    6.20
  -3 -16  -5    0.70    3.40
  -3  16  -5   -1.10    4.50
  -4 -16  -5    2.10    4.40
  -4  16  -5    2.00    5.00
  -5 -16  -5    0.60    5.00
  -5  16  -5    5.30    4.50
  -6 -16  -5   -2.80    4.90
  -6  16  -5    1.80    4.50
  -7 -16  -5    5.40    5.40
  -7  16  -5    5.00    4.60
  -7 -17   5   -1.10    4.00
  -7 -17   5    8.30    5.60
   7  17  -5    7.30    8.10
   7  17  -5   11.60    8.70
  -6 -17   5   -5.10    4.60
  -6 -17   5    5.40    5.20
   6  17  -5  -10.20    4.20
   6  17  -5   -7.80    6.30
  -5 -17   5    5.50    4.70
  -5 -17   5    3.10    4.80
   5  17  -5    0.60    6.60
   5  17  -5   -3.40    5.40
  -4 -17   5    0.90    4.00
  -4 -17   5    9.80    4.50
   4  17  -5    4.90    5.60
   4  17  -5    1.20    4.30
  -3 -17   5   10.90    4.80
  -3 -17   5   13.80    4.50
   3  17  -5   13.30    5.40
   3  17  -5    4.50    7.00
  -2 -17   5    4.90    3.50
   2 -17  -5    1.40    2.00
   2  17  -5    0.10    4.90
  -2  17   5    1.30    3.30
   1 -17  -5    0.20    2.40
  -1 -17   5   -6.30    2.70
   1  17  -5   -4.40    3.70
   0 -17   5    1.60    3.60
   0 -17  -5    2.20    2.90
   0  17  -5   12.40    7.10
  -1 -17  -5    2.30    2.80
   1 -17   5    4.60    3.50
  -1  17  -5   -3.30    5.30
   2 -17   5    3.00    3.50
  -2 -17  -5    1.10    3.20
  -2  17  -5    6.50    5.80
  -3 -17  -5    6.30    3.90
  -3  17  -5    3.30    4.70
  -4 -17  -5   16.20    5.40
  -4  17  -5   22.20    6.70
  -5 -17  -5    3.90    4.90
  -5  17  -5   13.80    5.30
  -6 -17  -5   16.80    6.20
  -6  17  -5   19.90    6.10
  -6 -18   5   -5.00    4.70
  -6 -18   5    2.30    3.70
   6  18  -5    0.90    8.40
   6  18  -5    3.80    6.90
  -5 -18   5   -5.50    3.10
   5  18  -5    3.30    8.80
  -4 -18   5   12.10    5.00
   4  18  -5   14.80    8.90
  -3 -18   5   29.50    5.70
   3  18  -5   58.99   10.50
  -2 -18   5   16.60    4.80
  -2  18   5   19.30    4.80
   2  18  -5   19.10    8.60
   1 -18  -5    1.60    2.40
  -1 -18   5   -1.60    3.20
   1  18  -5   -6.60    6.20
  -1  18   5    1.70    4.40
   0 -18   5    9.90    4.00
   0 -18  -5    9.10    3.30
   0  18  -5    9.40    5.60
   1 -18   5   14.00    4.10
  -1 -18  -5   13.20    3.90
  -1  18  -5   14.50    6.60
   2 -18   5   -0.10    3.50
  -2 -18  -5    1.90    3.50
  -2  18  -5    6.50    5.70
  -3 -18  -5    1.00    3.80
  -3  18  -5    5.80    5.90
  -4 -18  -5   -6.40    3.40
  -4  18  -5    3.90    5.50
  -5 -18  -5   15.50    5.90
  -5  18  -5    5.80    4.90
  -5 -19   5   -3.90    4.30
   5  19  -5   10.80    9.00
  -4 -19   5    8.40    3.90
   4  19  -5   14.40    9.10
  -3 -19   5    3.00    4.20
   3  19  -5   -3.00    8.00
  -2 -19   5    2.70    4.40
   2  19  -5   21.10    8.30
  -1 -19   5    5.20    3.90
   1 -19  -5    2.80    2.60
  -1  19   5    0.10    4.50
   1  19  -5   -1.30    6.90
   0 -19  -5    7.70    3.30
   0 -19   5    2.20    3.80
   0  19  -5   15.90    8.10
   0  19   5   10.90    6.00
  -1 -19  -5    6.30    3.50
   1 -19   5    6.40    4.20
  -1  19  -5    0.10    6.20
  -2 -19  -5   -0.20    3.70
   2 -19   5    9.50    4.00
  -2  19  -5    1.10    5.40
  -3 -19  -5   -4.30    3.70
  -3  19  -5   18.70    6.40
  -4 -19  -5   -4.30    4.20
  -4  19  -5    7.40    5.90
  -3 -20   5   -2.10    4.10
   3  20  -5    2.20    8.00
  -2 -20   5    3.70    4.40
   2  20  -5   -0.70    7.00
  -1 -20   5   10.80    4.70
  -1  20   5   12.10    5.50
   1  20  -5   -8.60    6.60
   0 -20  -5   10.20    3.70
   0 -20   5   10.40    4.40
   0  20  -5   21.30    8.00
   0  20   5   19.10    6.80
  -1 -20  -5    3.80    3.50
   1 -20   5    5.20    4.20
  -1  20  -5    8.20    6.50
   1  20   5    4.20    6.20
   2 -20   5    1.50    3.90
  -2 -20  -5    2.80    3.70
  -2  20  -5    1.80    6.00
 -12   0   6    2.00    3.80
  12   0  -6   -4.90    4.60
 -11   0   6   12.60    4.00
  11   0  -6    8.30    5.80
  10   0  -6   -4.20    4.70
 -10   0   6   -2.50    2.50
   9   0  -6    4.00    4.40
  -9   0   6    9.10    3.00
  -8   0   6    2.90    2.50
   8   0  -6   -5.80    3.50
   7   0  -6   26.20    5.50
   7   0  -6   49.00    6.00
  -7   0   6   37.00    3.90
  -7   0   6   41.70    3.80
  -6   0   6  118.99    5.80
  -6   0   6  118.19    6.00
   6   0  -6  123.39    7.50
   6   0  -6  123.99    8.40
  -5   0   6    0.20    1.60
   5   0  -6   -0.50    2.60
   5   0  -6   -2.00    2.20
  -5   0   6    0.60    1.40
  -4   0   6   37.70    3.20
   4   0  -6   39.40    4.70
   4   0  -6   44.00    4.40
  -4   0   6   44.30    3.10
  -4   0   6   44.70    4.40
   4   0  -6   40.20    3.10
  -3   0   6   51.69    3.30
   3   0  -6   46.00    4.50
  -3   0   6   52.89    4.50
   3   0  -6   49.10    4.40
  -3   0   6   51.79    3.50
   3   0  -6   47.90    3.30
  -2   0   6 1184.78   34.60
  -2   0   6 1116.09   37.50
  -2   0   6 1148.99   35.00
   2   0  -6 1226.38   36.00
   2   0  -6 1217.58   36.40
   2   0  -6 1227.38   34.70
  -1   0   6    9.60    2.10
   1   0  -6   14.60    3.00
   1   0  -6   11.40    2.90
   0   0  -6  187.98    8.20
   0   0  -6  172.48    8.00
  -1   0  -6  295.77   11.30
  -1   0  -6  283.77   11.60
  -2   0  -6  217.58    9.60
  -2   0  -6  218.78    9.40
  -3   0  -6    6.60    2.30
  -3   0  -6    7.40    2.70
  -4   0  -6   49.40    4.50
  -4   0  -6   49.50    4.70
  -5   0  -6   45.90    5.30
  -5   0  -6   45.30    4.90
  -6   0  -6   77.69    6.10
  -6   0  -6   89.29    6.70
  -7   0  -6  252.07   12.60
  -7   0  -6  234.98   11.20
  -8   0  -6    1.80    4.20
  -8   0  -6    3.20    2.80
  -9   0  -6    7.10    3.90
  -9   0  -6    3.40    4.50
   9   0   6    6.30    5.10
  10   0   6   18.60    6.80
 -10   0  -6   31.60    6.10
  11   0   6   -0.80    5.80
 -11   0  -6    1.00    5.40
  12  -1  -6   -1.60    5.10
 -12  -1   6   -2.10    3.30
  12   1  -6   -1.60    5.80
 -12   1   6    5.30    3.50
 -11  -1   6    2.20    3.40
  11  -1  -6    8.30    5.50
  11   1  -6    3.00    5.50
 -11   1   6   -4.60    2.80
  10  -1  -6    2.90    4.40
 -10  -1   6   -3.70    2.50
 -10   1   6   -0.50    2.70
  10   1  -6   -2.60    4.60
   9  -1  -6   -4.20    3.90
  -9  -1   6   -1.50    2.60
   9   1  -6    4.50    4.80
  -9   1   6    0.00    2.30
   8  -1  -6   -1.20    4.00
  -8  -1   6    3.20    2.70
   8   1  -6   -3.30    3.80
  -8   1   6   -0.80    2.30
  -7  -1   6   82.39    5.20
   7  -1  -6   78.49    6.90
  -7  -1   6   72.99    5.30
  -7   1   6   87.39    5.20
   7   1  -6   83.19    7.20
   7   1  -6   77.49    7.70
   6  -1  -6  128.89    6.00
  -6  -1   6  110.99    6.20
   6  -1  -6  133.29    7.90
  -6  -1   6  129.99    6.20
   6  -1  -6  123.99    6.90
  -6   1   6  127.39    5.70
  -6   1   6  127.99    6.10
   6   1  -6  119.09    8.30
   6   1  -6  104.49    8.00
  -5  -1   6   27.60    2.60
   5  -1  -6   32.40    2.90
   5  -1  -6   23.80    3.90
   5  -1  -6   36.70    4.30
  -5  -1   6   27.10    2.80
   5   1  -6   27.20    4.70
  -5   1   6   34.80    3.20
   5   1  -6   30.00    4.70
  -5   1   6   32.90    4.70
  -5   1   6   32.00    2.70
  -4  -1   6   64.29    4.10
  -4  -1   6   62.49    3.60
   4  -1  -6   53.79    3.40
   4  -1  -6   62.89    5.00
   4  -1  -6   58.09    4.40
  -4   1   6   51.99    3.50
   4   1  -6   55.79    5.40
  -4   1   6   55.89    3.30
  -4   1   6   57.29    4.70
   4   1  -6   53.49    5.40
  -3  -1   6  108.69    5.20
   3  -1  -6  110.49    4.90
   3  -1  -6  103.79    6.00
  -3  -1   6  110.59    5.30
   3  -1  -6  120.29    6.10
  -3   1   6  105.39    6.20
   3   1  -6  111.49    6.80
  -3   1   6  113.79    4.90
  -3   1   6  113.29    5.20
   3   1  -6  112.59    6.60
   2  -1  -6    4.60    2.20
  -2  -1   6    3.40    1.20
   2  -1  -6    4.40    2.20
   2  -1  -6    5.00    1.50
  -2  -1   6    5.10    1.80
  -2   1   6    4.30    1.70
  -2   1   6    4.90    2.00
   2   1  -6    0.60    1.80
   2   1  -6    3.90    2.50
  -1  -1   6  608.94   20.50
   1  -1  -6  681.63   21.20
   1  -1  -6  662.43   21.20
   1  -1  -6  688.43   20.30
   1   1  -6  674.93   22.00
   1   1  -6  678.43   21.60
  -1   1   6  612.44   21.40
   0  -1  -6  112.49    6.10
   0  -1  -6  120.39    6.00
   0   1  -6  120.39    6.80
   0   1  -6  112.59    6.40
  -1  -1  -6  270.77   10.70
  -1  -1  -6  269.17   10.80
  -1   1  -6  282.57   10.90
  -1   1  -6  278.07   11.30
  -2  -1  -6   36.70    3.60
  -2  -1  -6   43.10    4.50
  -2   1  -6   44.40    4.70
  -2   1  -6   38.90    4.20
  -3  -1  -6  135.49    7.10
  -3  -1  -6  132.09    7.50
  -3   1  -6  116.89    6.50
  -3   1  -6  115.79    6.90
  -4  -1  -6   33.20    4.10
  -4  -1  -6   34.40    5.00
  -4   1  -6   33.00    4.50
  -4   1  -6   29.10    4.40
  -5  -1  -6   39.50    5.20
  -5  -1  -6   38.40    5.50
  -5   1  -6   37.60    5.00
  -5   1  -6   30.40    4.20
  -6  -1  -6   25.70    4.70
  -6  -1  -6   24.00    4.80
  -6   1  -6   30.70    4.80
  -6   1  -6   29.00    4.80
  -7  -1  -6   37.10    6.10
  -7  -1  -6   41.00    5.80
  -7   1  -6   36.90    5.00
  -7   1  -6   40.40    5.70
  -8  -1  -6   25.00    4.60
  -8  -1  -6   19.50    5.60
   8   1   6   17.10    5.90
  -8   1  -6   21.10    4.80
  -8   1  -6   23.80    4.30
   9  -1   6    1.00    5.00
  -9  -1  -6   -0.20    3.80
  -9  -1  -6    5.70    3.80
  -9   1  -6    4.90    3.00
  -9   1  -6   -1.20    4.50
   9   1   6   -3.10    3.60
 -10  -1  -6   47.20    7.70
  10  -1   6   31.20    7.50
 -10   1  -6   27.90    5.70
  10   1   6   26.70    7.60
 -11  -1  -6   -7.40    5.00
  11  -1   6    1.60    5.50
 -11   1  -6   -2.30    5.00
  11   1   6   -1.70    6.30
  12  -2  -6   -2.00    4.80
 -12  -2   6   -6.00    3.30
  12   2  -6    1.30    5.90
 -12   2   6   -0.30    3.30
 -11  -2   6   -0.10    3.30
  11  -2  -6    3.30    4.70
 -11   2   6    4.90    3.10
  11   2  -6   -0.40    5.40
  10  -2  -6    2.70    4.40
 -10  -2   6   -2.40    2.80
 -10   2   6   -0.20    2.40
  10   2  -6   -4.10    5.10
  -9  -2   6    0.20    3.00
   9  -2  -6    5.40    4.20
  -9   2   6    1.90    2.40
   9   2  -6   -2.40    4.40
  -8  -2   6    6.00    3.10
   8  -2  -6    1.70    3.80
   8   2  -6    6.30    5.00
  -8   2   6    3.50    2.20
  -7  -2   6    5.00    2.80
  -7  -2   6   -0.80    2.00
   7  -2  -6   -3.90    3.00
   7   2  -6   -2.60    4.10
   7   2  -6   -0.20    3.60
  -7   2   6    1.10    1.80
  -6  -2   6    9.60    2.40
   6  -2  -6   10.20    2.10
  -6  -2   6    8.80    2.60
   6  -2  -6   11.50    3.30
   6  -2  -6   15.80    2.90
   6   2  -6   16.50    4.60
  -6   2   6   11.40    2.00
   6   2  -6    4.40    4.20
  -6   2   6   16.40    2.60
   5  -2  -6   21.30    3.50
   5  -2  -6   19.20    2.90
  -5  -2   6   19.30    2.80
   5  -2  -6   23.40    2.40
  -5  -2   6   20.00    3.20
  -5   2   6   21.70    2.30
  -5   2   6   21.90    2.60
   5   2  -6   21.40    4.60
   5   2  -6   27.40    4.60
  -5   2   6   18.90    3.50
  -4  -2   6    5.30    2.10
   4  -2  -6    3.10    1.50
  -4  -2   6    3.00    1.50
   4  -2  -6    3.50    2.00
   4  -2  -6    4.50    2.40
  -4   2   6    5.10    1.50
   4   2  -6    0.60    3.00
  -4   2   6    5.90    2.10
  -4   2   6    3.20    1.40
   4   2  -6    4.10    3.40
  -3  -2   6  119.39    5.80
   3  -2  -6  135.69    6.40
   3  -2  -6  134.19    6.10
  -3  -2   6  132.69    6.00
   3  -2  -6  127.49    5.30
   3   2  -6  119.69    7.50
  -3   2   6  119.19    6.40
   3   2  -6  136.59    8.10
  -3   2   6  129.79    5.50
  -2  -2   6  609.64   19.50
   2  -2  -6  633.34   19.50
  -2  -2   6  603.04   19.30
   2  -2  -6  614.04   18.60
   2  -2  -6  635.04   19.70
   2   2  -6  622.64   21.30
  -2   2   6  591.24   18.90
   2   2  -6  622.54   21.00
  -2   2   6  578.14   19.90
  -1  -2   6  263.57    9.90
   1  -2  -6  281.67   10.40
   1  -2  -6  288.37    9.70
  -1  -2   6  257.47   10.00
   1  -2  -6  283.67   10.40
   1   2  -6  286.47   11.70
   1   2  -6  296.57   11.40
  -1   2   6  256.57   10.40
   0  -2  -6   85.79    5.10
   0  -2  -6   82.29    4.80
   0   2  -6   91.49    5.90
   0   2  -6   90.19    6.30
  -1  -2  -6  141.59    6.90
  -1  -2  -6  139.79    7.00
  -1   2  -6  136.69    7.40
  -1   2  -6  149.09    7.20
  -2  -2  -6   11.90    3.00
  -2  -2  -6   13.90    3.40
  -2   2  -6   13.50    2.70
  -2   2  -6   14.40    3.60
  -3  -2  -6  181.38    8.80
  -3  -2  -6  195.58    9.30
  -3   2  -6  203.38    9.80
  -3   2  -6  194.98    8.80
  -4  -2  -6   54.39    4.80
  -4  -2  -6   57.19    4.70
  -4   2  -6   50.89    5.70
  -4   2  -6   65.59    5.40
  -5  -2  -6    1.00    2.40
  -5  -2  -6    2.40    3.50
  -5   2  -6   -1.00    2.20
  -5   2  -6   -0.60    2.80
  -6  -2  -6   15.70    4.00
  -6  -2  -6    9.70    3.30
  -6   2  -6   12.90    4.00
  -6   2  -6   10.20    4.30
  -7  -2  -6   21.70    4.90
  -7  -2  -6   26.80    5.00
  -7   2  -6   19.30    3.80
  -7   2  -6   15.60    4.90
  -8  -2  -6   32.10    6.10
  -8  -2  -6   18.40    4.20
   8   2   6    6.80    4.10
  -8   2  -6   19.70    5.40
  -8   2  -6   15.10    4.10
  -9  -2  -6    2.90    3.90
  -9  -2  -6   -2.00    4.60
  -9   2  -6    4.20    4.60
   9   2   6   -4.10    3.50
  10  -2   6   -8.00    4.60
 -10  -2  -6    1.30    3.30
 -10  -2  -6    1.70    5.30
 -10   2  -6    2.30    3.70
  10   2   6    6.80    6.50
 -11  -2  -6    1.60    5.40
  11  -2   6    7.90    6.00
 -11   2  -6    7.40    5.60
  11   2   6   17.50    7.60
  12  -3  -6    0.30    4.60
 -12  -3   6   -2.80    3.40
  12   3  -6   -1.10    6.10
 -12   3   6    0.00    2.80
 -11  -3   6   -0.10    3.50
  11  -3  -6   -2.20    4.10
 -11   3   6    6.00    3.10
  11   3  -6    4.50    5.70
 -10  -3   6   -3.70    3.00
  10  -3  -6    1.70    4.00
  10   3  -6    4.90    5.60
 -10   3   6   -2.20    2.30
   9  -3  -6    5.10    3.80
  -9  -3   6    8.20    3.60
  -9   3   6    9.10    2.60
   9   3  -6   16.60    5.90
  -8  -3   6   33.30    4.40
   8  -3  -6   26.00    4.70
  -8  -3   6   24.70    4.20
  -8   3   6   26.00    3.40
   8   3  -6   14.60    6.00
   8   3  -6   27.50    6.30
  -7  -3   6   35.10    4.60
  -7  -3   6   38.60    4.20
   7  -3  -6   37.40    4.90
   7   3  -6   39.60    6.80
   7   3  -6   41.50    6.90
  -7   3   6   36.20    3.40
  -6  -3   6  113.39    6.10
   6  -3  -6  112.89    6.60
   6  -3  -6  107.69    5.10
   6  -3  -6   97.59    4.90
  -6  -3   6  111.49    6.20
   6   3  -6  100.89    8.70
  -6   3   6  109.69    4.70
  -6   3   6  105.69    5.10
   6   3  -6  117.79    9.00
   5  -3  -6    2.10    2.20
  -5  -3   6    3.50    2.30
  -5  -3   6    1.70    2.00
   5  -3  -6    5.40    1.60
   5  -3  -6   -0.10    0.80
  -5   3   6    2.60    1.20
  -5   3   6    2.60    2.10
  -5   3   6    4.80    1.60
   5   3  -6   -2.80    3.40
   5   3  -6   -0.70    3.40
   4  -3  -6    3.40    1.20
  -4  -3   6   10.90    2.20
   4  -3  -6    9.60    1.70
  -4  -3   6   10.30    2.40
   4  -3  -6    7.90    2.40
   4   3  -6   11.30    4.40
  -4   3   6    8.30    1.80
  -4   3   6   10.70    2.50
   4   3  -6    4.40    3.60
   3  -3  -6   25.80    2.70
  -3  -3   6   28.90    3.00
   3  -3  -6   25.40    3.00
  -3  -3   6   26.60    2.80
   3  -3  -6   22.20    2.10
  -3   3   6   25.90    3.30
   3   3  -6   25.30    4.20
  -3   3   6   22.90    2.20
   3   3  -6   28.40    5.40
   2  -3  -6   27.40    2.80
   2  -3  -6   27.40    3.10
  -2  -3   6   23.20    3.00
  -2  -3   6   28.30    3.20
   2  -3  -6   28.00    2.30
   2   3  -6   27.40    4.80
  -2   3   6   26.20    2.80
   2   3  -6   35.30    4.70
  -1  -3   6   13.50    2.20
  -1  -3   6   13.70    2.40
   1  -3  -6   15.50    2.60
   1  -3  -6   22.40    2.90
   1   3  -6   19.50    3.30
   1   3  -6   14.20    3.90
  -1   3   6   18.50    2.80
   0  -3  -6  379.86   13.20
   0  -3  -6  387.66   13.20
   0  -3   6  362.36   13.20
   0   3  -6  388.66   14.90
   0   3  -6  374.76   14.30
  -1  -3  -6   59.69    4.50
  -1  -3  -6   63.39    4.60
  -1   3  -6   65.99    5.70
  -1   3  -6   62.29    4.70
  -2  -3  -6    7.50    2.40
  -2  -3  -6    6.30    2.80
  -2   3  -6    7.20    2.30
  -2   3  -6    7.20    2.80
  -3  -3  -6   54.79    4.50
  -3  -3  -6   60.09    5.30
  -3   3  -6   56.59    4.60
  -3   3  -6   60.69    5.80
  -4  -3  -6   69.09    5.30
  -4  -3  -6   82.19    6.40
  -4   3  -6   77.89    5.40
  -4   3  -6   71.49    6.40
  -5  -3  -6  160.18    9.10
  -5  -3  -6  154.68    8.20
  -5   3  -6  153.58    8.40
  -5   3  -6  145.89    8.60
  -6  -3  -6    5.30    3.70
  -6  -3  -6    9.70    3.70
  -6   3  -6   17.50    4.80
  -6   3  -6   14.40    3.80
  -7  -3  -6    4.50    2.80
  -7  -3  -6    7.90    3.70
   7   3   6    0.90    3.50
  -7   3  -6    0.30    2.90
  -7   3  -6    2.30    3.10
  -8  -3  -6    9.90    4.30
  -8  -3  -6   -2.10    3.90
  -8   3  -6    0.30    3.10
  -8   3  -6    2.40    3.10
   8   3   6    3.90    4.90
  -9  -3  -6   15.40    5.90
  -9  -3  -6   10.60    4.70
  -9   3  -6   13.90    4.50
   9   3   6   16.20    6.50
 -10  -3  -6    5.80    3.80
  10  -3   6   -9.60    4.30
 -10  -3  -6    2.30    5.20
 -10   3  -6    0.40    4.30
  10   3   6    8.50    6.50
 -11  -3  -6    1.40    5.30
  11  -3   6   -9.30    5.00
 -11   3  -6   -3.30    4.30
  11   3   6  -10.00    5.90
 -12  -4   6    6.00    3.70
 -12   4   6   17.50    4.00
  11  -4  -6    1.80    3.90
 -11  -4   6   -0.50    3.60
 -11   4   6   -0.90    2.60
  11   4  -6   -1.90    5.60
 -10  -4   6   -1.00    3.50
  10  -4  -6    2.10    3.50
 -10   4   6    4.60    2.60
  10   4  -6    7.30    6.30
   9  -4  -6    6.10    3.60
  -9  -4   6    8.20    3.50
   9   4  -6    4.20    5.60
  -9   4   6    7.40    2.50
  -8  -4   6    0.00    2.00
   8  -4  -6   -0.80    2.60
  -8  -4   6    4.20    3.10
   8   4  -6    7.80    5.20
   8   4  -6    7.20    5.50
  -8   4   6    6.20    2.20
   7  -4  -6    4.00    2.70
  -7  -4   6   -1.10    2.40
  -7  -4   6   -4.50    2.60
   7   4  -6   -8.00    3.60
   7   4  -6    7.60    4.10
  -7   4   6    2.70    1.60
  -6  -4   6   75.79    5.20
  -6  -4   6   78.79    5.50
   6  -4  -6   73.89    5.00
   6   4  -6   88.09    8.50
  -6   4   6   74.79    4.20
   6   4  -6   72.49    8.90
   5  -4  -6   61.29    3.40
   5  -4  -6   65.59    4.40
  -5  -4   6   66.29    4.80
  -5  -4   6   64.09    4.50
   5  -4  -6   65.69    2.90
  -5   4   6   58.79    3.50
   5   4  -6   60.69    6.50
   5   4  -6   63.79    7.50
  -5   4   6   60.69    4.50
   4  -4  -6   22.00    2.00
   4  -4  -6   26.40    2.90
  -4  -4   6   27.30    3.40
  -4  -4   6   16.80    2.90
   4  -4  -6   25.20    1.90
   4   4  -6   19.10    4.40
  -4   4   6   24.80    3.10
  -4   4   6   26.80    2.20
   4   4  -6   16.10    3.90
  -3  -4   6   49.80    4.00
   3  -4  -6   47.00    2.70
  -3  -4   6   53.39    4.20
   3  -4  -6   44.20    3.50
   3   4  -6   43.90    4.90
  -3   4   6   45.30    2.80
   3   4  -6   44.90    6.50
  -3   4   6   41.10    3.50
   2  -4  -6    2.80    1.60
   2  -4  -6   -1.80    1.50
  -2  -4   6    2.00    2.00
   2  -4  -6    0.50    1.20
  -2  -4   6    1.80    1.50
  -2   4   6   -0.30    1.30
   2   4  -6    0.60    2.20
   2   4  -6    4.10    2.80
   1  -4  -6  121.99    5.70
  -1  -4   6  117.69    6.10
   1  -4  -6  116.89    5.40
  -1  -4   6  112.99    5.70
   1   4  -6  120.39    8.00
  -1   4   6  114.79    5.70
   1   4  -6  124.99    7.40
   0  -4  -6  242.68    9.10
   0  -4   6  230.18    9.30
   0  -4   6  242.28    9.40
   0  -4  -6  239.58    9.10
   0   4  -6  232.18   10.90
   0   4  -6  239.48   10.40
   0   4   6  231.08    9.30
  -1  -4  -6  162.08    7.30
  -1  -4  -6  164.28    7.40
  -1   4  -6  154.78    7.90
  -1   4  -6  158.88    8.50
  -2  -4  -6    0.60    1.70
  -2  -4  -6   -1.00    2.40
  -2   4  -6    0.50    2.50
  -2   4  -6    1.60    3.10
  -3  -4  -6  294.77   12.00
  -3  -4  -6  311.77   12.10
  -3   4  -6  307.67   13.00
  -3   4  -6  319.37   12.60
  -4  -4  -6   -0.80    2.10
  -4  -4  -6   -0.80    2.20
  -4   4  -6    1.00    2.60
  -4   4  -6    2.30    3.20
  -5  -4  -6   20.30    4.10
  -5  -4  -6   25.60    4.70
  -5   4  -6   21.60    4.90
  -5   4  -6   23.10    4.20
  -6  -4  -6   29.70    5.50
  -6  -4  -6   18.70    4.00
   6   4   6   21.70    5.70
  -6   4  -6   27.30    4.10
  -6   4  -6   24.90    4.60
  -7  -4  -6  104.69    7.50
  -7  -4  -6  130.29    9.20
  -7   4  -6  105.39    7.40
  -7   4  -6  115.49    8.70
   7   4   6   95.69    9.30
  -8  -4  -6    3.70    4.20
  -8  -4  -6   15.10    5.30
   8   4   6   14.40    6.20
  -8   4  -6   16.20    4.80
  -9  -4  -6    7.70    4.50
  -9  -4  -6    8.80    4.40
  -9   4  -6   10.60    4.80
   9   4   6    3.10    6.10
  10  -4   6   -1.10    4.80
 -10  -4  -6    7.90    5.00
 -10  -4  -6    5.00    4.10
 -10   4  -6    4.70    4.70
  10   4   6    6.60    6.90
  11  -4   6   -9.80    4.70
 -11  -4  -6   -1.10    5.60
 -11   4  -6    6.90    5.10
  11   4   6   -2.30    7.10
 -11  -5   6    0.90    2.90
 -11   5   6    4.00    2.60
  11   5  -6    8.10    6.70
  10  -5  -6   -3.50    2.70
 -10  -5   6    1.40    3.50
  10   5  -6   -9.70    5.20
 -10   5   6    2.40    2.30
   9  -5  -6    9.60    3.30
  -9  -5   6    8.60    3.20
   9   5  -6    8.00    6.00
  -9   5   6   16.00    2.80
  -8  -5   6   35.50    5.20
  -8  -5   6   36.20    4.90
   8  -5  -6   33.00    4.20
   8   5  -6   56.49    8.60
   8   5  -6   36.20    7.60
  -8   5   6   37.30    3.20
  -7  -5   6   24.90    4.10
  -7  -5   6   26.70    4.40
   7  -5  -6   23.90    3.20
   7   5  -6   25.80    5.90
  -7   5   6   24.00    2.70
   7   5  -6   18.80    5.10
  -6  -5   6   85.39    5.60
  -6  -5   6   78.09    5.60
   6  -5  -6   96.69    5.00
   6   5  -6   83.29    8.00
   6   5  -6   88.39    9.00
  -6   5   6   89.79    4.30
  -5  -5   6  100.39    5.90
  -5  -5   6  122.89    6.60
   5  -5  -6   99.29    4.90
   5   5  -6   93.39    7.80
   5   5  -6  107.59    8.60
  -5   5   6  101.29    4.50
  -5   5   6   98.29    5.50
  -4  -5   6   27.00    3.90
   4  -5  -6   30.70    2.90
   4  -5  -6   31.20    1.10
  -4  -5   6   36.40    3.90
   4   5  -6   28.50    5.70
   4   5  -6   23.30    5.10
  -4   5   6   32.60    2.40
  -4   5   6   27.80    3.00
   3  -5  -6   15.40    1.60
   3  -5  -6   11.70    1.70
  -3  -5   6   15.00    2.70
  -3  -5   6   11.70    2.70
   3  -5  -6   15.00    2.20
   3   5  -6   16.70    4.50
  -3   5   6   13.20    2.30
   3   5  -6   17.20    4.90
  -2  -5   6   81.19    5.00
   2  -5  -6   84.79    4.30
  -2  -5   6   82.99    4.90
   2  -5  -6   77.39    3.80
   2   5  -6   72.99    7.40
   2   5  -6   74.69    6.10
  -2   5   6   75.19    4.40
  -1  -5   6   20.10    3.30
   1  -5  -6   24.20    2.60
  -1  -5   6   23.40    3.20
   1  -5  -6   27.70    3.10
   1   5  -6   27.90    4.70
   1   5  -6   29.90    4.60
  -1   5   6   24.60    2.60
   0  -5   6    2.50    1.60
   0  -5  -6    4.00    2.00
   0  -5  -6    1.10    1.70
   0  -5   6    1.50    1.70
   0   5  -6    4.10    2.60
   0   5   6    0.70    1.50
   0   5  -6   -0.80    2.70
  -1  -5  -6  238.08    9.50
  -1  -5  -6  243.78    9.50
  -1   5  -6  242.08   11.30
  -1   5  -6  244.68   10.80
  -2  -5  -6  283.87   11.00
  -2  -5  -6  264.67   10.70
  -2   5  -6  269.07   11.30
  -2   5  -6  276.67   12.60
  -3  -5  -6    2.10    2.20
  -3  -5  -6   -1.20    2.80
  -3   5  -6    4.00    2.20
  -3   5  -6    0.60    2.40
  -4  -5  -6   -0.80    2.10
  -4  -5  -6    2.30    3.30
  -4   5  -6   -2.70    3.10
  -4   5  -6    0.70    2.00
  -5  -5  -6   -2.80    3.10
  -5  -5  -6   -1.90    2.40
  -5   5  -6   -5.60    3.30
   5   5   6    4.80    4.20
  -5   5  -6   -4.60    2.50
  -6  -5  -6  124.59    8.60
  -6  -5  -6  128.29    8.40
   6   5   6   93.49    9.00
  -6   5  -6   92.89    8.00
  -6   5  -6  110.39    7.20
  -7  -5  -6   36.20    6.00
  -7  -5  -6   39.20    5.90
   7   5   6   42.50    6.80
  -7   5  -6   39.30    5.70
  -7   5  -6   47.50    5.50
  -8  -5  -6    5.00    4.40
  -8  -5  -6    4.50    3.70
  -8   5  -6    7.00    4.40
   8   5   6   -0.80    3.60
  -9  -5  -6    8.60    5.70
  -9  -5  -6    7.00    4.90
  -9   5  -6    6.20    4.50
   9   5   6   17.40    7.00
  10  -5   6    5.10    4.60
 -10  -5  -6   13.70    5.70
 -10  -5  -6    2.10    3.90
  10   5   6    6.30    7.00
 -10   5  -6    4.90    4.50
 -11  -5  -6    3.80    5.60
  11  -5   6    9.50    5.70
  11   5   6    7.00    7.90
 -11   5  -6    3.10    4.90
 -11  -6   6    0.10    4.00
  11   6  -6    0.00    4.80
 -10  -6   6   -4.10    3.50
  10   6  -6   -7.40    5.60
 -10   6   6    0.90    2.10
  -9  -6   6    2.20    2.60
   9  -6  -6    1.20    2.10
  -9  -6   6    2.80    3.60
  -9   6   6    1.90    2.00
   9   6  -6    4.20    4.80
   8  -6  -6   13.50    2.50
  -8  -6   6   12.40    3.70
  -8  -6   6   14.50    3.50
  -8   6   6   17.60    2.50
   8   6  -6   13.90    6.50
   8   6  -6   15.70    6.10
  -7  -6   6   25.70    3.90
   7  -6  -6   21.80    2.60
  -7  -6   6   24.20    3.90
   7   6  -6   11.60    4.90
  -7   6   6   29.50    2.50
   7   6  -6   16.10    6.60
   6  -6  -6   48.40    3.20
  -6  -6   6   48.30    5.20
  -6  -6   6   53.19    5.40
  -6   6   6   57.59    3.10
   6   6  -6   59.09    8.70
   6   6  -6   56.39    8.20
  -5  -6   6    1.50    2.00
   5  -6  -6    1.70    1.10
   5  -6  -6    1.20    1.40
  -5  -6   6    3.60    2.90
   5   6  -6    0.70    3.30
   5   6  -6   -1.00    4.60
  -5   6   6    2.10    1.10
  -5   6   6    2.90    1.70
   4  -6  -6   -0.90    1.30
  -4  -6   6   -1.30    1.70
   4  -6  -6    3.00    1.00
  -4  -6   6   -0.90    2.30
   4   6  -6   -4.40    2.70
   4   6  -6    1.10    3.10
  -4   6   6   -0.10    1.30
  -3  -6   6   71.79    4.80
  -3  -6   6   72.79    5.20
   3  -6  -6   69.39    2.40
   3  -6  -6   71.09    3.70
  -3   6   6   65.59    3.90
   3   6  -6   71.89    6.40
   3   6  -6   70.59    7.70
   2  -6  -6   79.89    4.10
  -2  -6   6   67.59    5.00
  -2  -6   6   77.39    5.20
  -2   6   6   73.09    4.00
   2   6  -6   74.29    6.90
   2   6  -6   67.79    6.50
  -1  -6   6  202.48    8.70
  -1  -6   6  203.98    8.80
   1  -6  -6  204.78    7.50
   1  -6  -6  201.98    7.90
  -1   6   6  197.48    8.10
   1   6  -6  226.78   10.80
   1   6  -6  211.98   11.60
   0  -6   6   60.99    4.40
   0  -6   6   54.29    4.50
   0  -6  -6   59.49    4.20
   0  -6  -6   61.29    3.90
   0   6   6   61.39    4.00
   0   6  -6   66.99    5.90
   0   6  -6   61.39    5.90
  -1  -6  -6   23.20    3.40
  -1  -6  -6   17.70    2.70
  -1   6  -6   16.80    4.60
  -1   6  -6   18.80    4.00
  -2  -6  -6    3.40    2.50
  -2  -6  -6    5.40    2.60
  -2   6  -6    1.60    2.50
  -2   6  -6    1.00    2.70
  -3  -6  -6   40.90    4.20
  -3  -6  -6   50.99    4.40
  -3   6  -6   62.49    6.20
  -3   6  -6   60.89    5.30
  -4  -6  -6   10.80    3.00
  -4  -6  -6   10.60    3.20
  -4   6  -6    9.70    3.40
  -4   6  -6   15.70    4.50
   4   6   6   14.70    3.80
  -5  -6  -6   16.20    4.00
  -5  -6  -6   19.00    3.80
  -5   6  -6   13.50    3.90
  -5   6  -6   18.30    4.10
   5   6   6   22.70    5.60
  -6  -6  -6   50.49    5.50
  -6  -6  -6   55.39    6.90
  -6   6  -6   41.60    5.80
   6   6   6   31.70    5.70
  -6   6  -6   42.90    5.20
  -7  -6  -6    4.00    3.50
  -7  -6  -6    8.50    3.60
   7   6   6    3.60    3.80
  -7   6  -6    5.70    4.20
  -8  -6  -6   -1.40    2.90
  -8  -6  -6    0.80    4.60
  -8   6  -6   -1.40    3.80
   8   6   6    7.50    5.90
  -9  -6  -6    4.20    4.00
  -9  -6  -6    9.60    5.10
   9   6   6   16.30    5.90
  -9   6  -6    9.80    4.60
 -10  -6  -6   -3.90    4.80
 -10  -6  -6    6.40    5.20
 -10   6  -6    7.00    3.90
  10   6   6   -3.50    6.60
 -11  -6  -6    5.20    4.70
  11  -6   6    2.60    5.20
 -11  -6  -6   -1.40    5.30
 -11   6  -6    3.20    4.20
  11   6   6   -3.70    7.30
 -11  -7   6   -6.40    3.70
  11   7  -6   -3.40    6.30
 -10  -7   6    2.50    4.10
  10   7  -6    1.70    5.10
  -9  -7   6   -0.90    2.50
  -9  -7   6   -0.50    2.30
   9   7  -6    4.40    6.60
   9   7  -6    8.80    5.40
  -8  -7   6    4.10    3.40
  -8  -7   6    3.70    3.20
   8   7  -6   -5.40    4.80
  -8   7   6    1.60    1.30
   8   7  -6   -6.40    5.40
   7  -7  -6    0.80    1.00
  -7  -7   6   -1.90    2.70
  -7  -7   6   -2.00    2.90
   7   7  -6    5.40    4.70
  -7   7   6   -1.00    1.00
   7   7  -6   -6.10    5.10
   6  -7  -6    8.80    1.20
   6  -7  -6    7.90    1.00
  -6  -7   6    4.80    3.60
  -6  -7   6    4.30    3.30
  -6   7   6    8.80    1.40
   6   7  -6    0.90    5.10
   6   7  -6    7.40    4.80
  -5  -7   6  100.89    6.80
  -5  -7   6   97.49    6.00
   5  -7  -6   92.09    3.30
   5  -7  -6   90.79    3.50
   5   7  -6   97.69    8.90
   5   7  -6   88.69    8.20
  -5   7   6   79.99    4.50
   4  -7  -6   75.19    3.30
  -4  -7   6   72.79    5.20
  -4  -7   6   76.79    5.70
   4  -7  -6   72.79    3.00
   4   7  -6   63.59    8.80
   4   7  -6   78.39    7.20
  -4   7   6   75.09    4.00
  -3  -7   6   15.30    2.90
   3  -7  -6   10.90    1.80
  -3  -7   6   15.40    3.10
  -3   7   6   16.50    1.70
   3   7  -6   16.80    5.50
   3   7  -6   12.30    3.90
  -3   7   6   16.00    2.20
  -2  -7   6   18.80    3.00
   2  -7  -6   18.10    1.60
   2  -7  -6   16.30    2.20
  -2  -7   6   17.00    3.60
  -2   7   6   18.50    2.50
   2   7  -6   16.10    4.00
   2   7  -6   14.40    4.30
  -1  -7   6   37.00    4.00
  -1  -7   6   32.50    4.20
   1  -7  -6   35.10    3.00
   1  -7  -6   34.50    2.70
   1   7  -6   37.30    5.10
   1   7  -6   45.20    6.60
  -1   7   6   33.40    2.90
   0  -7   6    1.20    2.30
   0  -7  -6    3.10    1.90
   0  -7  -6    3.50    2.00
   0  -7   6    4.70    2.60
   0   7  -6    7.30    3.50
   0   7   6    3.10    1.90
   0   7  -6    5.10    3.50
   1  -7   6   52.19    4.40
  -1  -7  -6   47.60    4.20
  -1  -7  -6   55.09    4.10
   1   7   6   43.70    4.40
  -1   7  -6   53.49    5.60
  -1   7  -6   61.59    5.70
  -2  -7  -6   46.50    3.90
  -2  -7  -6   41.20    4.50
  -2   7  -6   47.30    5.10
  -2   7  -6   48.00    6.30
   2   7   6   48.30    4.50
  -3  -7  -6    5.60    3.10
  -3  -7  -6    2.10    2.90
  -3   7  -6    1.30    2.70
  -3   7  -6    2.40    3.60
   3   7   6   -1.60    2.00
  -4  -7  -6  372.36   14.70
  -4  -7  -6  394.86   15.20
  -4   7  -6  383.46   15.00
  -4   7  -6  398.96   16.40
   4   7   6  357.86   16.00
  -5  -7  -6   -1.60    3.70
  -5  -7  -6    4.50    3.60
  -5   7  -6   -1.30    3.80
   5   7   6   -0.90    4.20
  -5   7  -6    3.60    3.00
  -6  -7  -6    4.60    4.10
  -6  -7  -6    0.80    4.00
  -6   7  -6    3.40    4.10
   6   7   6    8.00    4.20
  -6   7  -6    3.90    2.40
  -7  -7  -6    1.80    3.90
  -7  -7  -6    4.20    4.40
  -7   7  -6    5.70    4.50
   7   7   6    6.70    5.70
  -8  -7  -6    4.30    3.60
  -8  -7  -6   -2.60    3.10
  -8   7  -6    3.10    4.10
   8   7   6    2.80    4.70
  -9  -7  -6    5.60    5.10
  -9  -7  -6    1.10    5.10
   9   7   6   -2.20    5.90
  -9   7  -6   10.00    4.60
 -10  -7  -6   -4.00    5.10
 -10  -7  -6    5.30    5.40
 -10   7  -6    0.20    4.10
  10   7   6    7.20    5.80
 -11  -8   6   -0.80    3.10
  11   8  -6  -11.40    6.60
 -10  -8   6    0.10    3.00
  10   8  -6   -3.70    6.50
  -9  -8   6    0.00    3.90
  -9  -8   6   -1.30    2.50
   9   8  -6    9.30    6.80
   9   8  -6    7.40    7.20
  -8  -8   6    3.90    2.80
  -8  -8   6   -1.30    2.40
   8   8  -6   -4.10    5.70
   8   8  -6    3.00    6.10
  -7  -8   6    3.50    3.30
  -7  -8   6    2.90    2.80
  -7   8   6    1.20    0.90
   7   8  -6   -0.80    4.20
   7   8  -6    9.00    6.30
  -6  -8   6    2.40    3.30
  -6  -8   6    1.50    2.40
[truncated: 1,373,110 more chars]
