# Supplementary material for: Crystal structure and Hirshfeld surface analysis of two imidazo[1,2-a]pyridine derivatives: N-tert-butyl-2-(4-meth­oxy­phen­yl)-5-methyl­imidazo[1,2-a]pyridin-3-amine and N-tert-butyl-2-[4-(di­methyl­amino)­phen­yl]imidazo[1,2-a]pyridin-3-amine
Source: Acta Crystallogr E Crystallogr Commun. 2018 Nov 30;74(Pt 12):1913–8. doi: 10.1107/S2056989018016651 (PMC6281107; doi:10.1107/S2056989018016651)
Supplement: Supplementary file 2 [file e-74-01913-Isup2.hkl]

data_I                                                                          
_shelx_title ' 0312_A.RES IN P2(1)/C'                                           
_shelx_refln_list_code          4                                               
_shelx_F_calc_maximum      173.27                                               
_exptl_crystal_F_000       664.00                                               
_reflns_d_resolution_high  0.8255                                               
                                                                                
loop_                                                                           
 _space_group_symop_operation_xyz                                               
 'x, y, z'                                                                      
 '-x, y+1/2, -z+1/2'                                                            
 '-x, -y, -z'                                                                   
 'x, -y-1/2, z-1/2'                                                             
                                                                                
_cell_length_a     9.2357                                                       
_cell_length_b    15.6388                                                       
_cell_length_c    11.9840                                                       
_cell_angle_alpha  90.000                                                       
_cell_angle_beta   93.998                                                       
_cell_angle_gamma  90.000                                                       
                                                                                
_shelx_F_squared_multiplier     1.000                                           
                                                                                
loop_                                                                           
 _refln_index_h                                                                 
 _refln_index_k                                                                 
 _refln_index_l                                                                 
 _refln_F_squared_calc                                                          
 _refln_F_squared_meas                                                          
 _refln_F_squared_sigma                                                         
 _refln_observed_status                                                         
   1   0   0       2848.36       2753.08        54.28 o                         
   2   0   0       2760.54       2803.48        35.51 o                         
   3   0   0        950.64        847.68        12.18 o                         
   4   0   0         60.23         63.31         2.97 o                         
   5   0   0       1331.11       1436.43        27.58 o                         
   6   0   0          0.50          3.49         6.60 o                         
   7   0   0          0.43          3.30         3.73 o                         
   8   0   0         48.83         48.15         5.72 o                         
   9   0   0         59.28         51.69         6.49 o                         
  10   0   0         16.14          8.00         7.47 o                         
  11   0   0         37.03         46.30        10.90 o                         
   1   1   0        914.17        846.52        29.82 o                         
   2   1   0         92.13         76.02         1.45 o                         
   3   1   0       3009.87       2975.75        28.47 o                         
   4   1   0        512.56        531.58         6.98 o                         
   5   1   0       1307.12       1350.49        16.56 o                         
   6   1   0        272.60        279.14         5.66 o                         
   7   1   0         53.43         59.67         3.74 o                         
   8   1   0        346.11        335.81         8.15 o                         
   9   1   0         73.87         67.06         5.44 o                         
  10   1   0         13.23         13.05         9.99 o                         
  11   1   0          0.18         -3.43         5.36 o                         
   0   2   0       8928.41       9163.79       183.59 o                         
   1   2   0        452.95        477.00         4.77 o                         
   2   2   0       3868.51       3674.19        32.76 o                         
   3   2   0        427.36        407.45         5.30 o                         
   4   2   0        157.64        136.45         3.23 o                         
   5   2   0          8.87          5.11         1.59 o                         
   6   2   0        178.62        179.12         4.55 o                         
   7   2   0          0.02         -1.29         2.46 o                         
   8   2   0          0.42         -1.65         2.52 o                         
   9   2   0          9.16          7.65         3.76 o                         
  10   2   0          0.05          7.58         5.07 o                         
  11   2   0          0.36         -1.33         5.08 o                         
   1   3   0       4300.60       4145.35        33.48 o                         
   2   3   0       5088.16       5175.06        45.87 o                         
   3   3   0       1240.70       1236.45        14.33 o                         
   4   3   0        437.26        446.83         7.06 o                         
   5   3   0         12.18         18.09         1.85 o                         
   6   3   0         21.54         24.93         2.37 o                         
   7   3   0        105.91        109.74         4.15 o                         
   8   3   0         44.57         50.15         4.73 o                         
   9   3   0        101.55         96.46         6.19 o                         
  10   3   0          1.69          3.21         5.17 o                         
  11   3   0          0.02         -3.10         6.61 o                         
   0   4   0       7713.17       7339.31        83.09 o                         
   1   4   0      22124.26      22931.51       190.85 o                         
   2   4   0        180.00        181.09         2.78 o                         
   3   4   0         14.12         14.02         1.37 o                         
   4   4   0        912.96        915.11        12.51 o                         
   5   4   0          7.76          9.08         1.77 o                         
   6   4   0         91.09         91.71         4.26 o                         
   7   4   0        101.73        109.41         4.26 o                         
   8   4   0         16.88         27.15         4.73 o                         
   9   4   0          0.45         -5.58         5.76 o                         
  10   4   0         43.39         51.10         5.68 o                         
   1   5   0       3798.65       3846.60        32.94 o                         
   2   5   0        930.51       1021.36        10.68 o                         
   3   5   0          4.84          8.74         1.02 o                         
   4   5   0        514.35        542.52         9.33 o                         
   5   5   0          0.05         -0.45         1.91 o                         
   6   5   0         47.80         47.39         2.86 o                         
   7   5   0         43.85         50.37         3.59 o                         
   8   5   0        182.82        197.67         7.40 o                         
   9   5   0          0.18         -1.02         4.01 o                         
  10   5   0          0.26          5.51         4.36 o                         
   0   6   0        588.85        594.95         9.29 o                         
   1   6   0        101.41         87.77         2.17 o                         
   2   6   0       1538.92       1569.52        16.70 o                         
   3   6   0         15.87         13.61         1.62 o                         
   4   6   0        150.20        149.07         4.00 o                         
   5   6   0         96.22         72.98         4.01 o                         
   6   6   0        515.16        514.48         8.87 o                         
   7   6   0        103.07        101.53         5.40 o                         
   8   6   0        142.51        134.64         6.67 o                         
   9   6   0          9.15          3.54         3.97 o                         
  10   6   0         63.85         81.23         6.44 o                         
   1   7   0         63.94         59.65         1.84 o                         
   2   7   0       5033.44       5098.92        54.83 o                         
   3   7   0       1436.01       1408.23        18.16 o                         
   4   7   0         56.40         46.51         2.21 o                         
   5   7   0         45.77         50.27         2.86 o                         
   6   7   0          4.46          5.67         2.31 o                         
   7   7   0          6.05         -2.16         2.72 o                         
   8   7   0          1.28          1.12         3.22 o                         
   9   7   0         20.56         20.66         4.63 o                         
  10   7   0          6.30         14.53         4.63 o                         
   0   8   0         66.76         73.97         2.96 o                         
   1   8   0        791.61        819.82         8.65 o                         
   2   8   0        431.96        369.73         5.54 o                         
   3   8   0        134.08        126.05         4.90 o                         
   4   8   0         31.90         34.37         2.11 o                         
   5   8   0         20.23         22.79         1.81 o                         
   6   8   0        127.28        108.17         5.96 o                         
   7   8   0         19.80         21.30         5.84 o                         
   8   8   0          0.02         -2.48         3.32 o                         
   9   8   0          5.75         10.07         4.38 o                         
  10   8   0         31.25         31.67         5.17 o                         
   1   9   0         38.41         46.67         2.28 o                         
   2   9   0         10.04         14.32         1.78 o                         
   3   9   0        215.04        236.02         5.12 o                         
   4   9   0          0.84          2.59         1.24 o                         
   5   9   0          1.01         -2.90         2.01 o                         
   6   9   0         79.19         77.02         5.47 o                         
   7   9   0         47.46         41.57         4.23 o                         
   8   9   0          0.33         -4.46         2.98 o                         
   9   9   0          2.60          1.17         3.47 o                         
   0  10   0          0.35         -3.38         2.26 o                         
   1  10   0        179.15        192.32         3.80 o                         
   2  10   0         39.42         33.30         2.27 o                         
   3  10   0        223.15        247.63         4.91 o                         
   4  10   0         78.01         90.76         2.91 o                         
   5  10   0         10.65         11.42         2.70 o                         
   6  10   0         77.72         78.93        10.45 o                         
   7  10   0         13.85          5.51         3.73 o                         
   8  10   0          4.62          0.04         2.93 o                         
   9  10   0         13.86         16.32         4.17 o                         
   1  11   0          6.95          9.29         1.81 o                         
   2  11   0        406.72        404.80         6.64 o                         
   3  11   0        259.95        247.42         5.34 o                         
   4  11   0         13.70          4.42         3.60 o                         
   5  11   0         14.83          8.13         5.79 o                         
   6  11   0         18.15         12.01         4.02 o                         
   7  11   0         12.21          9.99         3.77 o                         
   8  11   0         28.51         33.35         3.98 o                         
   9  11   0         15.58          9.25         9.71 o                         
   0  12   0         82.48         90.69         5.26 o                         
   1  12   0         94.45        104.76         3.34 o                         
   2  12   0         93.39         80.70         4.61 o                         
   3  12   0         20.45         28.64         3.24 o                         
   4  12   0         24.16         19.42         4.18 o                         
   5  12   0         31.98         45.88         4.81 o                         
   6  12   0         14.68         19.52         4.62 o                         
   7  12   0          1.01         -3.54         5.01 o                         
   8  12   0          1.37          3.31         3.68 o                         
   1  13   0         30.46         32.40         2.82 o                         
   2  13   0         24.09         19.95         3.38 o                         
   3  13   0         33.74         23.86         3.71 o                         
   4  13   0         12.89          7.67         4.81 o                         
   5  13   0         10.71          7.10         4.15 o                         
   6  13   0          0.85          2.40         5.32 o                         
   7  13   0          4.51          1.02         5.87 o                         
   8  13   0          0.98         -0.26         5.83 o                         
   0  14   0          1.86          0.52         3.13 o                         
   1  14   0        138.30        140.20         5.67 o                         
   2  14   0         30.03         22.18         3.52 o                         
   3  14   0         37.69         40.10         4.05 o                         
   4  14   0         17.42         10.20         4.27 o                         
   5  14   0          9.05         10.23         4.06 o                         
   6  14   0          0.26         -2.73         6.44 o                         
   7  14   0          3.35          3.69        10.30 o                         
   1  15   0         61.78         56.32         5.69 o                         
   2  15   0         12.12         12.40         3.41 o                         
   3  15   0          3.44          6.72         3.14 o                         
   4  15   0         24.58         20.45         4.27 o                         
   5  15   0          2.84          1.11         5.20 o                         
   6  15   0          5.02         -6.64         5.97 o                         
   0  16   0          0.16         -7.83         5.22 o                         
   1  16   0          1.27         -2.69         4.01 o                         
   2  16   0          4.52         -4.03         4.03 o                         
   3  16   0          0.35         -2.74         3.83 o                         
   4  16   0         56.86         73.84         7.02 o                         
   5  16   0          0.09         -3.00         4.51 o                         
   1  17   0          1.19          1.15         4.50 o                         
   2  17   0          3.80         -1.11         4.48 o                         
   3  17   0          0.04         -6.00         4.10 o                         
   4  17   0          0.03          4.50         6.35 o                         
   0  18   0         38.47         39.45         8.44 o                         
   1  18   0          2.95          1.49         4.70 o                         
   2  18   0          5.96          9.72         8.98 o                         
   3  18   0         26.77         31.59         5.48 o                         
 -11   1   1          1.33         -3.60         5.17 o                         
 -10   1   1          2.42         -0.97         6.42 o                         
  -9   1   1          0.01          1.90         3.50 o                         
  -8   1   1        107.33        102.97         4.98 o                         
  -7   1   1         27.33         29.55         2.97 o                         
  -6   1   1          0.09         -2.23         1.75 o                         
  -5   1   1        125.34        127.05         3.31 o                         
  -4   1   1       1128.13       1197.39        13.38 o                         
  -3   1   1        420.17        398.95         4.82 o                         
  -2   1   1         10.29         10.99         0.69 o                         
  -1   1   1       2238.90       2117.27        25.02 o                         
   1   1   1          0.40          0.31         0.61 o                         
   2   1   1        184.51        171.88         2.77 o                         
   3   1   1       2306.71       2345.11        32.17 o                         
   4   1   1       1005.11       1035.31        13.97 o                         
   5   1   1          5.78         15.42         1.97 o                         
   6   1   1        352.84        341.07         7.16 o                         
   7   1   1         67.62         58.53         3.99 o                         
   8   1   1         90.08         90.92         4.96 o                         
   9   1   1        109.27        100.82         6.56 o                         
  10   1   1          0.93          0.39         5.63 o                         
  11   1   1          0.31         -3.09         5.23 o                         
 -11   2   1          9.72         11.74         5.38 o                         
 -10   2   1          0.37         -5.82         3.88 o                         
  -9   2   1        313.39        309.71         9.26 o                         
  -8   2   1         14.04         18.85         3.91 o                         
  -7   2   1          1.49          4.47         2.11 o                         
  -6   2   1        225.38        218.49         4.85 o                         
  -5   2   1         75.93         90.61         3.32 o                         
  -4   2   1          0.65          2.40         1.65 o                         
  -3   2   1         67.75         74.87         1.66 o                         
  -2   2   1       2150.96       2000.96        17.34 o                         
  -1   2   1        581.82        558.56         7.01 o                         
   0   2   1        853.32        779.50         6.81 o                         
   1   2   1      30024.21      30978.99       307.84 o                         
   2   2   1        231.12        210.04         3.08 o                         
   3   2   1        951.02        936.12        12.68 o                         
   4   2   1       1046.77       1079.65        14.55 o                         
   5   2   1        455.18        475.73         8.14 o                         
   6   2   1         72.37        103.28         3.75 o                         
   7   2   1        452.93        481.57         9.47 o                         
   8   2   1         35.37         36.98         3.90 o                         
   9   2   1          0.02          9.25         5.29 o                         
  10   2   1          9.77         12.41         5.10 o                         
  11   2   1          6.87          2.33         5.48 o                         
 -11   3   1          7.02          8.87         5.55 o                         
 -10   3   1         10.67         10.02         4.85 o                         
  -9   3   1          1.78          2.89         3.42 o                         
  -8   3   1        133.37        134.65         5.92 o                         
  -7   3   1        179.89        178.86         4.83 o                         
  -6   3   1         18.14         22.66         2.20 o                         
  -5   3   1         29.46         36.79         2.17 o                         
  -4   3   1        551.48        660.47         8.62 o                         
  -3   3   1        162.65        172.35         2.64 o                         
  -2   3   1          7.46         12.50         0.80 o                         
  -1   3   1       6155.14       5922.67        47.63 o                         
   0   3   1       1267.63       1216.73         9.67 o                         
   1   3   1         47.23         39.45         1.17 o                         
   2   3   1        264.62        248.19         3.59 o                         
   3   3   1        579.14        554.58        10.98 o                         
   4   3   1         94.11         87.53         3.02 o                         
   5   3   1        407.19        454.27         7.88 o                         
   6   3   1          2.98          2.57         2.28 o                         
   7   3   1         19.16         27.01         3.11 o                         
   8   3   1         22.29         21.71         3.54 o                         
   9   3   1        224.94        224.45         8.25 o                         
  10   3   1         25.04         29.05         5.13 o                         
 -10   4   1         48.95         50.78         5.52 o                         
  -9   4   1         41.90         47.30         5.01 o                         
  -8   4   1          2.14          0.08         4.32 o                         
  -7   4   1        338.93        324.88         6.46 o                         
  -6   4   1       1024.38       1031.47        13.52 o                         
  -5   4   1        283.85        303.34         5.12 o                         
  -4   4   1          0.50          0.06         0.45 o                         
  -3   4   1        405.35        442.77         5.63 o                         
  -2   4   1          1.37          5.27         1.18 o                         
  -1   4   1      14693.33      14721.49       117.61 o                         
   0   4   1       4447.97       4356.35        32.81 o                         
   1   4   1       7089.44       7077.36        52.74 o                         
   2   4   1       1456.18       1448.10        14.00 o                         
   3   4   1          0.88         -0.52         1.22 o                         
   4   4   1        152.79        150.08         3.90 o                         
   5   4   1        363.10        372.42         7.05 o                         
   6   4   1         18.72         15.21         2.85 o                         
   7   4   1        559.44        534.50        10.54 o                         
   8   4   1          2.52         -1.54         3.56 o                         
   9   4   1         73.27         70.38         5.97 o                         
  10   4   1         16.61         19.16         4.78 o                         
 -10   5   1         16.01         20.74         4.52 o                         
  -9   5   1          0.84         -4.56         3.04 o                         
  -8   5   1          3.23          0.89         2.98 o                         
  -7   5   1          3.22          3.43         2.34 o                         
  -6   5   1          8.65          8.53         1.56 o                         
  -5   5   1         92.42         92.11         2.08 o                         
  -4   5   1        242.42        275.14         4.15 o                         
  -3   5   1        618.60        635.59         9.76 o                         
  -2   5   1       3195.50       3077.64        33.17 o                         
  -1   5   1       4366.66       4408.33        40.31 o                         
   0   5   1         57.66         57.53         1.46 o                         
   1   5   1        587.77        581.38         5.65 o                         
   2   5   1        582.84        582.79         8.01 o                         
   3   5   1        216.35        218.15         4.55 o                         
   4   5   1        840.12        932.22        13.13 o                         
   5   5   1         68.02         77.68         3.33 o                         
   6   5   1        153.71        144.59         5.38 o                         
   7   5   1        385.58        381.19         8.13 o                         
   8   5   1          4.06          1.77         4.46 o                         
   9   5   1          3.56          3.86         3.79 o                         
  10   5   1         46.21         46.17         5.48 o                         
 -10   6   1         69.10         78.22         6.01 o                         
  -9   6   1          2.38         -1.11         3.35 o                         
  -8   6   1         51.87         46.75         4.64 o                         
  -7   6   1          5.08          1.30         2.75 o                         
  -6   6   1         13.09         10.04         1.39 o                         
  -5   6   1          5.78          3.65         1.12 o                         
  -4   6   1        338.27        375.42         7.05 o                         
  -3   6   1        423.97        410.66         6.29 o                         
  -2   6   1        149.08        137.80         2.12 o                         
  -1   6   1        561.93        552.10         6.26 o                         
   0   6   1          3.81          0.77         0.84 o                         
   1   6   1         44.07         57.47         1.84 o                         
   2   6   1       3415.15       3484.81        35.67 o                         
   3   6   1         65.09         58.32         2.90 o                         
   4   6   1        553.59        584.93         9.33 o                         
   5   6   1          0.62          0.83         1.59 o                         
   6   6   1          2.46          1.88         2.02 o                         
   7   6   1        118.65        118.65         6.61 o                         
   8   6   1         19.56         17.62         4.00 o                         
   9   6   1         83.47         88.33         6.27 o                         
  10   6   1          1.68          5.86         4.26 o                         
 -10   7   1         15.61         29.94         4.67 o                         
  -9   7   1          3.37          8.28         3.57 o                         
  -8   7   1         26.55         22.85         5.03 o                         
  -7   7   1         47.67         45.79         3.91 o                         
  -6   7   1          7.64          5.04         2.75 o                         
  -5   7   1         51.43         40.65         2.74 o                         
  -4   7   1         64.96         71.05         2.38 o                         
  -3   7   1          3.48          1.48         1.12 o                         
  -2   7   1        263.74        209.32         3.20 o                         
  -1   7   1        139.85        137.81         2.89 o                         
   0   7   1        375.04        368.32         4.65 o                         
   1   7   1       1200.25       1188.81        11.62 o                         
   2   7   1       1359.01       1336.81        15.12 o                         
   3   7   1        527.57        565.69         8.31 o                         
   4   7   1        437.02        466.16         8.42 o                         
   5   7   1         47.89         43.00         2.93 o                         
   6   7   1        159.32        140.21         4.57 o                         
   7   7   1         43.07         39.67         5.04 o                         
   8   7   1         33.14         33.02         4.45 o                         
   9   7   1         24.65         21.06         4.53 o                         
  10   7   1          1.88          0.47         4.38 o                         
 -10   8   1          0.47          4.37         4.87 o                         
  -9   8   1         45.42         48.96         6.63 o                         
  -8   8   1         15.08         15.89         3.36 o                         
  -7   8   1         60.15         54.49         3.98 o                         
  -6   8   1         35.11         39.81         4.21 o                         
  -5   8   1          1.76          1.67         1.59 o                         
  -4   8   1          5.57          8.34         2.05 o                         
  -3   8   1          2.41          4.22         1.38 o                         
  -2   8   1       1281.59       1198.13        13.81 o                         
  -1   8   1        172.38        155.49         3.36 o                         
   0   8   1         30.66         39.10         1.79 o                         
   1   8   1        928.08        885.36         9.30 o                         
   2   8   1          1.04          4.73         1.91 o                         
   3   8   1        495.21        466.77         7.40 o                         
   4   8   1         51.41         46.23         3.81 o                         
   5   8   1        169.68        161.34         4.39 o                         
   6   8   1          3.64         -5.44         4.82 o                         
   7   8   1        251.34        250.18         9.22 o                         
   8   8   1         47.41         50.36         5.57 o                         
   9   8   1          2.75         -3.11         3.71 o                         
  10   8   1         32.37         42.91         5.72 o                         
  -9   9   1          4.65         10.07         3.77 o                         
  -8   9   1          0.88          3.16         3.41 o                         
  -7   9   1         25.16         24.70         3.14 o                         
  -6   9   1          0.32         -2.46         1.64 o                         
  -5   9   1          2.28          2.70         2.63 o                         
  -4   9   1         40.15         40.55         2.77 o                         
  -3   9   1        643.58        633.45         7.69 o                         
  -2   9   1       1062.07       1015.70        12.96 o                         
  -1   9   1         10.88          6.30         1.41 o                         
   0   9   1         28.13         22.98         1.65 o                         
   1   9   1          0.89          0.07         1.34 o                         
   2   9   1       1376.80       1320.54        15.48 o                         
   3   9   1       1149.08       1163.92        15.06 o                         
   4   9   1          4.87          5.59         1.77 o                         
   5   9   1        354.83        373.19         8.93 o                         
   6   9   1          0.31         -3.64         3.21 o                         
   7   9   1         47.18         55.78         5.50 o                         
   8   9   1         89.83        105.11         7.28 o                         
   9   9   1         25.95         31.19         8.67 o                         
  -9  10   1         44.91         36.75         4.94 o                         
  -8  10   1         22.01         23.01         4.45 o                         
  -7  10   1          3.11         -2.04         2.27 o                         
  -6  10   1          5.04         -0.11         1.95 o                         
  -5  10   1          2.04          0.22         1.32 o                         
  -4  10   1          0.01         -0.09         2.19 o                         
  -3  10   1          0.67          2.78         1.07 o                         
  -2  10   1         55.33         66.13         2.69 o                         
  -1  10   1        113.57        117.39         4.29 o                         
   0  10   1         55.98         47.93         2.32 o                         
   1  10   1         87.85         99.04         3.13 o                         
   2  10   1        217.38        214.32         4.65 o                         
   3  10   1        321.12        325.58         5.74 o                         
   4  10   1         41.37         47.31         2.92 o                         
   5  10   1          0.30          2.16         3.57 o                         
   6  10   1          0.16         -5.36         3.57 o                         
   7  10   1          0.84         -5.54         3.69 o                         
   8  10   1         16.93         17.93         5.15 o                         
   9  10   1         13.29         22.91         4.55 o                         
  -9  11   1          0.03         -2.10         6.47 o                         
  -8  11   1         18.28         11.63         6.13 o                         
  -7  11   1          9.80          5.87         2.91 o                         
  -6  11   1         29.20         19.16         2.72 o                         
  -5  11   1          2.15         -0.65         3.99 o                         
  -4  11   1          8.84          4.78         2.42 o                         
  -3  11   1        165.17        157.90         3.40 o                         
  -2  11   1        172.70        184.35         4.17 o                         
  -1  11   1          1.12         -1.72         1.44 o                         
   0  11   1         21.83         25.82         2.16 o                         
   1  11   1        153.17        146.71         3.79 o                         
   2  11   1        221.46        245.37         6.17 o                         
   3  11   1        521.04        529.49         8.07 o                         
   4  11   1          2.88         -0.97         6.49 o                         
   5  11   1         72.24         60.10         5.46 o                         
   6  11   1         37.73         31.84         5.03 o                         
   7  11   1         32.84         33.27         5.98 o                         
   8  11   1          0.95         -3.46         3.67 o                         
   9  11   1          4.27          5.09         4.13 o                         
  -8  12   1          0.06         -1.40         7.58 o                         
  -7  12   1          5.17          4.90         6.72 o                         
  -6  12   1         12.04          5.06         3.76 o                         
  -5  12   1         10.68          0.80         4.23 o                         
  -4  12   1          0.05         -3.32         2.76 o                         
  -3  12   1          2.85         -0.12         2.88 o                         
  -2  12   1          0.15          1.00         1.96 o                         
  -1  12   1         22.83         22.05         2.12 o                         
   0  12   1         33.54         32.40         2.61 o                         
   1  12   1        151.14        146.62         5.51 o                         
   2  12   1         33.27         31.76         3.09 o                         
   3  12   1         18.35         21.97         3.57 o                         
   4  12   1        162.88        153.45         7.73 o                         
   5  12   1         41.19         55.35         5.70 o                         
   6  12   1         72.21         82.86         8.55 o                         
   7  12   1          3.34          6.13         4.49 o                         
   8  12   1          2.30          3.12         6.33 o                         
  -8  13   1          8.08         -2.12         8.87 o                         
  -7  13   1         35.05         36.00         6.97 o                         
  -6  13   1          4.50          3.78         3.08 o                         
  -5  13   1         60.40         63.17         5.23 o                         
  -4  13   1        144.07        134.68         6.76 o                         
  -3  13   1         70.67         72.95         4.46 o                         
  -2  13   1         74.47         79.25         4.66 o                         
  -1  13   1        190.58        190.49         5.31 o                         
   0  13   1          4.46          3.34         2.70 o                         
   1  13   1        115.00        111.92         4.25 o                         
   2  13   1         87.10         97.83         8.31 o                         
   3  13   1         54.98         53.33         4.57 o                         
   4  13   1         98.96         87.02         6.78 o                         
   5  13   1          0.62          4.08         4.22 o                         
   6  13   1         25.80         22.13         6.05 o                         
   7  13   1          4.34          2.54         5.83 o                         
   8  13   1          6.12         -4.62         6.98 o                         
  -7  14   1          0.26         -8.10         5.40 o                         
  -6  14   1          8.64          6.00         5.27 o                         
  -5  14   1         14.31         15.04         4.34 o                         
  -4  14   1          6.37         20.39         4.68 o                         
  -3  14   1         16.95         15.06         3.12 o                         
  -2  14   1         64.18         71.01         4.63 o                         
  -1  14   1          2.20         -3.75         2.76 o                         
   0  14   1          0.22         -1.62         2.71 o                         
   1  14   1         47.41         54.69         5.24 o                         
   2  14   1         23.88         32.13         4.47 o                         
   3  14   1        143.59        139.83         6.51 o                         
   4  14   1          4.74          7.54         4.45 o                         
   5  14   1        157.44        170.20         9.87 o                         
   6  14   1          0.01          6.66         4.83 o                         
   7  14   1          8.63          3.97         5.98 o                         
  -6  15   1         10.31          7.42         8.93 o                         
  -5  15   1          2.33         -2.68         4.68 o                         
  -4  15   1         10.16          5.82         4.22 o                         
  -3  15   1          0.62         -0.23         2.92 o                         
  -2  15   1          0.08          2.07         3.09 o                         
  -1  15   1          1.70          5.22         3.24 o                         
   0  15   1          0.04          2.25         5.21 o                         
   1  15   1         10.11          7.10         4.24 o                         
   2  15   1          4.44          4.51         4.26 o                         
   3  15   1          0.71         -5.26         3.51 o                         
   4  15   1         86.15         75.20         7.15 o                         
   5  15   1         20.48         28.37         5.73 o                         
   6  15   1          1.30          1.91         4.81 o                         
  -5  16   1          0.57          3.37         6.53 o                         
  -4  16   1          3.36          2.89         4.60 o                         
  -3  16   1          1.90         -4.42         2.95 o                         
  -2  16   1         16.89         11.71         4.28 o                         
  -1  16   1         73.41         74.17         8.78 o                         
   0  16   1          6.12          6.84         4.48 o                         
   1  16   1         12.71         11.87         5.32 o                         
   2  16   1          9.25         17.09         5.05 o                         
   3  16   1          1.06         -2.68         4.93 o                         
   4  16   1          0.63          5.58         4.71 o                         
   5  16   1         28.91         30.75         5.84 o                         
  -4  17   1          0.21         -9.10         6.08 o                         
  -3  17   1         24.59         23.90         7.11 o                         
  -2  17   1         16.54         21.07         4.88 o                         
  -1  17   1          1.39          2.80         4.45 o                         
   0  17   1         51.57         55.04         6.11 o                         
   1  17   1          9.06         14.33         9.05 o                         
   2  17   1         14.46         20.23         4.74 o                         
   3  17   1         11.64          9.35         5.12 o                         
   4  17   1          1.32          6.68         6.51 o                         
  -3  18   1          1.46         -4.78         4.25 o                         
  -2  18   1          1.53         -0.46         5.95 o                         
  -1  18   1         20.03         11.08         5.50 o                         
   0  18   1          0.57          6.43         4.77 o                         
   1  18   1          7.84          0.72         4.64 o                         
   2  18   1          9.01         10.50         5.29 o                         
   3  18   1         37.67         38.54         7.45 o                         
 -11   0   2          0.09         -6.65         6.48 o                         
 -10   0   2         30.01         30.90        12.25 o                         
  -9   0   2        136.25        152.24        11.46 o                         
  -8   0   2        883.34        835.27        17.52 o                         
  -7   0   2        114.98        131.80         5.97 o                         
  -6   0   2          5.44          2.47         2.10 o                         
  -5   0   2       1642.82       1677.77        23.72 o                         
  -4   0   2         87.43         70.31         2.92 o                         
  -3   0   2        119.09        116.63         3.47 o                         
  -2   0   2        871.69        857.03         9.54 o                         
  -1   0   2       8486.88       8479.35        83.03 o                         
   0   0   2       2702.77       2639.55        33.65 o                         
   1   0   2        618.69        562.78         9.46 o                         
   2   0   2          2.06          6.38         1.68 o                         
   3   0   2        117.27        110.44         4.14 o                         
   4   0   2        228.45        276.11         9.43 o                         
   5   0   2        180.23        166.69         7.71 o                         
   6   0   2         67.47         80.98         6.81 o                         
   7   0   2         55.16         44.14         5.47 o                         
   8   0   2       1749.16       1670.28        33.92 o                         
   9   0   2         12.19         21.82         8.19 o                         
  10   0   2         59.57         58.77        10.41 o                         
 -11   1   2          5.69          6.06         5.19 o                         
 -10   1   2         10.87          5.14         5.08 o                         
  -9   1   2        148.26        131.06         8.10 o                         
  -8   1   2         33.04         42.37         4.46 o                         
  -7   1   2        667.18        654.57         9.15 o                         
  -6   1   2         64.70         61.26         2.73 o                         
  -5   1   2          4.11          8.95         1.38 o                         
  -4   1   2        229.64        255.67         3.83 o                         
  -3   1   2         52.45         58.67         1.44 o                         
  -2   1   2         58.57         58.08         1.18 o                         
  -1   1   2        519.16        518.88         4.21 o                         
   0   1   2       6522.23       6452.91        51.83 o                         
   1   1   2        151.98        124.04         2.32 o                         
   2   1   2        656.61        623.39         7.58 o                         
   3   1   2       1423.94       1448.57        18.35 o                         
   4   1   2       1115.77       1128.64        16.67 o                         
   5   1   2         56.83         53.78         3.57 o                         
   6   1   2        243.98        256.93         6.45 o                         
   7   1   2        573.30        581.59        10.96 o                         
   8   1   2         37.64         55.20         5.84 o                         
   9   1   2          2.04         -3.97         3.59 o                         
  10   1   2         18.53         21.76         6.38 o                         
 -11   2   2          0.61         -3.93         5.95 o                         
 -10   2   2          9.41         13.05         5.08 o                         
  -9   2   2          0.82          2.67         4.02 o                         
  -8   2   2          9.53          8.72         3.34 o                         
  -7   2   2         31.27         31.43         2.48 o                         
  -6   2   2         93.64         94.56         3.06 o                         
  -5   2   2        791.01        859.96        10.09 o                         
  -4   2   2        118.66        127.68         2.79 o                         
  -3   2   2         18.36         20.02         0.97 o                         
  -2   2   2          0.45          3.03         0.49 o                         
  -1   2   2        629.44        623.31         5.61 o                         
   0   2   2      10339.30      10485.46        83.75 o                         
   1   2   2       7781.35       7863.74        72.88 o                         
   2   2   2        398.40        361.71         5.06 o                         
   3   2   2        540.58        541.79         9.02 o                         
   4   2   2        423.90        466.37         7.84 o                         
   5   2   2        429.81        425.81         7.78 o                         
   6   2   2         34.94         36.47         3.48 o                         
   7   2   2         93.22        104.07         5.22 o                         
   8   2   2        415.50        398.70         9.41 o                         
   9   2   2         10.30          7.50         4.38 o                         
  10   2   2          9.35          5.30         5.56 o                         
 -11   3   2          9.84         10.67         5.18 o                         
 -10   3   2         46.20         43.26         6.53 o                         
  -9   3   2        130.80        135.74         6.34 o                         
  -8   3   2          1.42          1.32         3.00 o                         
  -7   3   2        169.76        160.85         4.30 o                         
  -6   3   2         60.73         67.17         2.82 o                         
  -5   3   2          0.00         -0.14         1.15 o                         
  -4   3   2        787.21        815.62         9.25 o                         
  -3   3   2         61.26         78.84         1.91 o                         
  -2   3   2        179.17        188.96         2.50 o                         
  -1   3   2       8560.08       8361.60        64.58 o                         
   0   3   2       1450.61       1434.81        12.45 o                         
   1   3   2         11.24         11.85         1.19 o                         
   2   3   2        589.97        544.56         7.51 o                         
   3   3   2        280.88        294.87         5.88 o                         
   4   3   2        107.05         99.10         3.43 o                         
   5   3   2        231.76        230.09         5.52 o                         
   6   3   2         34.58         25.21         3.06 o                         
   7   3   2        357.84        353.20         8.29 o                         
   8   3   2         15.44         12.22         3.59 o                         
   9   3   2         14.31         15.84         4.88 o                         
  10   3   2          0.07         -4.22         4.56 o                         
 -10   4   2          6.65         20.26         5.13 o                         
  -9   4   2        212.00        231.93         7.88 o                         
  -8   4   2        357.55        316.19         8.19 o                         
  -7   4   2         33.19         37.71         2.61 o                         
  -6   4   2         15.20         12.14         1.63 o                         
  -5   4   2         14.02         24.00         2.03 o                         
  -4   4   2         79.10         90.78         2.08 o                         
  -3   4   2        124.70        131.84         2.41 o                         
  -2   4   2        160.80        148.62         3.35 o                         
  -1   4   2       1838.82       1773.35        15.23 o                         
   0   4   2       1109.33       1092.19         9.46 o                         
   1   4   2       3380.24       3331.87        28.96 o                         
   2   4   2        362.31        370.22         5.34 o                         
   3   4   2        413.34        409.12         7.08 o                         
   4   4   2         59.22         68.98         3.17 o                         
   5   4   2        234.50        247.36         5.75 o                         
   6   4   2         28.94         24.80         2.95 o                         
   7   4   2        277.48        246.46         7.41 o                         
   8   4   2         90.03         96.86         6.27 o                         
   9   4   2          7.07          6.09         6.01 o                         
  10   4   2         10.44         20.76         4.69 o                         
 -10   5   2         22.73         16.68         4.15 o                         
  -9   5   2          0.02         -1.89         3.67 o                         
  -8   5   2          6.76          4.46         3.13 o                         
  -7   5   2        272.06        254.76         6.35 o                         
  -6   5   2          2.89          5.75         1.53 o                         
  -5   5   2         18.79         18.38         1.93 o                         
  -4   5   2        231.22        263.65         5.94 o                         
  -3   5   2       3007.91       2949.92        39.43 o                         
  -2   5   2        327.28        335.76         5.29 o                         
  -1   5   2        147.61        121.44         2.00 o                         
   0   5   2       1966.71       1911.91        18.11 o                         
   1   5   2        599.94        562.05         6.44 o                         
   2   5   2         23.23         30.88         1.98 o                         
   3   5   2        739.77        714.25        11.14 o                         
   4   5   2        175.06        168.02         4.53 o                         
   5   5   2          9.70          5.74         2.14 o                         
   6   5   2        271.02        256.93         6.46 o                         
   7   5   2         93.63         85.23         6.21 o                         
   8   5   2         68.15         71.94         5.96 o                         
   9   5   2         34.15         48.12         5.53 o                         
  10   5   2         39.97         38.79         6.97 o                         
 -10   6   2         81.27         89.73         7.63 o                         
  -9   6   2          0.06          1.90         3.49 o                         
  -8   6   2         60.55         56.82         6.04 o                         
  -7   6   2          9.88          0.72         2.66 o                         
  -6   6   2        384.40        367.49         6.70 o                         
  -5   6   2        668.82        642.30        10.60 o                         
  -4   6   2         21.08         16.79         2.24 o                         
  -3   6   2         79.10         87.95         2.49 o                         
  -2   6   2        973.43        955.58        12.91 o                         
  -1   6   2        373.22        326.24         4.25 o                         
   0   6   2        401.00        406.64         5.93 o                         
   1   6   2         65.06         74.91         2.07 o                         
   2   6   2       3739.73       3802.47        39.13 o                         
   3   6   2       1095.89       1091.74        14.20 o                         
   4   6   2         89.90         96.61         3.70 o                         
   5   6   2        397.95        389.76         7.65 o                         
   6   6   2         30.25         43.06         3.56 o                         
   7   6   2         17.79         15.65         4.32 o                         
   8   6   2        119.65        113.41         6.56 o                         
   9   6   2          0.54          2.55         4.21 o                         
  10   6   2          0.66          2.38         4.61 o                         
 -10   7   2          9.45         15.88         4.23 o                         
  -9   7   2         11.08         15.91         3.74 o                         
  -8   7   2         67.38         58.68         4.58 o                         
  -7   7   2          1.18          3.18         2.43 o                         
  -6   7   2        139.40        128.66         4.01 o                         
  -5   7   2         31.58         32.04         1.84 o                         
  -4   7   2          0.14         -0.20         1.16 o                         
  -3   7   2        472.37        502.27         7.91 o                         
  -2   7   2        876.03        766.99         8.91 o                         
  -1   7   2         68.73         60.54         2.34 o                         
   0   7   2        293.43        275.16         3.95 o                         
   1   7   2        485.11        495.50         5.96 o                         
   2   7   2        259.82        267.23         4.85 o                         
   3   7   2        719.99        690.28         9.94 o                         
   4   7   2        361.99        366.84         6.66 o                         
   5   7   2         21.63         24.60         2.84 o                         
   6   7   2        432.13        438.59         9.89 o                         
   7   7   2         16.94         16.21         4.60 o                         
   8   7   2          9.77         26.58         5.28 o                         
   9   7   2          2.59         -3.43         4.14 o                         
  10   7   2         28.68         39.59         5.75 o                         
 -10   8   2         56.87         72.50         6.40 o                         
  -9   8   2         96.57        117.63         7.64 o                         
  -8   8   2         11.57         11.90         3.05 o                         
  -7   8   2        559.27        517.09        14.54 o                         
  -6   8   2         61.68         54.56         3.05 o                         
  -5   8   2          7.84          9.85         2.35 o                         
  -4   8   2         34.15         36.42         2.52 o                         
  -3   8   2          0.19          2.05         2.21 o                         
  -2   8   2         46.94         61.48         1.92 o                         
  -1   8   2        774.70        739.54        11.03 o                         
   0   8   2        155.53        169.87         3.59 o                         
   1   8   2         13.91         11.83         1.45 o                         
   2   8   2        100.32        105.79         3.15 o                         
   3   8   2        176.28        179.64         4.53 o                         
   4   8   2        128.98        123.33         3.99 o                         
   5   8   2          1.25          0.90         2.77 o                         
   6   8   2         66.54         69.89         6.04 o                         
   7   8   2          8.05          7.34         4.79 o                         
   8   8   2          5.06         10.70         4.60 o                         
   9   8   2          0.16          0.31         4.23 o                         
  -9   9   2          0.21         -2.35         4.83 o                         
  -8   9   2         16.12          4.71         3.79 o                         
  -7   9   2          9.44          9.02         3.59 o                         
  -6   9   2          5.59          6.80         2.83 o                         
  -5   9   2          1.46          1.12         1.81 o                         
  -4   9   2         36.23         22.39         3.13 o                         
  -3   9   2        168.09        188.52         3.49 o                         
  -2   9   2        145.34        119.99         4.29 o                         
  -1   9   2          0.23         -0.37         1.35 o                         
   0   9   2          9.45          5.80         1.50 o                         
   1   9   2        400.39        377.64         5.59 o                         
   2   9   2        970.48        946.52        12.08 o                         
   3   9   2         11.89         10.23         2.12 o                         
   4   9   2         46.90         43.70         2.97 o                         
   5   9   2         39.56         39.80         4.74 o                         
   6   9   2          3.89          0.96         3.91 o                         
   7   9   2          6.53          8.96         4.44 o                         
   8   9   2         14.20         -1.87         9.25 o                         
   9   9   2         19.97         14.20         4.62 o                         
  -9  10   2          8.01         13.01         6.37 o                         
  -8  10   2          1.93          2.71         5.36 o                         
  -7  10   2          6.32          4.12         5.90 o                         
  -6  10   2         18.70         18.58         4.25 o                         
  -5  10   2          3.51          4.75         2.25 o                         
  -4  10   2        117.89        127.06         7.16 o                         
  -3  10   2        500.27        481.81         6.93 o                         
  -2  10   2          6.63          1.94         1.61 o                         
  -1  10   2          1.23          0.17         1.04 o                         
   0  10   2         45.28         57.52         2.56 o                         
   1  10   2         28.15         39.79         2.65 o                         
   2  10   2        401.21        401.09         6.80 o                         
   3  10   2         40.60         32.66         2.88 o                         
   4  10   2        163.80        145.82         5.24 o                         
   5  10   2        108.38        119.79         7.04 o                         
   6  10   2          0.10         -5.33         3.56 o                         
   7  10   2         19.40         15.04         4.85 o                         
   8  10   2         18.19         23.91         5.48 o                         
   9  10   2          0.04         -6.28         4.19 o                         
  -9  11   2          0.24          5.36         6.44 o                         
  -8  11   2          4.32         13.74         7.01 o                         
  -7  11   2          9.23          3.82         7.13 o                         
  -6  11   2         87.26         91.56         4.12 o                         
  -5  11   2         18.58         16.51         2.77 o                         
  -4  11   2          0.51          0.59         3.10 o                         
  -3  11   2         72.25         56.98         3.30 o                         
  -2  11   2          0.19         -1.24         1.28 o                         
  -1  11   2         43.30         44.97         2.80 o                         
   0  11   2         18.35         13.85         1.93 o                         
   1  11   2         33.06         34.34         2.81 o                         
   2  11   2         18.60         16.91         2.39 o                         
   3  11   2        170.83        167.18         5.63 o                         
   4  11   2          9.89          9.49         4.43 o                         
   5  11   2         40.52         50.81         5.65 o                         
   6  11   2          1.67          3.92         4.30 o                         
   7  11   2          0.70         -5.46         3.64 o                         
   8  11   2          0.90          1.92         4.49 o                         
  -8  12   2          0.19        -10.78         7.19 o                         
  -7  12   2         12.39         10.42         6.76 o                         
  -6  12   2         19.20         19.18        11.68 o                         
  -5  12   2         37.96         48.00         6.12 o                         
  -4  12   2          9.77          1.34         3.34 o                         
  -3  12   2          0.01         -1.24         2.08 o                         
  -2  12   2         62.27         58.27         3.79 o                         
  -1  12   2         19.23         15.85         3.06 o                         
   0  12   2         16.92         13.26         2.21 o                         
   1  12   2          4.66          4.06         2.30 o                         
   2  12   2        271.13        261.97         6.92 o                         
   3  12   2        133.16        147.26         7.59 o                         
   4  12   2          0.37          3.48         4.16 o                         
   5  12   2          1.00         -1.51         4.43 o                         
   6  12   2         91.47         92.39         7.32 o                         
   7  12   2          2.09         -2.89         4.49 o                         
   8  12   2          1.44         -3.96         4.62 o                         
  -8  13   2          5.03         10.37         7.65 o                         
  -7  13   2          5.67          7.46         5.43 o                         
  -6  13   2         12.98          8.79         5.55 o                         
  -5  13   2         13.29         13.20         2.82 o                         
  -4  13   2          3.34          7.50         3.14 o                         
  -3  13   2          3.31          6.03         2.49 o                         
  -2  13   2          1.94          4.53         2.78 o                         
  -1  13   2          7.42          5.74         2.82 o                         
   0  13   2          1.10          2.18         2.22 o                         
   1  13   2         19.15         21.56         2.87 o                         
   2  13   2         58.16         60.42         4.70 o                         
   3  13   2         21.16         18.71         5.24 o                         
   4  13   2         19.39         12.56         4.59 o                         
   5  13   2          6.62          7.80         4.44 o                         
   6  13   2          4.01          0.08         4.62 o                         
   7  13   2          4.29          4.84         6.88 o                         
  -7  14   2          8.00          9.97         5.97 o                         
  -6  14   2          0.79          5.69         6.09 o                         
  -5  14   2         12.19         -2.44         5.45 o                         
  -4  14   2         27.70         25.91         4.16 o                         
  -3  14   2          7.33          3.34         3.57 o                         
  -2  14   2          0.00         -1.63         2.74 o                         
  -1  14   2         18.37         13.02         3.79 o                         
   0  14   2        100.48        105.61         9.71 o                         
   1  14   2         13.37         10.71         3.34 o                         
   2  14   2         34.16         42.74         4.39 o                         
   3  14   2         40.16         37.06         4.58 o                         
   4  14   2          0.92          3.85         4.64 o                         
   5  14   2          4.12          4.28         4.95 o                         
   6  14   2          8.47         13.66         5.31 o                         
   7  14   2          7.98          3.32         5.56 o                         
  -6  15   2          0.36        -11.49        10.06 o                         
  -5  15   2         63.18         66.10         8.14 o                         
  -4  15   2         15.22         19.32         7.41 o                         
  -3  15   2          4.46          3.30         3.79 o                         
  -2  15   2          0.08         -0.81         3.67 o                         
  -1  15   2          1.30         -4.28         2.85 o                         
   0  15   2         13.54         16.25         5.52 o                         
   1  15   2          0.15         -5.59         4.00 o                         
   2  15   2         18.02         20.49         4.92 o                         
   3  15   2          4.88          3.77         3.46 o                         
   4  15   2         16.51         16.35         5.66 o                         
   5  15   2         38.99         49.69         6.98 o                         
   6  15   2         12.51         10.08         7.11 o                         
  -5  16   2          5.59         14.46         6.17 o                         
  -4  16   2          3.51          7.90         3.93 o                         
  -3  16   2         10.79          9.12         3.47 o                         
  -2  16   2         28.20         28.69         4.16 o                         
  -1  16   2          9.71         12.78         4.07 o                         
   0  16   2         10.30         12.25         4.63 o                         
   1  16   2         34.64         33.75         6.31 o                         
   2  16   2          5.09          7.96         4.54 o                         
   3  16   2         79.10         67.30         8.88 o                         
   4  16   2        207.45        239.66        14.66 o                         
   5  16   2         42.29         59.41         7.48 o                         
  -4  17   2          0.02         -2.29         5.09 o                         
  -3  17   2          8.31          7.66         4.90 o                         
  -2  17   2          0.75          0.19         4.82 o                         
  -1  17   2          4.36          4.46         4.47 o                         
   0  17   2          0.14         -6.09         4.17 o                         
   1  17   2         16.44         17.50         6.37 o                         
   2  17   2         19.70         28.67         5.77 o                         
   3  17   2          8.13         13.70         5.20 o                         
   4  17   2          2.69         13.70         7.69 o                         
  -3  18   2          0.24         -4.59         5.47 o                         
  -2  18   2          7.38          7.41         4.70 o                         
  -1  18   2         29.84         42.61         6.14 o                         
   0  18   2         28.11         24.99         5.63 o                         
   1  18   2          2.08         -1.11         4.64 o                         
   2  18   2          0.62         -6.08         6.22 o                         
   3  18   2          1.14          0.72         5.10 o                         
 -11   1   3          5.86         -2.18         4.87 o                         
 -10   1   3         29.68         28.60         5.48 o                         
  -9   1   3         30.54         41.67         5.57 o                         
  -8   1   3         65.85         66.35         5.16 o                         
  -7   1   3         88.29         89.21         3.47 o                         
  -6   1   3        179.57        193.90         4.14 o                         
  -5   1   3        110.37        117.07         2.87 o                         
  -4   1   3        531.82        520.60         6.27 o                         
  -3   1   3       1242.57       1254.44        11.46 o                         
  -2   1   3       1538.03       1475.59        11.96 o                         
  -1   1   3        246.99        255.97         2.79 o                         
   0   1   3        461.25        437.73         4.89 o                         
   1   1   3         75.27         62.48         2.06 o                         
   2   1   3        120.41        132.59         3.75 o                         
   3   1   3         53.02         52.79         3.31 o                         
   4   1   3       1035.17       1073.41        18.42 o                         
   5   1   3         21.02         27.09         3.96 o                         
   6   1   3          1.70          0.54         2.19 o                         
   7   1   3         28.49         43.63         5.98 o                         
   8   1   3         30.30         28.08         4.16 o                         
   9   1   3          8.87         12.96         4.53 o                         
  10   1   3         29.16         27.97         6.66 o                         
 -11   2   3          4.06          8.26         5.33 o                         
 -10   2   3         69.13         78.24         7.08 o                         
  -9   2   3         92.77         98.87         5.88 o                         
  -8   2   3         31.92         44.10         4.04 o                         
  -7   2   3        402.71        390.58         9.94 o                         
  -6   2   3          2.07          3.68         1.59 o                         
  -5   2   3        421.89        399.94         5.76 o                         
  -4   2   3       2486.61       2450.72        25.88 o                         
  -3   2   3         52.29         65.05         1.51 o                         
  -2   2   3       3150.79       3050.85        25.40 o                         
  -1   2   3       1997.43       1896.95        15.64 o                         
   0   2   3       5548.58       5298.01        43.21 o                         
   1   2   3          0.44          1.54         0.98 o                         
   2   2   3        452.70        441.08         7.86 o                         
   3   2   3         19.38         12.94         2.20 o                         
   4   2   3        261.30        302.23         7.56 o                         
   5   2   3          1.01          2.40         2.18 o                         
   6   2   3         55.66         59.24         4.34 o                         
   7   2   3         33.84         40.41         4.19 o                         
   8   2   3         66.42         61.19         4.72 o                         
   9   2   3        380.98        377.23        10.99 o                         
  10   2   3          0.38          8.24         4.94 o                         
 -10   3   3         40.86         53.10         6.34 o                         
  -9   3   3          2.61          3.71         3.41 o                         
  -8   3   3        383.90        375.06         8.93 o                         
  -7   3   3          0.11          4.38         1.68 o                         
  -6   3   3        390.26        375.54         7.29 o                         
  -5   3   3         49.50         41.75         2.20 o                         
  -4   3   3          6.85         12.53         1.01 o                         
  -3   3   3       1958.26       1888.20        16.84 o                         
  -2   3   3          3.42          8.15         0.71 o                         
  -1   3   3          2.43          1.11         0.63 o                         
   0   3   3         73.99         87.10         1.87 o                         
   1   3   3        806.73        766.03         9.92 o                         
   2   3   3         15.44         16.11         2.16 o                         
   3   3   3        109.61        127.03         4.27 o                         
   4   3   3        822.89        806.41        12.95 o                         
   5   3   3        346.84        367.73         8.44 o                         
   6   3   3        105.53        105.47         5.23 o                         
   7   3   3        214.03        206.48         8.72 o                         
   8   3   3         24.12         25.78         4.17 o                         
   9   3   3          2.34         17.88         4.61 o                         
  10   3   3         55.20         65.78         8.31 o                         
 -10   4   3         11.63         12.32         4.64 o                         
  -9   4   3         17.04         20.75         3.99 o                         
  -8   4   3        250.47        232.06         7.08 o                         
  -7   4   3          3.25         -0.55         2.20 o                         
  -6   4   3        147.54        141.53         4.94 o                         
  -5   4   3         73.63         77.60         2.55 o                         
  -4   4   3        651.25        710.23         8.63 o                         
  -3   4   3         20.85         25.55         1.17 o                         
  -2   4   3        485.23        499.48         7.22 o                         
  -1   4   3        124.57        135.94         4.21 o                         
   0   4   3        267.17        225.07         3.59 o                         
   1   4   3        225.82        209.01         3.53 o                         
   2   4   3        805.93        811.15        10.79 o                         
   3   4   3          0.00         -1.11         1.68 o                         
   4   4   3         35.69         43.91         3.21 o                         
   5   4   3          1.04          1.39         2.39 o                         
   6   4   3        824.34        819.03        14.93 o                         
   7   4   3         80.00         79.55         5.50 o                         
   8   4   3         11.07          7.09         4.20 o                         
   9   4   3        175.10        166.34         8.30 o                         
  10   4   3         33.37         48.92         6.11 o                         
 -10   5   3         10.37         16.73         8.55 o                         
  -9   5   3         19.11         17.76         3.67 o                         
  -8   5   3         41.59         31.60         3.80 o                         
  -7   5   3         69.18         74.93         6.86 o                         
  -6   5   3        179.16        181.08         3.72 o                         
  -5   5   3        415.63        420.59         6.73 o                         
  -4   5   3        328.69        346.24         5.52 o                         
  -3   5   3        445.14        452.73         5.65 o                         
  -2   5   3        670.28        616.64         7.34 o                         
  -1   5   3        485.60        502.19         6.51 o                         
   0   5   3          0.07          0.29         1.07 o                         
   1   5   3        625.72        620.90         7.21 o                         
   2   5   3          0.50          2.53         2.07 o                         
   3   5   3        214.94        204.50         4.68 o                         
   4   5   3         50.81         46.36         3.23 o                         
   5   5   3        290.27        301.18         6.84 o                         
   6   5   3        550.19        542.69        11.42 o                         
   7   5   3        211.15        206.59         7.59 o                         
   8   5   3          0.74          3.87         4.21 o                         
   9   5   3         21.99         23.44         4.74 o                         
  10   5   3          0.43          2.34         4.80 o                         
 -10   6   3         61.93         61.09         5.57 o                         
  -9   6   3          7.49          5.96         4.21 o                         
  -8   6   3          0.34         -1.14         2.48 o                         
  -7   6   3         76.85         60.25         3.83 o                         
  -6   6   3        845.04        791.02        11.22 o                         
  -5   6   3         30.77         30.24         2.05 o                         
  -4   6   3        263.68        258.60         7.41 o                         
  -3   6   3          7.64         13.28         2.41 o                         
  -2   6   3        973.58        902.95        12.55 o                         
  -1   6   3       1393.10       1336.09        14.90 o                         
   0   6   3        333.03        331.65         5.16 o                         
   1   6   3          4.25          8.46         1.44 o                         
   2   6   3        200.24        196.81         4.42 o                         
   3   6   3         51.08         37.95         2.61 o                         
   4   6   3        152.95        161.95         5.18 o                         
   5   6   3          1.51          1.36         2.23 o                         
   6   6   3          0.35          3.16         2.90 o                         
   7   6   3         72.97         68.10         6.33 o                         
   8   6   3         71.49         79.61        10.18 o                         
   9   6   3          0.33          1.87         4.61 o                         
  10   6   3         53.36         55.72         6.59 o                         
 -10   7   3          0.00          4.11         3.39 o                         
  -9   7   3         14.30         13.43         5.02 o                         
  -8   7   3          0.00         -4.25         3.28 o                         
  -7   7   3          8.49          5.04         2.87 o                         
  -6   7   3        145.08        127.50         5.22 o                         
  -5   7   3          7.06          5.09         1.70 o                         
  -4   7   3          0.00          5.62         5.09 o                         
  -3   7   3        274.26        286.11         7.44 o                         
  -2   7   3       1081.48       1040.86        11.85 o                         
  -1   7   3        277.79        276.75         4.48 o                         
   0   7   3         47.23         51.60         2.25 o                         
   1   7   3        708.21        697.29         8.73 o                         
   2   7   3        151.90        131.21         3.86 o                         
   3   7   3         12.33          9.93         2.58 o                         
   4   7   3         14.34         15.08         2.34 o                         
   5   7   3          2.44          0.84         2.52 o                         
   6   7   3        373.19        355.96         9.23 o                         
   7   7   3          0.02         -7.11         4.74 o                         
   8   7   3         57.26         38.36         6.30 o                         
   9   7   3          0.08         -0.50         4.49 o                         
 -10   8   3         13.55          9.96         6.24 o                         
  -9   8   3          9.40         12.73         4.45 o                         
  -8   8   3         11.97         13.78         2.52 o                         
  -7   8   3         66.79         49.12         3.84 o                         
  -6   8   3          5.16          5.84         2.94 o                         
  -5   8   3        139.25        145.05         7.73 o                         
  -4   8   3         46.44         48.42         8.67 o                         
  -3   8   3        156.11        151.20         6.53 o                         
  -2   8   3         19.95         16.64         1.36 o                         
  -1   8   3        414.41        422.58         6.19 o                         
   0   8   3        278.54        258.98         6.33 o                         
   1   8   3         73.29         73.90         2.86 o                         
   2   8   3         24.63         22.90         2.20 o                         
   3   8   3        109.27        119.93         4.07 o                         
   4   8   3         29.50         34.43         2.89 o                         
   5   8   3        122.95        129.90         5.19 o                         
   6   8   3        423.67        440.92        12.41 o                         
   7   8   3         16.61         17.25         4.91 o                         
   8   8   3          8.22         12.81         4.93 o                         
   9   8   3          0.28          8.86         5.30 o                         
  -9   9   3          9.14          6.55         6.76 o                         
  -8   9   3          0.88         -0.30         2.34 o                         
  -7   9   3         61.05         58.98         4.79 o                         
  -6   9   3         83.87         87.94         7.24 o                         
  -5   9   3        273.87        306.66        12.21 o                         
  -4   9   3         91.82        103.07         7.06 o                         
  -3   9   3        107.66        102.20         2.69 o                         
  -2   9   3        403.96        423.55         6.67 o                         
  -1   9   3         36.02         35.46         2.15 o                         
   0   9   3          0.19         -2.27         1.51 o                         
   1   9   3         14.19         15.08         2.27 o                         
   2   9   3        176.36        186.59         4.93 o                         
   3   9   3         32.72         27.53         3.47 o                         
   4   9   3         22.87         21.80         2.80 o                         
   5   9   3         33.37         35.59         4.39 o                         
   6   9   3        138.21        143.09         8.27 o                         
   7   9   3          0.18          1.48         4.41 o                         
   8   9   3          3.23          1.94         4.99 o                         
   9   9   3          0.08         -4.32         5.39 o                         
  -9  10   3          0.00         -1.17         6.96 o                         
  -8  10   3         14.26         19.43         6.76 o                         
  -7  10   3         30.49         42.79         7.97 o                         
  -6  10   3        551.24        515.36        14.83 o                         
  -5  10   3         30.00         41.34         5.52 o                         
  -4  10   3          4.45          6.93         2.31 o                         
  -3  10   3        138.00        126.90         3.14 o                         
  -2  10   3         85.49         76.88         3.12 o                         
  -1  10   3         11.12          7.35         1.61 o                         
   0  10   3          3.27          4.09         1.63 o                         
   1  10   3         67.84         77.29         3.61 o                         
   2  10   3          6.51         11.66         2.70 o                         
   3  10   3        149.49        124.53         5.50 o                         
   4  10   3        406.06        425.10        10.08 o                         
   5  10   3        410.09        418.59        13.96 o                         
   6  10   3         23.64         25.74         5.29 o                         
   7  10   3         18.10         20.41         5.40 o                         
   8  10   3          9.02          4.23         4.94 o                         
   9  10   3         11.77         12.15         6.35 o                         
  -8  11   3         16.97          6.47         9.68 o                         
  -7  11   3          0.47         -2.05         4.85 o                         
  -6  11   3          1.47          5.92         5.28 o                         
  -5  11   3        138.89        124.38         8.82 o                         
  -4  11   3         26.78         27.01         3.42 o                         
  -3  11   3         56.50         53.06         3.69 o                         
  -2  11   3         10.90          5.13         1.66 o                         
  -1  11   3        148.71        161.97         4.24 o                         
   0  11   3        123.29        108.89         4.78 o                         
   1  11   3         70.33         71.29         3.67 o                         
   2  11   3        428.46        411.81         8.61 o                         
   3  11   3        533.89        518.68        11.25 o                         
   4  11   3         76.50         71.27         6.25 o                         
   5  11   3        208.72        211.54         9.22 o                         
   6  11   3          0.65         -0.95         4.90 o                         
   7  11   3          9.92          0.72         4.66 o                         
   8  11   3          0.03         -3.94         5.09 o                         
  -8  12   3          1.12         -4.67         7.05 o                         
  -7  12   3          2.01          2.52        10.61 o                         
  -6  12   3         57.90         66.88        16.44 o                         
  -5  12   3         96.36        111.02        11.66 o                         
  -4  12   3         53.73         51.44         3.90 o                         
  -3  12   3          0.13          4.10         2.02 o                         
  -2  12   3        437.47        420.64         9.72 o                         
  -1  12   3        227.40        224.41         5.33 o                         
   0  12   3        104.53        101.75         4.17 o                         
   1  12   3        102.39        106.77         4.94 o                         
   2  12   3         18.84         11.20         3.88 o                         
   3  12   3         49.38         49.55         4.72 o                         
   4  12   3        148.24        149.44         7.78 o                         
   5  12   3         34.95         25.97         5.22 o                         
   6  12   3         60.38         65.23         7.11 o                         
   7  12   3         10.67         17.02         5.50 o                         
   8  12   3          0.91         -3.98         4.66 o                         
  -7  13   3          7.84         13.32         6.15 o                         
  -6  13   3          3.36          0.40         4.61 o                         
  -5  13   3         32.63         39.46         6.50 o                         
  -4  13   3        347.13        332.68         9.98 o                         
  -3  13   3         43.37         50.29         5.97 o                         
  -2  13   3          3.63          6.81         3.94 o                         
  -1  13   3          3.30          4.17         3.15 o                         
   0  13   3         59.06         59.55         4.84 o                         
   1  13   3        159.14        174.31         5.38 o                         
   2  13   3          0.04         -1.27         2.77 o                         
   3  13   3        150.55        161.27         7.94 o                         
   4  13   3        270.66        272.00        20.14 o                         
   5  13   3         58.35         75.50         7.01 o                         
   6  13   3         10.34         20.83         5.38 o                         
   7  13   3          9.13         10.80         5.59 o                         
  -7  14   3          5.58          6.97         7.58 o                         
  -6  14   3          3.39         -2.36         5.85 o                         
  -5  14   3         86.04         98.21         9.24 o                         
  -4  14   3        134.34        152.82        10.88 o                         
  -3  14   3          8.33          6.79         3.19 o                         
  -2  14   3         91.38         87.97         6.11 o                         
  -1  14   3         25.87         25.30         3.78 o                         
   0  14   3         14.39          9.15         3.38 o                         
   1  14   3          1.94         -1.12         3.13 o                         
   2  14   3         14.19         10.12         3.58 o                         
   3  14   3          2.08          2.94         4.18 o                         
   4  14   3         31.67         26.32         5.87 o                         
   5  14   3         53.48         57.36         7.07 o                         
   6  14   3         11.78         13.53         5.71 o                         
  -6  15   3          3.20         14.97         7.65 o                         
  -5  15   3          2.06          6.09         6.02 o                         
  -4  15   3         15.66         16.05         4.13 o                         
  -3  15   3         40.52         39.34         4.72 o                         
  -2  15   3        220.07        241.69         7.42 o                         
  -1  15   3         37.39         34.04         4.07 o                         
   0  15   3         28.94         26.57         4.80 o                         
   1  15   3          2.05         -2.15         4.42 o                         
   2  15   3         18.37         24.57         5.41 o                         
   3  15   3         33.89         38.74         9.56 o                         
   4  15   3        131.20        143.78         8.85 o                         
   5  15   3         18.87         24.09         6.44 o                         
   6  15   3          0.96          3.94         6.13 o                         
  -5  16   3          0.57          5.36         6.12 o                         
  -4  16   3         15.26         15.26         8.24 o                         
  -3  16   3          0.05         -1.79         2.75 o                         
  -2  16   3          0.50          3.69         3.37 o                         
  -1  16   3          1.94         -0.73         3.91 o                         
   0  16   3          9.92          9.62         4.60 o                         
   1  16   3         23.72         14.80         5.65 o                         
   2  16   3         14.89          8.52         5.36 o                         
   3  16   3         14.79         14.30         7.69 o                         
   4  16   3          0.30          0.54         8.35 o                         
   5  16   3         17.31         32.31        10.77 o                         
  -4  17   3         21.36         27.14         7.16 o                         
  -3  17   3          3.53          9.44         5.86 o                         
  -2  17   3         30.95         31.87         6.27 o                         
  -1  17   3          1.02         -0.93         4.21 o                         
   0  17   3         27.44         33.34         7.95 o                         
   1  17   3          5.61          1.52         4.65 o                         
   2  17   3          8.72         11.11         8.04 o                         
   3  17   3         16.44         35.20        19.38 o                         
   4  17   3          4.31          4.17         7.31 o                         
  -2  18   3          0.02         -3.75         3.96 o                         
  -1  18   3         21.20         17.92         5.18 o                         
   0  18   3          4.18          1.54         5.05 o                         
   1  18   3          0.82         -6.77         4.51 o                         
   2  18   3          3.53         11.30         5.51 o                         
 -10   0   4          6.46         -0.84         6.33 o                         
  -9   0   4        140.35        190.36        16.43 o                         
  -8   0   4        108.14        110.16         7.54 o                         
  -7   0   4         22.05         12.12         3.27 o                         
  -6   0   4         31.93         32.81         3.05 o                         
  -5   0   4        234.25        246.05         5.98 o                         
  -4   0   4         73.80         69.40         2.96 o                         
  -3   0   4       2453.79       2650.33        32.23 o                         
  -2   0   4       1496.03       1508.15        19.12 o                         
  -1   0   4       1845.97       1742.92        21.61 o                         
   0   0   4          0.08          2.70         1.59 o                         
   1   0   4        799.82        865.57        36.22 o                         
   2   0   4         74.66         87.18         6.06 o                         
   3   0   4       5072.48       5614.68       114.45 o                         
   4   0   4          0.61          0.23         4.01 o                         
   5   0   4        932.88        939.71        31.42 o                         
   6   0   4          1.75          2.19         7.81 o                         
   7   0   4         51.07         57.14         7.76 o                         
   8   0   4        152.62        150.40         9.50 o                         
   9   0   4          0.84         -2.13         5.19 o                         
  10   0   4          3.62         -3.11         8.54 o                         
 -10   1   4          1.99          1.92         7.99 o                         
  -9   1   4        460.19        451.32        12.79 o                         
  -8   1   4        106.66        105.27         5.34 o                         
  -7   1   4         25.34         23.97         2.48 o                         
  -6   1   4          3.58         -0.65         1.73 o                         
  -5   1   4        168.05        180.30         4.68 o                         
  -4   1   4        147.77        176.56         3.05 o                         
  -3   1   4         10.10          9.32         1.10 o                         
  -2   1   4         60.30         76.28         1.84 o                         
  -1   1   4         47.50         56.69         1.74 o                         
   0   1   4        375.81        345.24         5.26 o                         
   1   1   4       1109.89       1074.17        16.01 o                         
   2   1   4        260.18        274.61         7.06 o                         
   3   1   4        432.82        441.50         9.86 o                         
   4   1   4         53.67         82.83         4.64 o                         
   5   1   4          1.61         -0.23         2.76 o                         
   6   1   4        121.71        135.99         6.32 o                         
   7   1   4         33.19         40.65         4.66 o                         
   8   1   4        400.25        372.33        10.28 o                         
   9   1   4         57.81         67.54         5.68 o                         
  10   1   4         12.75          4.50         5.56 o                         
 -10   2   4          2.39         -0.46         4.38 o                         
  -9   2   4          4.49          3.58         4.10 o                         
  -8   2   4          2.26         -4.18         2.79 o                         
  -7   2   4        141.78        129.14         4.24 o                         
  -6   2   4          0.36         -2.40         1.60 o                         
  -5   2   4        131.65        149.02         3.33 o                         
  -4   2   4        116.15        117.70         2.62 o                         
  -3   2   4        181.95        199.91         3.17 o                         
  -2   2   4         11.40         20.19         1.29 o                         
  -1   2   4        440.27        441.31         5.48 o                         
   0   2   4        474.55        460.42         7.99 o                         
   1   2   4        187.34        210.75         5.20 o                         
   2   2   4        911.14        906.39        16.00 o                         
   3   2   4       1387.61       1400.36        23.21 o                         
   4   2   4        232.57        231.33         7.05 o                         
   5   2   4          5.65          9.51         2.68 o                         
   6   2   4          0.00          0.51         2.96 o                         
   7   2   4         13.55         17.39         3.84 o                         
   8   2   4         53.51         43.12         4.74 o                         
   9   2   4          1.25          3.82         3.78 o                         
  10   2   4          3.59          0.23         4.71 o                         
 -10   3   4         56.92         64.61         6.56 o                         
  -9   3   4          0.23         -5.68         3.79 o                         
  -8   3   4         43.07         39.92         5.00 o                         
  -7   3   4          9.11         12.61         3.15 o                         
  -6   3   4         29.49         28.33         2.80 o                         
  -5   3   4         58.29         68.43         2.32 o                         
  -4   3   4          0.15         -1.30         0.90 o                         
  -3   3   4         15.13          5.67         1.14 o                         
  -2   3   4         19.54         13.05         1.51 o                         
  -1   3   4        407.19        433.10         6.55 o                         
   0   3   4         75.31         79.89         2.54 o                         
   1   3   4         14.09         15.25         2.23 o                         
   2   3   4        541.55        593.53        11.76 o                         
   3   3   4        108.49        128.88         4.97 o                         
   4   3   4         68.97         81.35         4.80 o                         
   5   3   4          1.52          0.36         2.65 o                         
   6   3   4          0.22         -4.52         3.02 o                         
   7   3   4       1046.00        954.20        25.81 o                         
   8   3   4         71.58         68.08         5.68 o                         
   9   3   4         32.72         30.88         7.26 o                         
  10   3   4         38.24         39.39         6.27 o                         
 -10   4   4          1.07          5.12         4.32 o                         
  -9   4   4         65.85         66.10         5.03 o                         
  -8   4   4        178.18        173.17         6.24 o                         
  -7   4   4        118.75        123.55         5.17 o                         
  -6   4   4          4.10          0.67         2.05 o                         
  -5   4   4         10.73          7.97         1.40 o                         
  -4   4   4         21.80         17.37         2.80 o                         
  -3   4   4          0.00         -0.85         1.20 o                         
  -2   4   4        785.85        832.51         9.87 o                         
  -1   4   4       3771.27       3933.10        43.11 o                         
   0   4   4          4.18          1.80         1.73 o                         
   1   4   4         83.24        100.33         3.73 o                         
   2   4   4         38.63         38.03         3.38 o                         
   3   4   4         34.53         35.85         3.65 o                         
   4   4   4        627.39        643.48        12.16 o                         
   5   4   4         45.97         45.92         4.38 o                         
   6   4   4          6.40          0.88         3.04 o                         
   7   4   4        171.32        176.08         7.25 o                         
   8   4   4         17.13         17.28         4.97 o                         
   9   4   4         30.56         31.35         5.37 o                         
  10   4   4          8.50          9.98         5.17 o                         
 -10   5   4         36.44         39.55         7.03 o                         
  -9   5   4         11.25         10.97         3.41 o                         
  -8   5   4         22.54         17.15         3.31 o                         
  -7   5   4        224.63        202.59         5.98 o                         
  -6   5   4        120.81        115.59         3.61 o                         
  -5   5   4          7.16          9.50         2.70 o                         
  -4   5   4         51.41         48.67         1.80 o                         
  -3   5   4         66.61         58.37         1.68 o                         
  -2   5   4       1025.52       1066.20        12.14 o                         
  -1   5   4         57.92         79.77         4.54 o                         
   0   5   4          0.76          0.09         1.41 o                         
   1   5   4         35.62         38.51         2.42 o                         
   2   5   4         25.79         22.13         4.01 o                         
   3   5   4          9.17         -0.65         3.65 o                         
   4   5   4         32.32         31.92         3.71 o                         
   5   5   4        315.48        322.60         8.64 o                         
   6   5   4          1.54         -1.93         3.58 o                         
   7   5   4        205.59        197.22         7.72 o                         
   8   5   4          2.30          3.49         4.35 o                         
   9   5   4          1.66         -1.63         4.57 o                         
  10   5   4          4.12          7.59         5.39 o                         
 -10   6   4          5.43          6.39         3.91 o                         
  -9   6   4          0.07         -3.50         2.61 o                         
  -8   6   4          4.48          7.95         3.29 o                         
  -7   6   4        172.73        172.39         8.01 o                         
  -6   6   4          5.97         10.12         2.33 o                         
  -5   6   4          9.93          9.59         1.12 o                         
  -4   6   4          5.03          4.19         1.12 o                         
  -3   6   4        570.51        576.60         8.02 o                         
  -2   6   4          2.19          3.16         1.28 o                         
  -1   6   4          1.48         -0.43         1.22 o                         
   0   6   4       1268.63       1332.01        15.36 o                         
   1   6   4        475.10        502.11         7.39 o                         
   2   6   4         25.92         33.57         3.14 o                         
   3   6   4          4.35          1.15         2.59 o                         
   4   6   4         68.56         67.29         5.57 o                         
   5   6   4        105.98        105.77         5.56 o                         
   6   6   4         79.13         88.15         5.76 o                         
   7   6   4        146.89        135.16         6.92 o                         
   8   6   4          4.29          7.87         4.86 o                         
   9   6   4          6.52         13.97         5.52 o                         
 -10   7   4          8.09          3.42         4.86 o                         
  -9   7   4          9.39         10.10         3.21 o                         
  -8   7   4          0.16          3.40         3.51 o                         
  -7   7   4        181.63        171.17         4.87 o                         
  -6   7   4        313.46        274.08         9.44 o                         
  -5   7   4         83.37         83.56         4.43 o                         
  -4   7   4        500.84        468.14         9.40 o                         
  -3   7   4        194.98        192.70         4.33 o                         
  -2   7   4          4.68          5.92         1.32 o                         
  -1   7   4         49.73         49.88         2.51 o                         
   0   7   4         43.51         49.52         2.43 o                         
   1   7   4         17.91         21.92         2.06 o                         
   2   7   4         65.44         69.76         4.30 o                         
   3   7   4         37.71         34.64         3.46 o                         
   4   7   4          0.44         -3.80         2.53 o                         
   5   7   4         12.91         11.20         3.46 o                         
   6   7   4        333.77        317.54         9.24 o                         
   7   7   4          3.76         -4.23         4.33 o                         
   8   7   4          4.38          9.29         4.99 o                         
   9   7   4          0.01          1.77         5.25 o                         
  -9   8   4          5.73          9.10         5.80 o                         
  -8   8   4        112.15        114.57         5.88 o                         
  -7   8   4         48.56         43.42         5.86 o                         
  -6   8   4         75.97         78.54         4.42 o                         
  -5   8   4        288.46        285.65        10.07 o                         
  -4   8   4          0.02          0.89         3.49 o                         
  -3   8   4        612.39        607.30         8.41 o                         
  -2   8   4        479.61        481.06         8.32 o                         
  -1   8   4          0.29          0.65         1.96 o                         
   0   8   4        100.35        104.40         3.31 o                         
   1   8   4        562.06        528.06         8.62 o                         
   2   8   4         28.68         19.83         2.88 o                         
   3   8   4         59.13         61.81         4.52 o                         
   4   8   4          6.93         -0.17         2.96 o                         
   5   8   4         73.55         87.47         7.33 o                         
   6   8   4        109.54        112.44         7.73 o                         
   7   8   4          0.46         -3.23         4.24 o                         
   8   8   4         10.83         22.70         6.92 o                         
   9   8   4          0.98          5.55         5.42 o                         
  -9   9   4         10.69          9.59         5.80 o                         
  -8   9   4         16.75         24.34         6.32 o                         
  -7   9   4         78.40         81.75         8.51 o                         
  -6   9   4        238.72        216.36         9.80 o                         
  -5   9   4         87.26         79.28         7.15 o                         
  -4   9   4        160.41        175.86         7.99 o                         
  -3   9   4        374.42        361.46         6.62 o                         
  -2   9   4        267.01        250.14         4.89 o                         
  -1   9   4         43.59         48.00         2.36 o                         
   0   9   4        274.52        292.45         5.47 o                         
   1   9   4         78.79         91.98         3.75 o                         
   2   9   4          0.75         -1.30         2.41 o                         
   3   9   4         16.32          6.56         3.78 o                         
   4   9   4          0.16         -4.18         2.79 o                         
   5   9   4        183.67        186.00         9.19 o                         
   6   9   4        198.97        174.12        14.32 o                         
   7   9   4         12.70         14.75         5.18 o                         
   8   9   4          3.91         -2.12         6.40 o                         
   9   9   4         16.46         12.37         5.88 o                         
  -9  10   4          0.27          1.32         6.53 o                         
  -8  10   4          1.07         -0.45         4.70 o                         
  -7  10   4         13.51         13.71         5.36 o                         
  -6  10   4         18.08         16.04         5.06 o                         
  -5  10   4         61.84         56.94         6.17 o                         
  -4  10   4         16.72         24.79         5.20 o                         
  -3  10   4        369.05        353.27         6.67 o                         
  -2  10   4         21.79         24.07         2.06 o                         
  -1  10   4        331.83        320.22         7.23 o                         
   0  10   4          0.49         -0.58         1.78 o                         
   1  10   4        187.34        182.73         5.00 o                         
   2  10   4         58.70         58.31         4.14 o                         
   3  10   4         56.60         46.44         4.45 o                         
   4  10   4         16.73          9.86         3.81 o                         
   5  10   4        290.90        317.04        10.84 o                         
   6  10   4          1.58         -6.59         4.80 o                         
   7  10   4         42.39         43.47         6.62 o                         
   8  10   4          0.14         -3.75         4.63 o                         
  -8  11   4         18.03         16.71         6.36 o                         
  -7  11   4          1.30          5.84         5.26 o                         
  -6  11   4         54.48         53.49        10.12 o                         
  -5  11   4         82.14         91.72         8.01 o                         
  -4  11   4         23.43         18.23         2.59 o                         
  -3  11   4        398.81        403.19         7.69 o                         
  -2  11   4         36.67         29.39         3.47 o                         
  -1  11   4         12.46         15.40         2.26 o                         
   0  11   4         14.33         15.91         2.42 o                         
   1  11   4          2.01         -0.94         2.29 o                         
   2  11   4         74.05         71.79         4.46 o                         
   3  11   4         31.57         32.58         4.50 o                         
   4  11   4          1.18          1.21         4.04 o                         
   5  11   4        166.42        162.41        11.12 o                         
   6  11   4          3.69          5.15         4.41 o                         
   7  11   4          3.13          6.65         5.38 o                         
   8  11   4         10.31          8.65         5.34 o                         
  -8  12   4          1.70          7.48         7.67 o                         
  -7  12   4          9.67         11.85         6.50 o                         
  -6  12   4         41.48         40.38         6.52 o                         
  -5  12   4         75.18         65.91         9.62 o                         
  -4  12   4         63.32         68.23         6.50 o                         
  -3  12   4         20.54         18.43         3.59 o                         
  -2  12   4          1.25          0.72         2.83 o                         
  -1  12   4         10.02          8.30         3.17 o                         
   0  12   4         12.43          3.99         3.75 o                         
   1  12   4         16.24         15.54         2.71 o                         
   2  12   4         29.06         21.53         3.53 o                         
   3  12   4         69.06         88.56         6.19 o                         
   4  12   4          5.28          9.01         4.72 o                         
   5  12   4         11.74         14.37         5.95 o                         
   6  12   4         42.85         37.60         6.62 o                         
   7  12   4          0.06         -7.86         7.69 o                         
  -7  13   4          1.36          0.71         5.49 o                         
  -6  13   4         50.89         56.69        10.50 o                         
  -5  13   4          0.55         -1.00         4.96 o                         
  -4  13   4         34.46         39.34         3.85 o                         
  -3  13   4         13.84         16.66         2.62 o                         
  -2  13   4         54.03         49.29         4.38 o                         
  -1  13   4         24.92         27.27         4.54 o                         
   0  13   4         24.09         29.60         3.97 o                         
   1  13   4          0.35         -1.20         2.61 o                         
   2  13   4         43.51         44.39         4.18 o                         
   3  13   4         22.97         19.21         5.91 o                         
   4  13   4         24.25         23.40         6.37 o                         
   5  13   4          1.30         13.16         5.29 o                         
   6  13   4          2.69          9.54         5.42 o                         
   7  13   4          0.95         -7.72         7.46 o                         
  -7  14   4          0.61         -8.98         5.99 o                         
  -6  14   4          0.26          1.27         5.85 o                         
  -5  14   4         92.48         98.37         8.53 o                         
  -4  14   4          1.20         17.35         6.34 o                         
  -3  14   4         24.50         26.11         2.95 o                         
  -2  14   4         20.47         15.27         3.37 o                         
  -1  14   4        168.36        167.16         7.06 o                         
   0  14   4         52.63         49.28         4.74 o                         
   1  14   4        126.08        121.67         6.62 o                         
   2  14   4         14.43         18.68         5.35 o                         
   3  14   4         61.72         63.65         6.66 o                         
   4  14   4        144.69        169.16        15.60 o                         
   5  14   4          1.21          4.43         5.32 o                         
   6  14   4          0.81          0.62         5.60 o                         
  -6  15   4          1.57         -8.42         5.61 o                         
  -5  15   4         52.97         50.18         8.30 o                         
  -4  15   4         28.38         40.11         6.88 o                         
  -3  15   4        106.09        110.68         4.97 o                         
  -2  15   4          0.32          3.29         3.13 o                         
  -1  15   4         25.78         22.53         6.16 o                         
   0  15   4          1.51          2.30         3.64 o                         
   1  15   4          3.79          3.53         4.62 o                         
   2  15   4          0.54          2.00         4.98 o                         
   3  15   4         21.68         21.86         7.95 o                         
   4  15   4         36.11         31.01        11.85 o                         
   5  15   4         52.20         75.63         8.28 o                         
  -5  16   4          0.40         -9.89        10.10 o                         
  -4  16   4         54.39         65.54         8.34 o                         
  -3  16   4         40.16         37.14         5.10 o                         
  -2  16   4          2.47          7.42         3.59 o                         
  -1  16   4         43.64         43.74         5.58 o                         
   0  16   4         18.21         17.27         5.38 o                         
   1  16   4          1.56          0.07         4.85 o                         
   2  16   4          2.31          4.22         5.18 o                         
   3  16   4         17.84         29.15         8.26 o                         
   4  16   4          2.27         10.40         8.18 o                         
  -4  17   4          2.04         11.15         6.56 o                         
  -3  17   4         96.84         87.81         7.68 o                         
  -2  17   4          1.82          3.26         4.35 o                         
  -1  17   4          6.11          4.61         4.48 o                         
   0  17   4         37.60         28.29         9.08 o                         
   1  17   4         13.48         23.80         9.87 o                         
   2  17   4         12.15         11.08         5.91 o                         
   3  17   4          0.56         -6.74         6.97 o                         
  -1  18   4          0.27         -3.24         4.40 o                         
   0  18   4          0.08         -3.37         4.82 o                         
   1  18   4          3.29         -1.07         5.32 o                         
 -10   1   5          0.34         -2.97         6.14 o                         
  -9   1   5          1.51         -0.48         4.03 o                         
  -8   1   5         60.80         67.52         4.74 o                         
  -7   1   5          0.17         -3.30         2.20 o                         
  -6   1   5         38.57         50.15         2.73 o                         
  -5   1   5        103.20        104.09         3.08 o                         
  -4   1   5          0.37          1.52         1.33 o                         
  -3   1   5        608.24        615.30         6.81 o                         
  -2   1   5        447.26        460.00         5.71 o                         
  -1   1   5          0.19          0.78         1.09 o                         
   0   1   5        474.24        508.82         9.40 o                         
   1   1   5         66.29         56.37         4.01 o                         
   2   1   5       2392.98       2476.31        38.25 o                         
   3   1   5        190.91        207.48         6.98 o                         
   4   1   5        354.45        357.91        11.51 o                         
   5   1   5          0.84         -1.14         2.93 o                         
   6   1   5         50.18         42.92         5.09 o                         
   7   1   5        115.27        117.88         8.26 o                         
   8   1   5         15.45         16.48         4.27 o                         
   9   1   5          0.31         -0.55         4.33 o                         
  10   1   5          0.56         -5.22         8.50 o                         
 -10   2   5         23.02         29.74         5.13 o                         
  -9   2   5          0.05         -5.06         3.37 o                         
  -8   2   5         17.13         13.80         4.15 o                         
  -7   2   5         22.08         18.30         3.20 o                         
  -6   2   5        106.95        114.76         3.65 o                         
  -5   2   5        231.60        251.60         4.55 o                         
  -4   2   5        611.68        660.54         7.89 o                         
  -3   2   5         26.39         24.12         1.74 o                         
  -2   2   5          3.12          6.31         1.27 o                         
  -1   2   5         12.33          9.77         1.55 o                         
   0   2   5       3064.46       3319.16        42.54 o                         
   1   2   5        217.41        236.71         6.86 o                         
   2   2   5          4.86         19.46         5.09 o                         
   3   2   5         21.79         17.77         3.10 o                         
   4   2   5        352.06        350.19         9.55 o                         
   5   2   5        265.22        281.20         8.47 o                         
   6   2   5        120.73        110.65         6.48 o                         
   7   2   5         44.96         47.37         5.39 o                         
   8   2   5          0.71         -3.58         3.92 o                         
   9   2   5          2.46         -5.64         5.93 o                         
  10   2   5          0.02         -6.14         4.79 o                         
 -10   3   5          6.31         -1.33         5.01 o                         
  -9   3   5         10.20          8.29         4.51 o                         
  -8   3   5         45.22         34.16         3.95 o                         
  -7   3   5          1.64         -1.08         3.85 o                         
  -6   3   5          5.66          5.63         1.78 o                         
  -5   3   5        471.02        486.31         6.69 o                         
  -4   3   5         87.43        104.40         3.15 o                         
  -3   3   5        118.52        135.35         3.74 o                         
  -2   3   5        635.00        652.00         8.59 o                         
  -1   3   5         17.87         24.94         2.06 o                         
   0   3   5       1346.49       1367.57        16.97 o                         
   1   3   5        431.61        485.62        10.49 o                         
   2   3   5        753.02        840.84        15.80 o                         
   3   3   5        571.93        615.25        12.94 o                         
   4   3   5         24.49         22.34         3.72 o                         
   5   3   5        193.15        180.16         7.39 o                         
   6   3   5         74.47         91.57         7.70 o                         
   7   3   5         55.06         53.01         5.36 o                         
   8   3   5          0.90         -4.75         3.97 o                         
   9   3   5          0.06          2.93         4.56 o                         
  10   3   5          4.24          7.35         6.40 o                         
 -10   4   5          5.01          6.20         4.55 o                         
  -9   4   5          5.41          0.59         3.86 o                         
  -8   4   5          1.13          0.31         2.96 o                         
  -7   4   5          5.03         -4.67         3.11 o                         
  -6   4   5         58.62         57.54         2.73 o                         
  -5   4   5        210.31        191.33         4.06 o                         
  -4   4   5         84.46         91.81         3.18 o                         
  -3   4   5        515.89        548.49         7.00 o                         
  -2   4   5        459.23        473.78         7.41 o                         
  -1   4   5        191.32        200.20         4.35 o                         
   0   4   5        158.02        167.01         4.08 o                         
   1   4   5         41.34         33.51         3.73 o                         
   2   4   5        443.78        466.60        10.54 o                         
   3   4   5          0.01          1.63         2.66 o                         
   4   4   5         52.83         61.47         4.90 o                         
   5   4   5         40.62         36.92         4.44 o                         
   6   4   5          0.30         -1.75         3.68 o                         
   7   4   5          7.70          2.20         4.03 o                         
   8   4   5         24.68         28.74         8.00 o                         
   9   4   5         12.79         11.78         4.88 o                         
 -10   5   5          8.97          7.85         4.57 o                         
  -9   5   5         20.54         17.41         3.77 o                         
  -8   5   5          2.18          3.00         2.88 o                         
  -7   5   5         71.85         78.59         4.38 o                         
  -6   5   5          0.72          1.33         2.48 o                         
  -5   5   5         20.87         20.67         1.94 o                         
  -4   5   5          5.35          2.35         1.21 o                         
  -3   5   5          6.08          7.00         2.10 o                         
  -2   5   5        516.60        529.47         7.96 o                         
  -1   5   5         94.14        123.12         3.68 o                         
   0   5   5       1674.22       1712.36        20.72 o                         
   1   5   5        505.64        534.74        11.49 o                         
   2   5   5         61.81         70.96         4.74 o                         
   3   5   5        854.42        818.76        19.39 o                         
   4   5   5         30.50         32.76         4.05 o                         
   5   5   5         74.93         78.76         5.48 o                         
   6   5   5         43.29         45.02         4.73 o                         
   7   5   5         44.84         47.42         5.19 o                         
   8   5   5          1.25          6.25         5.13 o                         
   9   5   5          2.61          5.40         5.09 o                         
 -10   6   5          0.01         -3.30         5.09 o                         
  -9   6   5          0.85         -1.26         2.76 o                         
  -8   6   5         16.98         17.69         3.01 o                         
  -7   6   5        128.64        115.42         4.56 o                         
  -6   6   5         56.49         53.50         3.75 o                         
  -5   6   5        465.52        469.09         7.31 o                         
  -4   6   5         54.74         58.87         2.40 o                         
  -3   6   5        423.06        445.38         7.09 o                         
  -2   6   5         47.63         75.09         2.96 o                         
  -1   6   5        198.31        208.32         4.66 o                         
   0   6   5        512.35        514.41         8.16 o                         
   1   6   5         25.04         31.46         2.73 o                         
   2   6   5        723.22        739.23        15.08 o                         
   3   6   5          0.06          0.89         2.63 o                         
   4   6   5         23.57         36.78         4.14 o                         
   5   6   5         13.59         12.06         3.66 o                         
   6   6   5        419.89        391.88        15.23 o                         
   7   6   5         10.90         13.43         4.65 o                         
   8   6   5         73.66         75.35         7.85 o                         
   9   6   5         45.49         40.53         6.71 o                         
  -9   7   5         14.15          8.60         3.93 o                         
  -8   7   5         26.71         32.94         3.60 o                         
  -7   7   5         19.98         23.18         5.26 o                         
  -6   7   5         17.14         12.97         6.33 o                         
  -5   7   5         56.72         51.79         5.97 o                         
  -4   7   5         72.41         67.44         4.14 o                         
  -3   7   5          7.13         11.21         1.50 o                         
  -2   7   5        204.71        206.96         3.89 o                         
  -1   7   5        555.85        530.55         8.41 o                         
   0   7   5          0.99          1.35         1.64 o                         
   1   7   5        295.72        323.36         6.54 o                         
   2   7   5          2.28         -1.07         2.82 o                         
   3   7   5         21.92         18.50         3.67 o                         
   4   7   5          0.56         -4.31         2.87 o                         
   5   7   5         29.66         21.28         4.26 o                         
   6   7   5        519.48        521.34        16.41 o                         
   7   7   5         44.13         37.02         5.68 o                         
   8   7   5          0.12          1.99         5.05 o                         
   9   7   5          0.82          2.60         5.98 o                         
  -9   8   5         11.47          6.60         6.14 o                         
  -8   8   5         30.87         32.52         6.27 o                         
  -7   8   5        176.92        180.44         7.64 o                         
  -6   8   5         85.55         82.27         7.57 o                         
  -5   8   5         14.41         24.95         5.02 o                         
  -4   8   5        594.25        572.15        11.45 o                         
  -3   8   5         11.05         12.17         2.37 o                         
  -2   8   5        876.47        886.05        12.19 o                         
  -1   8   5         48.92         57.28         2.96 o                         
   0   8   5         81.80         91.69         3.25 o                         
   1   8   5          3.30          6.85         2.34 o                         
   2   8   5          7.64          8.13         3.44 o                         
   3   8   5          2.37          1.72         2.83 o                         
   4   8   5          8.85          7.36         4.05 o                         
   5   8   5        214.00        199.41         7.75 o                         
   6   8   5        136.04        135.56         9.28 o                         
   7   8   5          3.74          7.02         5.16 o                         
   8   8   5         28.88         30.44         6.50 o                         
   9   8   5          6.54         20.81         6.17 o                         
  -9   9   5          7.46          6.17         6.25 o                         
  -8   9   5          0.55         -3.98         4.75 o                         
  -7   9   5         21.55         15.38         5.41 o                         
  -6   9   5        119.38        117.94         8.78 o                         
  -5   9   5        343.24        320.40        11.72 o                         
  -4   9   5         35.20         34.34         4.51 o                         
  -3   9   5          0.09          0.96         1.75 o                         
  -2   9   5         23.67         20.67         2.16 o                         
  -1   9   5        291.65        272.00         7.59 o                         
   0   9   5         37.74         39.90         2.64 o                         
   1   9   5          7.77          6.70         2.31 o                         
   2   9   5         37.76         41.93         4.25 o                         
   3   9   5        140.10        134.49         6.63 o                         
   4   9   5         83.30         92.08         5.92 o                         
   5   9   5         23.08         28.02         4.39 o                         
   6   9   5        117.99        113.01         8.32 o                         
   7   9   5          7.99          4.19         5.34 o                         
   8   9   5          5.84         12.12         5.66 o                         
  -8  10   5          6.46         -3.04         6.37 o                         
  -7  10   5          0.19         -7.93         5.28 o                         
  -6  10   5         26.17         20.15         6.18 o                         
  -5  10   5         55.90         53.40         6.33 o                         
  -4  10   5         12.81         13.68         4.97 o                         
  -3  10   5          2.58          0.26         1.79 o                         
  -2  10   5         86.56         81.91         6.16 o                         
  -1  10   5         98.04         96.93         3.35 o                         
   0  10   5         66.09         67.70         3.40 o                         
   1  10   5         44.16         50.33         3.75 o                         
   2  10   5         89.87         89.53         4.98 o                         
   3  10   5         30.27         26.57         4.40 o                         
   4  10   5         63.25         61.58         6.08 o                         
   5  10   5        127.11        120.98         8.37 o                         
   6  10   5         42.83         42.20         6.38 o                         
   7  10   5         10.70         11.55         5.35 o                         
   8  10   5          0.27          0.86         4.97 o                         
  -8  11   5          0.01          2.08         5.87 o                         
  -7  11   5          1.81          6.87         5.32 o                         
  -6  11   5          8.98         11.13         5.13 o                         
  -5  11   5        202.59        211.59        10.56 o                         
  -4  11   5        132.28        134.35         8.79 o                         
  -3  11   5        106.39        121.80         9.13 o                         
  -2  11   5        165.58        166.67         7.68 o                         
  -1  11   5        247.74        248.48         6.09 o                         
   0  11   5          9.79         11.65         2.80 o                         
   1  11   5          1.54         -3.02         2.65 o                         
   2  11   5         28.07         29.12         3.76 o                         
   3  11   5         69.06         80.57         5.76 o                         
   4  11   5          8.33          2.63         4.90 o                         
   5  11   5         52.15         88.40         8.26 o                         
   6  11   5          0.44         -1.60         6.41 o                         
   7  11   5          0.24         -2.90         4.82 o                         
  -8  12   5         32.31         31.33         7.53 o                         
  -7  12   5          0.44         -7.24         4.83 o                         
  -6  12   5         11.86         10.98         5.67 o                         
  -5  12   5          5.29          3.13         5.89 o                         
  -4  12   5          7.88          7.87         3.59 o                         
  -3  12   5        166.74        184.50         7.22 o                         
  -2  12   5         73.05         92.11         5.16 o                         
  -1  12   5        115.02        110.55         5.81 o                         
   0  12   5         95.28        103.60         5.95 o                         
   1  12   5         45.71         46.08         3.76 o                         
   2  12   5         76.40         65.75         4.90 o                         
   3  12   5          2.34         -0.33         3.59 o                         
   4  12   5        293.96        320.83        12.15 o                         
   5  12   5        107.54        123.10         8.65 o                         
   6  12   5          2.09          3.92         6.22 o                         
   7  12   5          5.49         -1.63         6.12 o                         
  -7  13   5          4.27          5.01         7.23 o                         
  -6  13   5          2.17         -2.71         7.04 o                         
  -5  13   5         34.73         37.10         6.58 o                         
  -4  13   5        344.54        350.40        12.84 o                         
  -3  13   5          1.73         -1.65         2.54 o                         
  -2  13   5        168.71        177.55         6.93 o                         
  -1  13   5        206.78        200.76         9.38 o                         
   0  13   5         62.31         65.71         5.10 o                         
   1  13   5          6.94          3.44         4.02 o                         
   2  13   5         25.57         24.73         3.89 o                         
   3  13   5          4.34          0.15         7.89 o                         
   4  13   5         17.43         22.38         5.96 o                         
   5  13   5         71.66         99.66        14.22 o                         
   6  13   5          7.78          4.80         8.08 o                         
  -6  14   5          0.03         -6.63         9.83 o                         
  -5  14   5          8.98         17.60         6.24 o                         
  -4  14   5          5.95          5.90         4.73 o                         
  -3  14   5          3.18          3.49         3.61 o                         
  -2  14   5          3.32          2.57         3.10 o                         
  -1  14   5          2.10         -0.84         3.41 o                         
   0  14   5         17.67         15.49         4.07 o                         
   1  14   5          0.04         -4.17         3.29 o                         
   2  14   5         77.06         76.74         7.54 o                         
   3  14   5          0.60          5.25         8.75 o                         
   4  14   5        190.75        224.28        10.61 o                         
   5  14   5          7.83         15.11         7.50 o                         
   6  14   5          1.31         -0.34         5.49 o                         
  -5  15   5          0.16          9.21         5.25 o                         
  -4  15   5        111.72        105.18         9.33 o                         
  -3  15   5         27.09         25.17         5.14 o                         
  -2  15   5         44.19         54.29         4.74 o                         
  -1  15   5          1.28          1.33         3.61 o                         
   0  15   5          0.17          1.22         3.50 o                         
   1  15   5         91.85         88.55        10.40 o                         
   2  15   5          6.36         -0.75         7.66 o                         
   3  15   5          0.18          3.87         7.02 o                         
   4  15   5          1.10          4.22         6.99 o                         
   5  15   5         23.32         22.81        12.92 o                         
  -4  16   5         67.76         54.65         7.85 o                         
  -3  16   5          3.19         12.85         4.55 o                         
  -2  16   5          3.34          4.20         3.51 o                         
  -1  16   5         39.34         45.73         6.02 o                         
   0  16   5         25.94         22.14         6.84 o                         
   1  16   5         50.34         53.79         7.33 o                         
   2  16   5         71.66         70.67         9.81 o                         
   3  16   5          1.80         -0.20         7.30 o                         
   4  16   5          5.86          5.53         8.89 o                         
  -3  17   5         25.94         30.01         7.01 o                         
  -2  17   5          3.51          5.24         3.95 o                         
  -1  17   5          0.01         -7.28         4.85 o                         
   0  17   5         11.50         10.40         7.91 o                         
   1  17   5          0.04          4.90         5.44 o                         
   2  17   5          8.25          8.11         5.89 o                         
 -10   0   6          2.63         -8.32         5.94 o                         
  -9   0   6         14.55         18.97         6.86 o                         
  -8   0   6          2.59         -1.95        11.71 o                         
  -7   0   6         84.90        106.95        10.69 o                         
  -6   0   6        288.95        324.48         9.01 o                         
  -5   0   6          0.06         -0.68         2.40 o                         
  -4   0   6        104.99        112.15         3.99 o                         
  -3   0   6        116.76        134.98         4.18 o                         
  -2   0   6       3107.87       3231.40        44.86 o                         
  -1   0   6         11.60         31.36         3.98 o                         
   0   0   6        360.38        486.14        20.89 o                         
   1   0   6        729.93        782.60        21.84 o                         
   2   0   6        601.80        588.41        18.11 o                         
   3   0   6         10.86         18.76         4.71 o                         
   4   0   6        141.13        133.16         8.75 o                         
   5   0   6        142.09        122.74         9.69 o                         
   6   0   6        264.13        224.50        15.62 o                         
   7   0   6        677.10        654.48        23.03 o                         
   8   0   6         12.68          7.11         6.27 o                         
   9   0   6         18.26         15.21         6.87 o                         
 -10   1   6          0.60         -3.48         4.28 o                         
  -9   1   6          1.84         -1.50         4.03 o                         
  -8   1   6          9.02         -0.68         3.98 o                         
  -7   1   6        231.58        217.93         6.60 o                         
  -6   1   6        331.35        334.76         6.85 o                         
  -5   1   6         87.59         82.69         2.97 o                         
  -4   1   6        138.03        155.26         3.47 o                         
  -3   1   6        327.25        299.76         4.78 o                         
  -2   1   6          1.74         10.77         1.57 o                         
  -1   1   6       1639.33       1784.33        29.39 o                         
   0   1   6        304.75        313.99         8.49 o                         
   1   1   6        702.35        742.28        14.73 o                         
   2   1   6        142.40        108.80         5.63 o                         
   3   1   6        295.08        336.77        13.57 o                         
   4   1   6         91.17         87.39         6.01 o                         
   5   1   6         87.13         97.35         6.59 o                         
   6   1   6         64.32         74.27         6.43 o                         
   7   1   6        100.57        104.57         7.54 o                         
   8   1   6         76.20         59.82         5.94 o                         
   9   1   6         12.27          3.72         4.17 o                         
 -10   2   6          2.22         -2.54         4.30 o                         
  -9   2   6          0.53          3.54         4.29 o                         
  -8   2   6         12.84         11.36         4.15 o                         
  -7   2   6          2.01          0.01         2.79 o                         
  -6   2   6         19.09         32.54         3.07 o                         
  -5   2   6         56.08         57.82         2.55 o                         
  -4   2   6          8.44         10.45         1.58 o                         
  -3   2   6        324.98        346.19         5.79 o                         
  -2   2   6       1557.40       1655.90        17.75 o                         
  -1   2   6        672.21        746.47        13.47 o                         
   0   2   6        209.07        233.96         7.31 o                         
   1   2   6        381.78        382.62         9.59 o                         
   2   2   6         37.82         36.04         4.19 o                         
   3   2   6        458.95        521.82        12.33 o                         
   4   2   6        143.87        154.75         7.02 o                         
   5   2   6          2.45          0.77         3.51 o                         
   6   2   6         34.44         33.11         5.17 o                         
   7   2   6         53.29         57.27         6.14 o                         
   8   2   6         51.51         50.33         8.13 o                         
   9   2   6          5.58          0.14         5.47 o                         
 -10   3   6          0.22         -2.00         4.86 o                         
  -9   3   6         23.07         24.43         4.82 o                         
  -8   3   6         73.19         72.12         4.97 o                         
  -7   3   6         97.06        100.84         5.14 o                         
  -6   3   6        294.74        290.86         5.23 o                         
  -5   3   6          4.90          5.68         1.68 o                         
  -4   3   6         29.87         22.96         2.14 o                         
  -3   3   6         77.52         67.68         2.56 o                         
  -2   3   6         87.89         74.18         2.93 o                         
  -1   3   6         47.17         45.55         3.21 o                         
   0   3   6        990.26       1022.17        16.55 o                         
   1   3   6        183.94        168.56         6.48 o                         
   2   3   6         22.15         19.06         3.43 o                         
   3   3   6        161.81        155.30         6.69 o                         
   4   3   6        199.27        202.45         7.82 o                         
   5   3   6        466.36        413.89        11.53 o                         
   6   3   6         30.49         31.73         6.57 o                         
   7   3   6          5.58          8.25         3.79 o                         
   8   3   6          0.16          6.90         4.43 o                         
   9   3   6         33.33         37.09         7.02 o                         
 -10   4   6          7.02          7.83         4.64 o                         
  -9   4   6         13.64         18.26         4.55 o                         
  -8   4   6          2.55          8.83         3.94 o                         
  -7   4   6          2.73          0.71         5.60 o                         
  -6   4   6        213.58        205.94         6.13 o                         
  -5   4   6        167.17        170.00         3.73 o                         
  -4   4   6         74.27         64.86         3.43 o                         
  -3   4   6        136.87        124.71         3.44 o                         
  -2   4   6          1.21          2.58         1.52 o                         
  -1   4   6        303.94        318.09         6.22 o                         
   0   4   6        594.73        639.21         9.77 o                         
   1   4   6        418.82        432.18        10.42 o                         
   2   4   6          0.34          1.02         3.04 o                         
   3   4   6        882.38        832.03        16.73 o                         
   4   4   6          0.04          0.59         3.27 o                         
   5   4   6         59.03         61.12         5.97 o                         
   6   4   6         60.27         66.67         5.58 o                         
   7   4   6        325.80        298.00        13.64 o                         
   8   4   6         41.70         32.24         7.01 o                         
   9   4   6         20.35         21.06         6.50 o                         
 -10   5   6          0.09         -3.60         6.61 o                         
  -9   5   6         32.86         32.79         5.50 o                         
  -8   5   6         97.85        100.96         5.67 o                         
  -7   5   6         66.69         65.27         4.19 o                         
  -6   5   6        252.61        237.81         6.25 o                         
  -5   5   6        295.95        277.63         7.39 o                         
  -4   5   6         82.56         83.47         3.17 o                         
  -3   5   6         44.06         38.09         2.20 o                         
  -2   5   6        234.94        213.64         4.90 o                         
  -1   5   6         41.65         67.52         3.26 o                         
   0   5   6          1.59          4.95         1.87 o                         
   1   5   6        615.92        652.62        13.73 o                         
   2   5   6        702.37        737.62        15.29 o                         
   3   5   6          0.06          4.15         3.19 o                         
   4   5   6          0.66         -0.34         3.28 o                         
   5   5   6          0.28         -5.44         3.63 o                         
   6   5   6        287.16        301.12        18.29 o                         
   7   5   6        107.63        111.63         7.15 o                         
   8   5   6          9.07          9.99         5.35 o                         
   9   5   6         20.27         24.59         7.14 o                         
  -9   6   6          4.06          5.86         3.12 o                         
  -8   6   6         32.76         40.71         3.71 o                         
  -7   6   6         59.49         67.00         6.27 o                         
  -6   6   6        148.25        143.62         4.91 o                         
  -5   6   6          0.11          4.80         1.55 o                         
  -4   6   6          0.06         -0.13         1.81 o                         
  -3   6   6        201.38        188.22         4.09 o                         
  -2   6   6        202.69        200.31         5.46 o                         
  -1   6   6        517.40        554.15         8.93 o                         
   0   6   6        153.96        163.21         4.60 o                         
   1   6   6         54.60         52.54         4.66 o                         
   2   6   6          7.21          7.70         3.46 o                         
   3   6   6        144.08        142.47        12.24 o                         
   4   6   6         19.59         32.69         4.18 o                         
   5   6   6         56.20         48.05         5.01 o                         
   6   6   6        122.67        121.47         9.37 o                         
   7   6   6          9.42         14.69         5.05 o                         
   8   6   6          2.81          1.61         5.24 o                         
   9   6   6         24.18         25.29         6.40 o                         
  -9   7   6          6.49          3.95         5.67 o                         
  -8   7   6          4.85          1.95         5.51 o                         
  -7   7   6          0.10         -1.41         3.24 o                         
  -6   7   6         19.13         21.17         2.51 o                         
  -5   7   6        246.07        245.94         5.87 o                         
  -4   7   6        200.11        199.79         4.46 o                         
  -3   7   6         38.11         40.08         2.48 o                         
  -2   7   6         49.53         47.32         2.61 o                         
  -1   7   6         98.61         95.03         3.64 o                         
   0   7   6          8.78          9.96         2.36 o                         
   1   7   6        135.60        140.17         5.41 o                         
   2   7   6        118.35        124.39         5.64 o                         
   3   7   6          3.58          4.27         3.25 o                         
   4   7   6       1040.03       1030.29        18.61 o                         
   5   7   6         10.92          2.85         4.33 o                         
   6   7   6          9.00         10.98         4.20 o                         
   7   7   6         17.86         11.79         6.06 o                         
   8   7   6          5.09          4.35         5.03 o                         
  -9   8   6          6.48          5.36         6.99 o                         
  -8   8   6          7.45          1.51         4.78 o                         
  -7   8   6          4.25          5.80         3.46 o                         
  -6   8   6          0.96          0.08         4.64 o                         
  -5   8   6         41.89         27.03        10.57 o                         
  -4   8   6        170.81        162.32         5.19 o                         
  -3   8   6         27.21         23.24         1.71 o                         
  -2   8   6        159.88        157.96         3.72 o                         
  -1   8   6        306.61        302.56         5.77 o                         
   0   8   6         93.83         90.51         3.56 o                         
   1   8   6          2.05         -3.81         2.68 o                         
   2   8   6         21.57         19.86         3.56 o                         
   3   8   6         46.20         44.33         4.97 o                         
   4   8   6        432.43        430.92        11.10 o                         
   5   8   6         14.72          7.75         4.47 o                         
   6   8   6         26.55         17.36         5.81 o                         
   7   8   6         53.34         60.59         7.56 o                         
   8   8   6         11.28         17.17         6.75 o                         
  -8   9   6         21.20         23.72         6.59 o                         
  -7   9   6         12.87          7.87         5.64 o                         
  -6   9   6          5.53         -3.23         4.91 o                         
  -5   9   6         22.34         12.31         5.60 o                         
  -4   9   6         36.30         36.92         3.28 o                         
  -3   9   6         44.72         52.65         3.26 o                         
  -2   9   6          5.60          7.70         1.65 o                         
  -1   9   6         75.81         78.21         3.79 o                         
   0   9   6        199.65        194.57         4.93 o                         
   1   9   6        150.51        133.87         5.48 o                         
   2   9   6         19.78         12.56         3.76 o                         
   3   9   6          8.41          5.11         3.28 o                         
   4   9   6        106.08        113.16         6.71 o                         
   5   9   6        121.11        131.65         7.47 o                         
   6   9   6          5.34          2.70         5.58 o                         
   7   9   6          2.03         -3.79         4.63 o                         
   8   9   6         13.93         16.95         6.25 o                         
  -8  10   6          3.51         10.30         5.93 o                         
  -7  10   6          9.52          9.09         5.17 o                         
  -6  10   6         46.38         35.43         6.59 o                         
  -5  10   6          2.15         -4.67         6.49 o                         
  -4  10   6         31.28         42.20         6.26 o                         
  -3  10   6         26.15         26.73         3.77 o                         
  -2  10   6         20.28         24.03         4.15 o                         
  -1  10   6         13.50         17.78         3.01 o                         
   0  10   6        340.46        323.80         7.13 o                         
   1  10   6        148.94        127.45         4.91 o                         
   2  10   6        260.71        251.08         8.04 o                         
   3  10   6          1.53          4.50         3.34 o                         
   4  10   6         40.74         52.66         5.38 o                         
   5  10   6        144.00        150.96        10.72 o                         
   6  10   6          0.07         -2.71         4.30 o                         
   7  10   6          0.13         11.66         6.21 o                         
  -8  11   6         21.89         45.36         8.06 o                         
  -7  11   6          1.47         -6.28         7.54 o                         
  -6  11   6          0.47         -2.50         5.39 o                         
  -5  11   6         15.34          1.09         8.00 o                         
  -4  11   6         96.78        104.60         8.51 o                         
  -3  11   6         81.83         86.19         6.01 o                         
  -2  11   6         14.70         11.34         3.18 o                         
  -1  11   6         22.63         25.43         5.59 o                         
   0  11   6        178.44        162.81         5.18 o                         
   1  11   6         76.81         87.41         4.66 o                         
   2  11   6         80.05         84.38         5.90 o                         
   3  11   6          1.31          2.96         3.48 o                         
   4  11   6          7.00          5.34         4.88 o                         
   5  11   6        134.82        144.27         9.72 o                         
   6  11   6         21.57         21.50         8.82 o                         
   7  11   6          3.77         -0.34         9.56 o                         
  -7  12   6          1.03          0.53         5.70 o                         
  -6  12   6          0.82          9.61         5.66 o                         
  -5  12   6          7.13          1.62         4.79 o                         
  -4  12   6         25.74         34.90         6.41 o                         
  -3  12   6          5.02          3.31         2.77 o                         
  -2  12   6         13.87         16.74         4.37 o                         
  -1  12   6         15.88         17.57         4.15 o                         
   0  12   6          0.04         -4.90         4.38 o                         
   1  12   6         22.55         23.05         4.06 o                         
   2  12   6          8.53          3.22         3.80 o                         
   3  12   6        185.37        187.23         8.14 o                         
   4  12   6          3.96          8.40         4.64 o                         
   5  12   6         38.37         42.01         6.81 o                         
   6  12   6          0.89         -5.40         4.88 o                         
  -7  13   6          0.25         -3.65         5.94 o                         
  -6  13   6          0.45         -3.94        13.25 o                         
  -5  13   6          0.93         -7.47         5.55 o                         
  -4  13   6          2.51          3.21         4.94 o                         
  -3  13   6          6.98          3.59         2.69 o                         
  -2  13   6         86.02         98.66         5.91 o                         
  -1  13   6         88.92         82.34         5.80 o                         
   0  13   6          3.22          2.30         3.71 o                         
   1  13   6         10.15          9.33         4.00 o                         
   2  13   6         70.24         75.60         6.61 o                         
   3  13   6          5.06         11.93         4.86 o                         
   4  13   6          0.79          2.84         5.05 o                         
   5  13   6          1.68          3.06         5.12 o                         
   6  13   6          0.61         -7.05         7.21 o                         
  -6  14   6          0.00         -2.36         5.66 o                         
  -5  14   6          5.41          0.65         5.62 o                         
  -4  14   6          0.08          5.51         5.28 o                         
  -3  14   6          3.41         -3.13         4.63 o                         
  -2  14   6          0.13         -4.55         4.98 o                         
  -1  14   6          5.79          1.14         3.70 o                         
   0  14   6         28.74         23.77         4.54 o                         
   1  14   6          6.40          0.80         3.60 o                         
   2  14   6        102.83        118.23        12.95 o                         
   3  14   6         45.42         69.03        10.70 o                         
   4  14   6          0.01          1.05         8.08 o                         
   5  14   6          8.05         19.37         9.00 o                         
  -5  15   6         13.84         16.25         6.51 o                         
  -4  15   6          0.00         -0.78         8.12 o                         
  -3  15   6         41.17         45.63         9.52 o                         
  -2  15   6         10.87          4.04         3.74 o                         
  -1  15   6         33.30         31.93         4.46 o                         
   0  15   6         65.44         60.67         5.88 o                         
   1  15   6         41.39         58.96         7.43 o                         
   2  15   6         21.07         29.74         6.82 o                         
   3  15   6          0.83          9.62         8.15 o                         
   4  15   6          9.22         21.77         9.20 o                         
  -4  16   6          0.94          3.25         6.69 o                         
  -3  16   6         18.71         28.29         7.62 o                         
  -2  16   6         13.30         11.20         3.89 o                         
  -1  16   6         16.97          3.87         8.23 o                         
   0  16   6          1.23          4.03         7.49 o                         
   1  16   6         68.02         66.98         8.37 o                         
   2  16   6         31.03         41.42         7.44 o                         
   3  16   6          4.73          6.91         7.89 o                         
  -2  17   6          0.00         -1.79         4.58 o                         
  -1  17   6          3.59          5.87         5.45 o                         
   0  17   6         46.14         52.35         7.58 o                         
   1  17   6         21.51         27.00        12.46 o                         
 -10   1   7          0.05         -3.16         6.41 o                         
  -9   1   7          0.02         -0.61         5.46 o                         
  -8   1   7          3.30          5.41         3.94 o                         
  -7   1   7        108.01        112.12         6.25 o                         
  -6   1   7        210.65        193.82         5.16 o                         
  -5   1   7          0.02          1.42         1.70 o                         
  -4   1   7         69.24         70.75         2.95 o                         
  -3   1   7         39.07         38.44         2.63 o                         
  -2   1   7         36.28         38.80         2.93 o                         
  -1   1   7         84.92        104.29         7.96 o                         
   0   1   7        913.69        996.16        18.81 o                         
   1   1   7         34.17         51.92         4.74 o                         
   2   1   7         74.08         80.36         5.99 o                         
   3   1   7         37.10         44.59         8.52 o                         
   4   1   7         26.92         35.26         5.36 o                         
   5   1   7        430.54        440.86        16.33 o                         
   6   1   7          0.69          3.00         4.46 o                         
   7   1   7          0.19          1.13         4.76 o                         
   8   1   7         58.53         74.62         8.36 o                         
   9   1   7          3.39         -2.80         4.77 o                         
 -10   2   7          9.64         15.84         7.27 o                         
  -9   2   7         10.06          7.73         4.05 o                         
  -8   2   7          1.02         -2.75         3.51 o                         
  -7   2   7         30.20         31.75         3.76 o                         
  -6   2   7          0.10          6.28         2.21 o                         
  -5   2   7        234.37        244.26         4.79 o                         
  -4   2   7         74.36         70.53         3.11 o                         
  -3   2   7          1.00          1.55         1.53 o                         
  -2   2   7        164.72        161.59         4.27 o                         
  -1   2   7        455.12        495.68        10.43 o                         
   0   2   7         92.05         88.61         5.38 o                         
   1   2   7       1589.50       1626.61        27.91 o                         
   2   2   7         33.11         27.75         4.09 o                         
   3   2   7        502.11        518.48        13.03 o                         
   4   2   7        106.04        118.28         7.19 o                         
   5   2   7         16.70         18.20         5.35 o                         
   6   2   7        278.58        285.03        10.59 o                         
   7   2   7          7.47          3.88         6.02 o                         
   8   2   7         50.00         51.65         6.15 o                         
   9   2   7          5.27          3.82         5.98 o                         
  -9   3   7          3.24          3.24         5.32 o                         
  -8   3   7         93.21         85.22         9.21 o                         
  -7   3   7        381.84        373.33         8.88 o                         
  -6   3   7        133.32        126.47         7.08 o                         
  -5   3   7         83.52         92.50         3.71 o                         
  -4   3   7         26.75         33.19         2.42 o                         
  -3   3   7        175.17        174.26         4.05 o                         
  -2   3   7         35.31         35.08         2.62 o                         
  -1   3   7         23.33         23.59         2.89 o                         
   0   3   7        520.32        536.38        12.39 o                         
   1   3   7          0.73          2.35         3.89 o                         
   2   3   7         88.59        120.64         6.48 o                         
   3   3   7        611.32        597.40        13.97 o                         
   4   3   7        256.35        260.56         9.85 o                         
   5   3   7        102.99         97.06         7.56 o                         
   6   3   7        106.54        112.68         7.72 o                         
   7   3   7         56.82         68.04         6.74 o                         
   8   3   7         19.00         27.15         5.21 o                         
   9   3   7          0.67         -1.73         6.12 o                         
  -9   4   7          0.99         -3.70         3.54 o                         
  -8   4   7         67.29         65.90         4.95 o                         
  -7   4   7         84.55         91.27         4.96 o                         
  -6   4   7          1.54         -2.97         3.33 o                         
  -5   4   7        311.35        313.48         5.80 o                         
  -4   4   7         11.00          6.85         1.86 o                         
  -3   4   7        505.21        511.82         9.74 o                         
  -2   4   7        330.61        345.25         6.20 o                         
  -1   4   7          0.60         -2.63         1.75 o                         
   0   4   7         17.11         12.40         2.92 o                         
   1   4   7         69.24         66.75         5.34 o                         
   2   4   7         99.00         98.02         7.34 o                         
   3   4   7        467.33        447.13        11.81 o                         
   4   4   7        329.75        325.08        13.65 o                         
   5   4   7        221.18        204.69        10.65 o                         
   6   4   7          2.03         -1.34         4.48 o                         
   7   4   7         21.10         22.90         5.08 o                         
   8   4   7        119.96        119.79        11.42 o                         
   9   4   7         93.37        115.16         9.84 o                         
  -9   5   7          6.43         -2.49         5.07 o                         
  -8   5   7         35.07         35.14         3.99 o                         
  -7   5   7         20.98         26.70         3.46 o                         
  -6   5   7          0.64         -4.10         3.77 o                         
  -5   5   7        572.46        526.88        12.41 o                         
  -4   5   7          9.18          8.79         1.72 o                         
  -3   5   7         51.68         59.69         3.31 o                         
  -2   5   7          1.72          1.85         1.70 o                         
  -1   5   7         11.52         10.64         2.30 o                         
   0   5   7          0.71         -3.23         2.16 o                         
   1   5   7         20.45         17.68         3.95 o                         
   2   5   7         53.41         68.73         5.60 o                         
   3   5   7         15.41         20.40         4.43 o                         
   4   5   7         97.39        107.46        12.83 o                         
   5   5   7          1.95         -6.36         4.79 o                         
   6   5   7          7.36         11.60         4.12 o                         
   7   5   7          3.95          7.42         4.24 o                         
   8   5   7          0.10          6.26         5.83 o                         
  -9   6   7         33.87         47.83         6.11 o                         
  -8   6   7         90.87         92.53         5.07 o                         
  -7   6   7         27.72         23.69         3.45 o                         
  -6   6   7          0.03         -4.08         2.72 o                         
  -5   6   7          4.23         13.68         3.38 o                         
  -4   6   7         83.87         84.07         4.82 o                         
  -3   6   7        208.81        224.04         5.87 o                         
  -2   6   7          8.42          7.60         1.89 o                         
  -1   6   7         67.00         73.99         4.74 o                         
   0   6   7        129.80        143.38         5.10 o                         
   1   6   7        103.15        103.62         6.02 o                         
   2   6   7        382.10        367.90        10.55 o                         
   3   6   7        293.61        280.28         9.75 o                         
   4   6   7          5.34         14.59         5.19 o                         
   5   6   7         41.09         23.44         4.42 o                         
   6   6   7         11.42          1.26         3.88 o                         
   7   6   7        127.22        153.27         8.92 o                         
   8   6   7          1.56          2.85         6.07 o                         
  -9   7   7         36.30         67.46        12.05 o                         
  -8   7   7          4.07         10.49         6.33 o                         
  -7   7   7         22.11         20.06         2.68 o                         
  -6   7   7         24.45         26.65         3.46 o                         
  -5   7   7        251.91        258.04         8.60 o                         
  -4   7   7         99.00        102.79         4.04 o                         
  -3   7   7          2.64          2.51         2.05 o                         
  -2   7   7         23.74         16.10         2.60 o                         
  -1   7   7        207.18        188.96         6.97 o                         
   0   7   7         67.26         72.11         4.34 o                         
   1   7   7          2.61          2.71         3.35 o                         
   2   7   7         23.06         24.03         5.48 o                         
   3   7   7        218.98        205.09         8.37 o                         
   4   7   7         42.06         35.74         6.05 o                         
   5   7   7          6.90          5.07         3.64 o                         
   6   7   7         17.78          8.55         4.47 o                         
   7   7   7         25.58         24.55         6.24 o                         
   8   7   7          1.29         12.18         6.43 o                         
  -8   8   7         28.13         30.01         6.72 o                         
  -7   8   7          3.72         -6.20         5.28 o                         
  -6   8   7         25.80         26.16         5.89 o                         
  -5   8   7        178.88        182.72         6.05 o                         
  -4   8   7        292.74        305.93         6.90 o                         
  -3   8   7         16.30          4.33         2.58 o                         
  -2   8   7          7.04          5.28         2.85 o                         
  -1   8   7          8.58         12.42         2.36 o                         
   0   8   7          5.58          5.15         2.37 o                         
   1   8   7         95.72         93.13         5.60 o                         
   2   8   7         39.74         41.37         4.67 o                         
   3   8   7          1.24          4.93         4.62 o                         
   4   8   7         19.04         34.11         5.13 o                         
   5   8   7         11.66         13.82         4.27 o                         
   6   8   7         15.32         10.24         5.63 o                         
   7   8   7          6.04         10.05         5.74 o                         
   8   8   7          3.16         12.11         7.38 o                         
  -8   9   7          0.07         -2.33         4.35 o                         
  -7   9   7          0.35          6.25         5.44 o                         
  -6   9   7          6.09          7.53         5.58 o                         
  -5   9   7         27.14         21.11         5.57 o                         
  -4   9   7        107.58        102.98         5.08 o                         
  -3   9   7         77.03         79.27         6.06 o                         
  -2   9   7         48.04         52.74         5.73 o                         
  -1   9   7         24.15         23.09         3.43 o                         
   0   9   7          0.31         -0.81         2.48 o                         
   1   9   7        150.64        146.67         5.83 o                         
   2   9   7         28.30         23.13         4.25 o                         
   3   9   7        480.85        466.25        14.53 o                         
   4   9   7         12.02         19.21         4.57 o                         
   5   9   7         14.55         30.61         5.18 o                         
   6   9   7         32.05         33.01         5.99 o                         
   7   9   7          0.09         -2.10         6.29 o                         
  -8  10   7         37.74         52.69         7.54 o                         
  -7  10   7         24.42         21.67         8.20 o                         
  -6  10   7          0.31         -9.23         6.22 o                         
  -5  10   7         15.54         17.22         6.23 o                         
  -4  10   7        206.12        213.94        11.86 o                         
  -3  10   7        294.94        286.24         8.26 o                         
  -2  10   7        109.19        110.79         5.88 o                         
  -1  10   7        204.82        204.33         7.64 o                         
   0  10   7        125.06        124.32         5.06 o                         
   1  10   7          3.20          4.72         2.99 o                         
   2  10   7         11.60          6.83         3.95 o                         
   3  10   7        120.29        131.26         7.12 o                         
   4  10   7          0.37          6.37         4.50 o                         
   5  10   7         67.73         58.97         7.40 o                         
   6  10   7          1.37         10.75         5.66 o                         
   7  10   7         40.55         46.01         7.63 o                         
  -7  11   7          0.00        -10.12         8.55 o                         
  -6  11   7         32.97         21.34         6.39 o                         
  -5  11   7          0.74         -7.49         4.99 o                         
  -4  11   7        193.34        188.88         5.40 o                         
  -3  11   7        124.42        136.34         6.15 o                         
  -2  11   7         98.30        102.75         5.94 o                         
  -1  11   7        119.40        123.79         6.55 o                         
   0  11   7        116.47        120.08         7.43 o                         
   1  11   7         79.82         90.08         5.50 o                         
   2  11   7        110.79        108.66         6.55 o                         
   3  11   7        169.48        180.97        10.51 o                         
   4  11   7         16.07         17.92         5.13 o                         
   5  11   7         76.16         94.92         8.50 o                         
   6  11   7         92.87        111.01        16.61 o                         
  -7  12   7          3.96          0.62         5.83 o                         
  -6  12   7          1.46         -0.29         6.31 o                         
  -5  12   7         61.54         60.57         7.87 o                         
  -4  12   7          0.17         -0.75         5.12 o                         
  -3  12   7         49.95         51.84         4.40 o                         
  -2  12   7          0.02         -1.94         3.44 o                         
  -1  12   7         62.36         72.70         5.72 o                         
   0  12   7         34.28         30.28         4.58 o                         
   1  12   7         36.92         38.31         5.66 o                         
   2  12   7        138.04        149.00        10.52 o                         
   3  12   7        184.45        183.85         8.44 o                         
   4  12   7         48.26         49.28         6.52 o                         
   5  12   7         18.07         17.45         6.84 o                         
   6  12   7          0.14         -0.64         6.20 o                         
  -6  13   7         23.19         29.86        11.22 o                         
  -5  13   7          1.40          5.39         6.88 o                         
  -4  13   7          6.92         -5.21         5.58 o                         
  -3  13   7         13.92         10.48         3.19 o                         
  -2  13   7          0.95         -0.06         3.50 o                         
  -1  13   7          3.25          4.16         3.43 o                         
   0  13   7          0.96         -1.06         3.89 o                         
   1  13   7         64.99         60.78         6.74 o                         
   2  13   7         10.65          9.52         5.74 o                         
   3  13   7          6.62          4.92        10.36 o                         
   4  13   7        100.12         96.96        16.83 o                         
   5  13   7         17.25         10.85         6.86 o                         
  -5  14   7         34.66         44.48        10.86 o                         
  -4  14   7         17.22         26.59         7.29 o                         
  -3  14   7         14.27          6.22         3.37 o                         
  -2  14   7         23.58         17.49         4.13 o                         
  -1  14   7         31.28         20.32         4.41 o                         
   0  14   7         46.37         32.40         5.93 o                         
   1  14   7          0.22          7.86         4.74 o                         
   2  14   7         59.82         66.00        10.66 o                         
   3  14   7         19.79         21.14         9.05 o                         
   4  14   7          7.15         12.90         8.92 o                         
  -4  15   7         35.99         37.65         7.84 o                         
  -3  15   7         36.34         37.30         6.78 o                         
  -2  15   7         13.20         25.13         4.61 o                         
  -1  15   7          2.59         11.48         4.12 o                         
   0  15   7          1.91         -4.69         3.88 o                         
   1  15   7         17.04         16.67         5.79 o                         
   2  15   7          3.16         -0.70        11.44 o                         
   3  15   7          0.05         -9.85         6.57 o                         
  -2  16   7          9.12          4.13         3.77 o                         
  -1  16   7          4.72          1.38         7.23 o                         
   0  16   7          4.82          7.66         6.25 o                         
   1  16   7          0.25          5.90         5.47 o                         
   2  16   7          6.41         21.51         8.69 o                         
  -9   0   8         13.69         20.77         6.96 o                         
  -8   0   8        114.18        103.79        10.48 o                         
  -7   0   8         70.60         67.38         9.69 o                         
  -6   0   8         71.87         94.98         9.00 o                         
  -5   0   8         11.88          8.88         3.34 o                         
  -4   0   8         46.00         43.51         7.20 o                         
  -3   0   8         80.96         78.66         6.45 o                         
  -2   0   8         72.01         59.95         5.58 o                         
  -1   0   8        651.65        677.87        21.16 o                         
   0   0   8         15.88         17.19         6.38 o                         
   1   0   8        417.25        396.82        16.18 o                         
   2   0   8       1375.18       1335.19        35.41 o                         
   3   0   8        142.33        134.12        11.38 o                         
   4   0   8        130.36        130.69        12.15 o                         
   5   0   8        165.56        148.17        12.93 o                         
   6   0   8        231.29        212.70        17.91 o                         
   7   0   8          7.17          1.09         5.94 o                         
   8   0   8         27.92         36.54        10.02 o                         
  -9   1   8         10.30         16.38         8.39 o                         
  -8   1   8          7.35          5.32         4.47 o                         
  -7   1   8        110.11        100.79         8.38 o                         
  -6   1   8       1288.83       1287.85        19.53 o                         
  -5   1   8         46.20         50.78         3.41 o                         
  -4   1   8          0.38         -2.92         1.94 o                         
  -3   1   8         92.83         84.98         5.07 o                         
  -2   1   8          2.06         -2.05         2.58 o                         
  -1   1   8          4.30          4.74         3.54 o                         
   0   1   8        346.27        335.23        10.50 o                         
   1   1   8         10.55          4.63         3.76 o                         
   2   1   8         71.18         62.82         5.84 o                         
   3   1   8         30.59         30.82         5.99 o                         
   4   1   8         86.67         97.90         7.36 o                         
   5   1   8          1.20          0.08         4.72 o                         
   6   1   8        175.21        166.29         9.27 o                         
   7   1   8         54.78         46.20         6.86 o                         
   8   1   8          0.59         -4.53         5.12 o                         
  -9   2   8          7.46          8.79         4.70 o                         
  -8   2   8          3.58          4.12         4.25 o                         
  -7   2   8        106.21        132.61         6.08 o                         
  -6   2   8        147.02        188.07         6.64 o                         
  -5   2   8         14.29         13.56         2.71 o                         
  -4   2   8         75.89         75.85         3.78 o                         
  -3   2   8          8.22          5.95         3.25 o                         
  -2   2   8        560.07        551.76        13.41 o                         
  -1   2   8        646.17        672.54        13.21 o                         
   0   2   8        519.61        518.18        12.76 o                         
   1   2   8        271.52        261.85         9.06 o                         
   2   2   8          3.91          4.59         4.00 o                         
   3   2   8         88.80        100.49         7.23 o                         
   4   2   8         55.47         66.83         6.78 o                         
   5   2   8        137.06        123.00         8.31 o                         
   6   2   8        198.05        201.98        11.04 o                         
   7   2   8          0.32          2.95         5.09 o                         
   8   2   8         11.80         15.15         5.42 o                         
  -9   3   8          0.50         -3.08         4.90 o                         
  -8   3   8          5.03          3.09         3.84 o                         
  -7   3   8         60.50         78.50         5.12 o                         
  -6   3   8        216.59        206.33         6.66 o                         
  -5   3   8        412.60        404.01         8.98 o                         
  -4   3   8          6.81          8.72         2.23 o                         
  -3   3   8        180.35        166.70         4.73 o                         
  -2   3   8         46.08         58.70         4.09 o                         
  -1   3   8        267.94        255.45         8.64 o                         
   0   3   8        152.07        178.80         7.52 o                         
   1   3   8         74.56         87.57         6.96 o                         
   2   3   8        305.41        297.34         9.96 o                         
   3   3   8          0.07         -6.30         6.02 o                         
   4   3   8          2.92         -2.65         4.42 o                         
   5   3   8         62.82         53.11         6.35 o                         
   6   3   8         42.45         41.95         6.99 o                         
   7   3   8          0.29          4.50         4.92 o                         
   8   3   8          4.94          4.80         4.42 o                         
  -9   4   8         13.19         15.93         4.37 o                         
  -8   4   8         30.88         27.27         4.81 o                         
  -7   4   8         24.74         23.40         3.76 o                         
  -6   4   8          6.30          0.82         2.74 o                         
  -5   4   8         65.23         80.96         4.79 o                         
  -4   4   8        291.89        265.52         5.77 o                         
  -3   4   8          4.90          4.24         2.06 o                         
  -2   4   8        270.53        266.06         5.77 o                         
  -1   4   8          1.80         -0.38         2.37 o                         
   0   4   8        516.28        508.37        12.74 o                         
   1   4   8        155.04        136.43         7.17 o                         
   2   4   8        843.58        777.75        16.98 o                         
   3   4   8         28.88         23.91         4.93 o                         
   4   4   8         73.16         81.04         6.88 o                         
   5   4   8          0.00          4.26         4.57 o                         
   6   4   8          2.14          3.34         5.54 o                         
   7   4   8          1.25         -2.41         5.02 o                         
   8   4   8         15.43         14.12         8.47 o                         
  -9   5   8         12.04          9.07         4.37 o                         
  -8   5   8          2.34          0.81         3.54 o                         
  -7   5   8         21.81         15.14         3.43 o                         
  -6   5   8        117.91        119.79         6.05 o                         
  -5   5   8        152.09        135.09         5.57 o                         
  -4   5   8         41.33         51.25         7.61 o                         
  -3   5   8         63.18         62.28         4.31 o                         
  -2   5   8          2.23          0.63         2.06 o                         
  -1   5   8          1.19         -0.10         2.55 o                         
   0   5   8         40.51         47.10         5.24 o                         
   1   5   8         14.68          3.65         4.47 o                         
   2   5   8         79.60         97.17         7.11 o                         
   3   5   8          0.01         -5.72         4.03 o                         
   4   5   8        661.52        650.54        16.32 o                         
   5   5   8        190.98        174.20         9.13 o                         
   6   5   8         11.86         13.87         4.72 o                         
   7   5   8         14.91          1.28         5.27 o                         
   8   5   8          1.51          4.26         7.19 o                         
  -9   6   8          9.21         21.12         4.94 o                         
  -8   6   8         18.78         22.11         3.63 o                         
  -7   6   8          0.07          0.67         2.52 o                         
  -6   6   8          8.21          3.75         2.79 o                         
  -5   6   8         54.46         43.41         4.71 o                         
  -4   6   8        289.43        276.63         8.62 o                         
  -3   6   8        141.10        134.31         5.27 o                         
  -2   6   8          0.75         -2.83         1.89 o                         
  -1   6   8          1.95          0.17         3.18 o                         
   0   6   8          7.82          6.91         3.49 o                         
   1   6   8        298.65        296.38        10.16 o                         
   2   6   8        306.63        302.52        11.43 o                         
   3   6   8          5.81         -2.33         4.01 o                         
   4   6   8        255.84        259.19        14.58 o                         
   5   6   8         72.61         70.91         6.48 o                         
   6   6   8        101.27        126.73         8.59 o                         
   7   6   8          1.47          8.83         6.16 o                         
   8   6   8          5.33          8.13         7.81 o                         
  -8   7   8          6.00          6.42         3.29 o                         
  -7   7   8          0.07         -4.39         5.82 o                         
  -6   7   8         20.39         16.47         3.82 o                         
  -5   7   8         94.10         82.80         5.46 o                         
  -4   7   8        536.18        523.63        15.27 o                         
  -3   7   8         26.67         33.42         5.31 o                         
  -2   7   8        153.72        156.60         7.98 o                         
  -1   7   8         23.43         25.25         3.34 o                         
   0   7   8         57.14         65.34         5.21 o                         
   1   7   8         21.68         23.90         4.97 o                         
   2   7   8         13.54         12.68         4.65 o                         
   3   7   8         25.68         29.42         5.33 o                         
   4   7   8        278.22        257.26         9.55 o                         
   5   7   8         12.28          2.61         4.09 o                         
   6   7   8          0.11         -4.04         4.32 o                         
   7   7   8         10.84          5.52         5.76 o                         
  -8   8   8          4.86          5.87         5.37 o                         
  -7   8   8          0.11          0.70         4.94 o                         
  -6   8   8          3.48          5.79         4.97 o                         
  -5   8   8         31.97         29.87         4.71 o                         
  -4   8   8          8.69         12.88         4.96 o                         
  -3   8   8        196.60        198.35         7.51 o                         
  -2   8   8          5.33          4.54         3.49 o                         
  -1   8   8         77.99         80.12         5.00 o                         
   0   8   8         53.46         46.43         4.09 o                         
   1   8   8        236.54        212.16         8.74 o                         
   2   8   8        223.87        193.01         8.14 o                         
   3   8   8        179.12        165.00         8.20 o                         
   4   8   8         45.49         46.58         5.68 o                         
   5   8   8          0.19         -5.38         3.59 o                         
   6   8   8         10.01          8.69         5.50 o                         
   7   8   8          5.29         -6.65         4.87 o                         
  -8   9   8         11.58         27.30         7.24 o                         
  -7   9   8          1.60          6.70         5.29 o                         
  -6   9   8          5.02          4.57         5.64 o                         
  -5   9   8         20.82         23.36         4.31 o                         
  -4   9   8         38.77         37.01         4.12 o                         
  -3   9   8         31.75         35.17         4.24 o                         
  -2   9   8          0.80         -2.92         3.22 o                         
  -1   9   8         15.71         14.35         3.80 o                         
   0   9   8         38.23         36.07         3.60 o                         
   1   9   8          1.43         -0.53         3.24 o                         
   2   9   8         27.70         21.67         4.18 o                         
   3   9   8          0.18         -3.24         3.89 o                         
   4   9   8         18.47         18.42         5.09 o                         
   5   9   8          1.19          2.04         4.52 o                         
   6   9   8         10.15         17.93         5.76 o                         
   7   9   8          8.35         17.39         6.61 o                         
  -7  10   8          1.66         -1.04         5.95 o                         
  -6  10   8          6.63          4.06         4.79 o                         
  -5  10   8          5.85         10.85         5.52 o                         
  -4  10   8        108.47        118.00         5.68 o                         
  -3  10   8          0.09         -5.44         3.63 o                         
  -2  10   8          3.36          1.20         3.45 o                         
  -1  10   8         33.42         27.53         4.81 o                         
   0  10   8          9.97          7.67         3.80 o                         
   1  10   8         33.27         32.74         4.60 o                         
   2  10   8         33.81         25.38         4.88 o                         
   3  10   8         47.51         55.78         7.78 o                         
   4  10   8         89.75         95.62        11.50 o                         
   5  10   8         86.35         74.54         9.40 o                         
   6  10   8         11.04         21.58         7.29 o                         
  -7  11   8          2.05         -1.25         5.00 o                         
  -6  11   8         32.65         27.08         6.85 o                         
  -5  11   8          8.51          5.67         4.82 o                         
  -4  11   8         35.11         38.48         4.77 o                         
  -3  11   8          2.01         -2.18         3.41 o                         
  -2  11   8         13.07          6.84         3.79 o                         
  -1  11   8         26.97         31.63         4.80 o                         
   0  11   8         31.92         29.44         4.79 o                         
   1  11   8          2.32          0.60         6.84 o                         
   2  11   8         19.10         15.28         8.68 o                         
   3  11   8          0.31         -6.04         4.03 o                         
   4  11   8         47.28         43.69         9.09 o                         
   5  11   8         22.36         11.94         5.87 o                         
   6  11   8         10.84         10.54         6.07 o                         
  -6  12   8          8.69         10.49         5.55 o                         
  -5  12   8         32.93         42.05         8.46 o                         
  -4  12   8          1.78          1.46         8.21 o                         
  -3  12   8         32.46         38.10         7.20 o                         
  -2  12   8          4.76          5.70         4.08 o                         
  -1  12   8         21.52         17.68         4.41 o                         
   0  12   8          5.91          1.33         3.55 o                         
   1  12   8          6.14          3.56         4.11 o                         
   2  12   8          1.29          3.08         6.00 o                         
   3  12   8          1.75         -5.76         5.98 o                         
   4  12   8          2.76          4.64         7.90 o                         
   5  12   8          0.29         -3.27         5.52 o                         
  -5  13   8          5.86         15.11         7.58 o                         
  -4  13   8         30.13         27.89         6.36 o                         
  -3  13   8          0.51         -0.31         3.32 o                         
  -2  13   8          0.29         -1.57         4.22 o                         
  -1  13   8          0.71         -1.42         3.83 o                         
   0  13   8          0.48         -0.32         4.02 o                         
   1  13   8          0.20          1.77         4.06 o                         
   2  13   8          1.52         -0.96         7.26 o                         
   3  13   8         14.90         13.04         8.61 o                         
   4  13   8         13.07         15.84         9.96 o                         
  -4  14   8          1.62          7.42         5.91 o                         
  -3  14   8          0.22         10.95         6.69 o                         
  -2  14   8          1.61          0.93         3.75 o                         
  -1  14   8          5.29          7.34         4.14 o                         
   0  14   8         23.52         35.61         5.45 o                         
   1  14   8          9.73          2.00         5.16 o                         
   2  14   8          6.08          2.31         7.96 o                         
   3  14   8          0.77         -5.64         7.86 o                         
  -3  15   8         26.66         22.13         6.06 o                         
  -2  15   8          3.46          2.17         3.99 o                         
  -1  15   8          0.32         -0.15         3.90 o                         
   0  15   8          0.02          3.65         4.64 o                         
   1  15   8          0.06         -2.94        10.85 o                         
   2  15   8          3.53         10.10        11.85 o                         
  -9   1   9          2.20          4.56         4.79 o                         
  -8   1   9          0.32          0.98         4.35 o                         
  -7   1   9         43.85         52.15         7.21 o                         
  -6   1   9          6.27          7.12         3.33 o                         
  -5   1   9          1.25         -4.08         2.72 o                         
  -4   1   9         59.36         56.92         3.84 o                         
  -3   1   9        155.94        142.85         5.83 o                         
  -2   1   9        156.41        151.58         6.66 o                         
  -1   1   9         58.88         51.97         7.54 o                         
   0   1   9         44.39         35.72         5.22 o                         
   1   1   9        117.96        109.71         7.35 o                         
   2   1   9        191.57        177.77        13.14 o                         
   3   1   9          2.62          0.67         5.38 o                         
   4   1   9        104.43        103.32         8.98 o                         
   5   1   9         32.52         19.99         5.73 o                         
   6   1   9          0.64          4.20         4.96 o                         
   7   1   9          9.92          6.78         5.34 o                         
   8   1   9          0.65         -5.50         4.81 o                         
  -9   2   9         19.77         23.07         8.92 o                         
  -8   2   9          0.11          5.92         4.37 o                         
  -7   2   9        436.04        430.58        16.68 o                         
  -6   2   9         74.80         83.99         5.33 o                         
  -5   2   9         10.18          7.33         3.14 o                         
  -4   2   9         89.12         88.72         4.66 o                         
  -3   2   9        345.73        341.80         8.49 o                         
  -2   2   9        722.33        708.31        18.05 o                         
  -1   2   9        109.63         94.88         6.80 o                         
   0   2   9         28.34         30.95         5.28 o                         
   1   2   9        191.58        185.76        10.41 o                         
   2   2   9         90.75         97.53         7.91 o                         
   3   2   9        872.39        819.25        18.84 o                         
   4   2   9        195.02        195.24        10.13 o                         
   5   2   9          3.73         -0.80         5.26 o                         
   6   2   9          0.73          0.87         5.21 o                         
   7   2   9         76.82         79.57         8.27 o                         
   8   2   9          5.04          3.89         5.31 o                         
  -9   3   9         15.57         17.98         6.06 o                         
  -8   3   9         35.57         55.76         5.98 o                         
  -7   3   9          9.00         18.51         4.53 o                         
  -6   3   9         58.03         54.52         4.57 o                         
  -5   3   9        372.68        334.77        12.46 o                         
  -4   3   9        164.67        169.06         6.71 o                         
  -3   3   9         92.16         87.59         5.12 o                         
  -2   3   9        217.95        210.32         7.62 o                         
  -1   3   9        125.93        127.37         7.51 o                         
   0   3   9         31.44         39.99         5.46 o                         
   1   3   9        680.90        674.59        21.16 o                         
   2   3   9         49.40         48.72         5.88 o                         
   3   3   9         16.76         16.43         4.89 o                         
   4   3   9        107.57        105.78         7.85 o                         
   5   3   9        287.56        252.60        10.95 o                         
   6   3   9         15.74         18.00         5.42 o                         
   7   3   9         14.55         20.10         5.94 o                         
   8   3   9          0.09         -3.15         5.03 o                         
  -8   4   9         28.63         28.76         5.21 o                         
  -7   4   9         50.09         40.68         4.38 o                         
  -6   4   9          0.00          1.01         3.22 o                         
  -5   4   9         53.17         52.53         4.34 o                         
  -4   4   9        359.36        315.54         9.49 o                         
  -3   4   9        150.83        146.28         6.05 o                         
  -2   4   9         36.07         32.48         3.99 o                         
  -1   4   9          8.09          8.00         3.49 o                         
   0   4   9         35.29         35.35         5.17 o                         
   1   4   9        130.13        133.33         8.32 o                         
   2   4   9        122.85        103.15         7.87 o                         
   3   4   9         65.68         99.41         7.90 o                         
   4   4   9          3.55         -0.99         6.58 o                         
   5   4   9          0.12          5.11         5.21 o                         
   6   4   9         30.26         47.84         9.31 o                         
   7   4   9        176.66        174.75        12.01 o                         
  -8   5   9          5.51         15.90         4.31 o                         
  -7   5   9         19.67         20.13         4.17 o                         
  -6   5   9         28.83         30.57         4.09 o                         
  -5   5   9        330.30        327.51         9.91 o                         
  -4   5   9         35.72         43.14         4.93 o                         
  -3   5   9         12.88         10.84         3.48 o                         
  -2   5   9         20.05         18.73         3.36 o                         
  -1   5   9         38.21         46.56         5.08 o                         
   0   5   9        333.02        349.28        11.11 o                         
   1   5   9         10.26         16.85         4.90 o                         
   2   5   9          4.97         17.14         5.49 o                         
   3   5   9        629.95        579.18        17.17 o                         
   4   5   9         27.29         19.02         6.05 o                         
   5   5   9        214.67        183.02         9.90 o                         
   6   5   9          3.70          1.39         4.96 o                         
   7   5   9          2.52         -2.73        10.75 o                         
  -8   6   9        119.78        125.33         6.84 o                         
  -7   6   9          0.33          1.39         2.94 o                         
  -6   6   9        102.59         97.47         6.42 o                         
  -5   6   9          5.19          5.26         3.51 o                         
  -4   6   9          6.00         13.50         4.25 o                         
  -3   6   9        426.91        425.71        12.09 o                         
  -2   6   9        104.19         86.93         5.08 o                         
  -1   6   9        287.24        271.39         7.86 o                         
   0   6   9        316.18        325.15        10.54 o                         
   1   6   9         22.45         37.96         5.64 o                         
   2   6   9          0.07         -3.57         3.90 o                         
   3   6   9         11.46         14.40         5.04 o                         
   4   6   9         62.93         63.91         7.05 o                         
   5   6   9         74.02         61.92         7.16 o                         
   6   6   9          1.36         -3.09         4.73 o                         
   7   6   9         20.95         17.64        10.41 o                         
  -8   7   9          8.58          4.44         9.09 o                         
  -7   7   9         16.98         13.70         4.11 o                         
  -6   7   9         12.23         11.86         4.95 o                         
  -5   7   9         13.81          8.00         4.99 o                         
  -4   7   9          0.78          3.90         3.82 o                         
  -3   7   9         99.04        116.45         6.67 o                         
  -2   7   9        169.76        180.36         9.67 o                         
  -1   7   9          3.66          3.47         3.01 o                         
   0   7   9         17.94         11.96         4.36 o                         
   1   7   9          8.51          4.91         4.18 o                         
   2   7   9          2.04          4.49         4.40 o                         
   3   7   9        121.58        118.65         8.49 o                         
   4   7   9         10.10         -0.53         4.49 o                         
   5   7   9         45.90         42.61         5.85 o                         
   6   7   9         28.97         26.02         5.95 o                         
   7   7   9          0.25          0.64         5.89 o                         
  -7   8   9         13.26         20.83         6.12 o                         
  -6   8   9          3.77          1.88         3.14 o                         
  -5   8   9          2.85          7.30         6.54 o                         
  -4   8   9        164.11        155.90         7.06 o                         
  -3   8   9        161.66        163.81         7.99 o                         
  -2   8   9         42.64         50.85         5.47 o                         
  -1   8   9         37.73         37.09         6.06 o                         
   0   8   9          1.69         -0.18         3.42 o                         
   1   8   9          4.26          1.65         4.34 o                         
   2   8   9        240.66        229.85        10.03 o                         
   3   8   9        268.73        260.62         9.56 o                         
   4   8   9          1.23         -3.37         4.28 o                         
   5   8   9          9.36          8.18         4.56 o                         
   6   8   9          2.07         13.90         6.22 o                         
  -7   9   9          0.22          0.86         5.23 o                         
  -6   9   9          0.06          7.99         5.73 o                         
  -5   9   9        176.50        182.74         7.19 o                         
  -4   9   9         87.46         99.12         6.40 o                         
  -3   9   9        150.02        152.92         7.72 o                         
  -2   9   9        294.53        271.73        10.34 o                         
  -1   9   9        230.60        219.20         8.77 o                         
   0   9   9         14.50         15.11         4.72 o                         
   1   9   9        210.18        211.07        10.98 o                         
   2   9   9         93.86         97.59         6.86 o                         
   3   9   9         46.99         43.32         6.55 o                         
   4   9   9        148.64        132.12         8.72 o                         
   5   9   9         30.46         32.44         6.02 o                         
   6   9   9          2.55          5.40         5.43 o                         
  -6  10   9         32.57         29.79        10.13 o                         
  -5  10   9         20.70         22.73         5.85 o                         
  -4  10   9        184.08        191.94         7.66 o                         
  -3  10   9         14.14          4.21         4.32 o                         
  -2  10   9          3.79          1.00         4.18 o                         
  -1  10   9          8.81          1.90         3.96 o                         
   0  10   9         22.92         13.81         7.06 o                         
   1  10   9         77.08         82.41        13.39 o                         
   2  10   9         59.18         56.29         8.47 o                         
   3  10   9        101.13         95.86         7.14 o                         
   4  10   9          4.42          1.50         6.80 o                         
   5  10   9          1.46         -0.30         5.10 o                         
  -6  11   9         13.14         13.34         6.36 o                         
  -5  11   9          3.24         10.91         6.91 o                         
  -4  11   9          6.12         15.53         3.70 o                         
  -3  11   9         22.18         24.97         4.92 o                         
  -2  11   9         16.42         14.48         6.27 o                         
  -1  11   9         36.15         36.24         5.35 o                         
   0  11   9          2.17          1.71         4.45 o                         
   1  11   9          0.57          6.77         6.97 o                         
   2  11   9          4.90          0.28         6.40 o                         
   3  11   9         10.14         -3.24         5.50 o                         
   4  11   9         37.92         19.81         7.77 o                         
   5  11   9          1.72          4.08         5.87 o                         
  -5  12   9         15.14         14.41         6.82 o                         
  -4  12   9         72.66        100.49        11.17 o                         
  -3  12   9         43.19         49.30         5.23 o                         
  -2  12   9          0.01          2.51         4.00 o                         
  -1  12   9         26.36         22.94         5.18 o                         
   0  12   9         77.85         76.68         6.72 o                         
   1  12   9          2.44          0.68        10.50 o                         
   2  12   9          5.69          8.72         6.45 o                         
   3  12   9          0.95         -0.86         8.08 o                         
   4  12   9          0.61         11.59        16.96 o                         
  -4  13   9          9.22          8.19         7.85 o                         
  -3  13   9          8.19         10.05         5.81 o                         
  -2  13   9         13.00         25.03         4.87 o                         
  -1  13   9         20.70         27.33         5.03 o                         
   0  13   9         30.26         40.89         8.00 o                         
   1  13   9          1.82          4.06         6.41 o                         
   2  13   9         10.39          0.87         7.14 o                         
   3  13   9         32.60         49.79        13.33 o                         
  -3  14   9          8.22         14.60         6.45 o                         
  -2  14   9          0.00          1.45         3.93 o                         
  -1  14   9         11.17         10.24         4.79 o                         
   0  14   9         24.50         12.12         5.04 o                         
   1  14   9          5.71         -2.76         6.62 o                         
   2  14   9          0.12         -0.43        19.25 o                         
  -8   0  10          0.73          0.21         6.16 o                         
  -7   0  10          9.64         19.01         9.15 o                         
  -6   0  10        369.39        390.90        17.15 o                         
  -5   0  10          1.52         -1.09         4.91 o                         
  -4   0  10        247.12        229.70        10.44 o                         
  -3   0  10        361.88        344.16        17.04 o                         
  -2   0  10         12.73         24.53         9.69 o                         
  -1   0  10        449.16        457.04        18.65 o                         
   0   0  10        183.63        171.47        13.61 o                         
   1   0  10       2976.67       2707.20        64.33 o                         
   2   0  10        173.60        166.20        23.97 o                         
   3   0  10        176.70        176.83        12.84 o                         
   4   0  10        340.46        317.14        17.30 o                         
   5   0  10         34.63         36.70         9.26 o                         
   6   0  10         40.99         60.31        11.17 o                         
   7   0  10          2.96         19.40        10.65 o                         
  -8   1  10          7.05          2.51         4.76 o                         
  -7   1  10         23.06         33.42         5.50 o                         
  -6   1  10         37.62         46.66         5.55 o                         
  -5   1  10          6.77          8.05         3.22 o                         
  -4   1  10          0.22         -4.60         3.35 o                         
  -3   1  10         14.87         25.22         4.53 o                         
  -2   1  10        828.11        812.03        18.47 o                         
  -1   1  10        329.59        328.05        12.48 o                         
   0   1  10          6.04          4.78         5.05 o                         
   1   1  10         21.95         45.09         5.87 o                         
   2   1  10        833.15        825.58        19.73 o                         
   3   1  10         60.10         55.92         7.12 o                         
   4   1  10         15.14         15.87         6.05 o                         
   5   1  10         90.77         84.50         8.59 o                         
   6   1  10        200.51        187.78        11.38 o                         
   7   1  10         48.73         54.01         8.00 o                         
  -8   2  10         12.02         15.01         5.06 o                         
  -7   2  10          6.48          6.79         4.13 o                         
  -6   2  10         25.82          5.04         6.10 o                         
  -5   2  10          0.38         -4.18         2.79 o                         
  -4   2  10         17.48         21.66         3.53 o                         
  -3   2  10        320.07        326.82         9.65 o                         
  -2   2  10        300.51        288.48        13.79 o                         
  -1   2  10         27.45         28.39         5.45 o                         
   0   2  10         39.40         43.09         6.45 o                         
   1   2  10        492.33        490.69        14.36 o                         
   2   2  10        130.52        141.78         9.44 o                         
   3   2  10         11.33          8.15         5.98 o                         
   4   2  10         28.23         26.52        10.45 o                         
   5   2  10          8.12         19.13         7.62 o                         
   6   2  10         31.58         28.28         7.05 o                         
   7   2  10          7.28          8.74         6.48 o                         
  -8   3  10          9.66          8.75         4.25 o                         
  -7   3  10          1.81          5.59         4.74 o                         
  -6   3  10         12.30          1.58         3.79 o                         
  -5   3  10         39.93         28.02         4.32 o                         
  -4   3  10          0.40         -0.71         3.65 o                         
  -3   3  10        226.84        215.93         8.20 o                         
  -2   3  10         35.89         35.81         5.21 o                         
  -1   3  10         76.72         69.96         7.10 o                         
   0   3  10        230.43        217.68        10.91 o                         
   1   3  10         10.49          9.46         4.63 o                         
   2   3  10         76.63         66.88         6.90 o                         
   3   3  10         43.39         41.40         6.76 o                         
   4   3  10          0.06         -7.12         4.75 o                         
   5   3  10         48.12         36.05         6.29 o                         
   6   3  10         37.15         38.16         7.73 o                         
   7   3  10          6.00         19.94         6.53 o                         
  -8   4  10          5.17          0.55         4.22 o                         
  -7   4  10         42.89         46.42         6.18 o                         
  -6   4  10         10.75         14.04         3.79 o                         
  -5   4  10        101.15        105.39         6.74 o                         
  -4   4  10         10.05         11.26         3.85 o                         
  -3   4  10        383.34        388.12        16.00 o                         
  -2   4  10        112.12        118.98         9.02 o                         
  -1   4  10          0.28         -0.34         3.99 o                         
   0   4  10        495.52        503.24        14.35 o                         
   1   4  10         48.12         61.90         7.05 o                         
   2   4  10        372.93        347.66        13.96 o                         
   3   4  10          7.45         19.21         5.26 o                         
   4   4  10         79.21         84.07         7.70 o                         
   5   4  10          0.27          1.68         5.75 o                         
   6   4  10         11.24          8.68         6.80 o                         
   7   4  10         19.17         23.81        10.10 o                         
  -8   5  10          0.09         -3.50         4.12 o                         
  -7   5  10         22.38         23.74         8.96 o                         
  -6   5  10         52.44         64.33         7.21 o                         
  -5   5  10         79.79         78.25         6.09 o                         
  -4   5  10        171.14        153.14         7.60 o                         
  -3   5  10        276.38        267.64         9.02 o                         
  -2   5  10         41.52         50.61         5.28 o                         
  -1   5  10        146.40        121.94         6.87 o                         
   0   5  10          0.48         -1.48         4.90 o                         
   1   5  10          1.37         -5.65         4.32 o                         
   2   5  10         34.88         48.75         6.60 o                         
   3   5  10         17.84         20.95         5.87 o                         
   4   5  10          2.28         -1.33         4.43 o                         
   5   5  10          9.44         16.12        11.71 o                         
   6   5  10         32.35         35.70         7.00 o                         
  -7   6  10         11.35         15.00         4.79 o                         
  -6   6  10          1.63          5.37         3.93 o                         
  -5   6  10         18.89         17.70         6.59 o                         
  -4   6  10          0.02          9.07         5.90 o                         
  -3   6  10        313.61        277.81        13.35 o                         
  -2   6  10        194.83        182.35         8.54 o                         
  -1   6  10          7.51         19.98         4.99 o                         
   0   6  10          4.85         16.40         5.10 o                         
   1   6  10         12.64          3.70         6.26 o                         
   2   6  10         41.29         42.43         6.76 o                         
   3   6  10         47.90         45.02         7.16 o                         
   4   6  10         87.14         88.93         8.45 o                         
   5   6  10         10.11         10.35         6.73 o                         
   6   6  10         13.29         11.72         5.44 o                         
  -7   7  10          2.03         -4.00         3.74 o                         
  -6   7  10          1.95          0.83         4.12 o                         
  -5   7  10         31.46         41.38         5.62 o                         
  -4   7  10        192.94        179.41         8.26 o                         
  -3   7  10          0.10          4.25         3.81 o                         
  -2   7  10         40.67         41.98         5.24 o                         
  -1   7  10        400.21        383.65        24.22 o                         
   0   7  10         83.08        106.66         7.69 o                         
   1   7  10         16.56         13.98         5.33 o                         
   2   7  10         35.73         24.06         7.01 o                         
   3   7  10         11.46         13.68         8.24 o                         
   4   7  10          0.35         -5.44         5.23 o                         
   5   7  10         10.44         24.06         5.88 o                         
   6   7  10         52.63         39.63         6.72 o                         
  -7   8  10          7.58          8.17         6.01 o                         
  -6   8  10          0.89         -2.93         3.53 o                         
  -5   8  10        187.94        193.04         8.16 o                         
  -4   8  10          0.00          8.66         4.28 o                         
  -3   8  10         17.80          6.24         4.52 o                         
  -2   8  10         38.78         34.44         5.51 o                         
  -1   8  10         22.87         39.45         5.50 o                         
   0   8  10         19.35         16.82         7.65 o                         
   1   8  10         30.65         23.61         5.74 o                         
   2   8  10          6.09          2.74         5.23 o                         
   3   8  10          0.91         -5.42         5.51 o                         
   4   8  10         11.56         19.27         5.31 o                         
   5   8  10          2.09          5.93         6.03 o                         
   6   8  10         24.42         24.29         7.98 o                         
  -6   9  10          0.73         -5.06         6.84 o                         
  -5   9  10         42.58         57.70         5.74 o                         
  -4   9  10         13.23         16.14         5.27 o                         
  -3   9  10          2.46          1.37         4.60 o                         
  -2   9  10         15.30          9.05         4.29 o                         
  -1   9  10          0.85          5.27         4.36 o                         
   0   9  10         16.41         26.22         6.75 o                         
   1   9  10         18.18         11.59         8.56 o                         
   2   9  10          4.75          2.93         5.50 o                         
   3   9  10          7.01          1.25         6.71 o                         
   4   9  10         23.27         23.27         5.75 o                         
   5   9  10         39.33         33.34         8.24 o                         
  -6  10  10          0.47         -2.58         5.67 o                         
  -5  10  10          3.09          8.87         6.62 o                         
  -4  10  10         14.31          6.08         4.15 o                         
  -3  10  10          0.55          7.95         4.48 o                         
  -2  10  10          0.35         -1.48         5.07 o                         
  -1  10  10          8.32         18.93         4.58 o                         
   0  10  10          1.95          7.38         6.33 o                         
   1  10  10          0.00         15.44         6.75 o                         
   2  10  10         29.83         49.14         8.00 o                         
   3  10  10          9.66         -1.45         7.12 o                         
   4  10  10         78.00         69.27         7.64 o                         
   5  10  10          5.53          3.12         6.20 o                         
  -5  11  10         10.67          6.50         6.43 o                         
  -4  11  10         26.86         36.22         4.92 o                         
  -3  11  10          0.12         -6.21         4.14 o                         
  -2  11  10          0.03         10.16         4.58 o                         
  -1  11  10        181.64        176.78        11.70 o                         
   0  11  10          3.61          1.38         5.85 o                         
   1  11  10          0.01          3.42         6.74 o                         
   2  11  10         53.20         60.52         8.95 o                         
   3  11  10          0.07          2.25         8.92 o                         
   4  11  10          0.03         -4.23         8.65 o                         
  -4  12  10         21.25         22.43         7.69 o                         
  -3  12  10         13.27         11.95         4.34 o                         
  -2  12  10          0.00         -1.66         4.13 o                         
  -1  12  10          0.45          6.47         4.39 o                         
   0  12  10         13.79         15.50         6.71 o                         
   1  12  10         12.55          9.26        10.38 o                         
   2  12  10         10.25         29.12         8.26 o                         
   3  12  10          9.20          6.84        14.13 o                         
  -3  13  10         24.70         23.09         4.62 o                         
  -2  13  10          5.66          7.82         5.06 o                         
  -1  13  10          5.26          7.75         5.86 o                         
   0  13  10          0.42          3.38         7.14 o                         
   1  13  10         30.54         23.70         7.87 o                         
   2  13  10          3.14         -0.42         7.82 o                         
  -7   1  11          7.00          8.63         6.29 o                         
  -6   1  11          0.40         -6.02         4.01 o                         
  -5   1  11          0.03         -6.11         4.07 o                         
  -4   1  11          0.49          1.66         4.14 o                         
  -3   1  11          2.06         -3.80         3.43 o                         
  -2   1  11         16.46         20.64         5.91 o                         
  -1   1  11        133.03        137.05        10.25 o                         
   0   1  11         70.30         74.14         7.62 o                         
   1   1  11          3.70          3.64         4.71 o                         
   2   1  11         56.68         55.83         6.50 o                         
   3   1  11          5.44         -6.54         5.00 o                         
   4   1  11          0.94         -1.56         5.26 o                         
   5   1  11          0.60          4.93         6.65 o                         
   6   1  11         19.70         12.41         7.50 o                         
  -7   2  11          0.19          3.59         4.63 o                         
  -6   2  11          0.90          4.93         4.56 o                         
  -5   2  11          0.13          0.43         4.02 o                         
  -4   2  11         14.70         10.89         7.19 o                         
  -3   2  11         75.35         67.77        10.49 o                         
  -2   2  11        325.08        308.92        11.52 o                         
  -1   2  11         24.22         22.74         6.06 o                         
   0   2  11          1.76          9.70         4.88 o                         
   1   2  11         77.42         88.96         7.89 o                         
   2   2  11        440.79        396.78        13.93 o                         
   3   2  11          0.80          0.15         5.32 o                         
   4   2  11        119.40        139.74        10.25 o                         
   5   2  11         60.00         71.72         8.36 o                         
   6   2  11          3.48          1.34         6.14 o                         
  -7   3  11          0.15          3.93         4.44 o                         
  -6   3  11         10.29          3.10         4.60 o                         
  -5   3  11          6.34         -1.03         3.59 o                         
  -4   3  11         56.11         57.18         6.78 o                         
  -3   3  11         53.79         60.75         6.87 o                         
  -2   3  11         74.36         92.56         8.01 o                         
  -1   3  11        237.51        246.33        11.15 o                         
   0   3  11        730.74        676.56        17.38 o                         
   1   3  11         28.62         32.19         6.80 o                         
   2   3  11          4.04          8.62         5.56 o                         
   3   3  11        174.42        191.92        10.53 o                         
   4   3  11         64.12         92.12        10.51 o                         
   5   3  11         35.64         68.54         8.87 o                         
   6   3  11         13.46         16.61         6.77 o                         
  -7   4  11          2.84         11.15         4.80 o                         
  -6   4  11         12.18         15.18         9.10 o                         
  -5   4  11         10.62         14.25         4.69 o                         
  -4   4  11          0.06         -1.42         4.85 o                         
  -3   4  11          0.95          1.18         4.30 o                         
  -2   4  11        296.43        275.43        24.62 o                         
  -1   4  11        252.94        219.63        14.38 o                         
   0   4  11        179.02        184.18         9.82 o                         
   1   4  11         36.49         30.14         6.29 o                         
   2   4  11         49.20         62.12         7.85 o                         
   3   4  11          1.90          6.78         6.01 o                         
   4   4  11         12.63         14.55         6.54 o                         
   5   4  11         49.43         54.32         8.27 o                         
   6   4  11          2.96         -8.72         7.10 o                         
  -7   5  11          0.35          0.29         5.79 o                         
  -6   5  11          9.03          9.99         4.79 o                         
  -5   5  11          5.26          9.07         4.78 o                         
  -4   5  11         24.48         26.69         5.03 o                         
  -3   5  11         12.99         13.71         5.55 o                         
  -2   5  11          2.11          1.74         4.94 o                         
  -1   5  11          3.61          9.10         7.31 o                         
   0   5  11        374.09        323.46        11.91 o                         
   1   5  11         69.88         77.39         9.13 o                         
   2   5  11          4.31          2.12         5.09 o                         
   3   5  11         13.83         10.18         6.08 o                         
   4   5  11          4.81          0.84         8.39 o                         
   5   5  11         21.25         20.68         7.00 o                         
   6   5  11          2.80         11.28         6.92 o                         
  -6   6  11          8.41         21.01         5.87 o                         
  -5   6  11          0.71          7.79         4.55 o                         
  -4   6  11         35.45         27.01         5.33 o                         
  -3   6  11         27.46         24.30         7.64 o                         
  -2   6  11         64.26         70.91         7.82 o                         
  -1   6  11         75.19         78.21         9.70 o                         
   0   6  11        219.69        257.21        11.30 o                         
   1   6  11          0.12         -3.36         6.53 o                         
   2   6  11          3.65          2.91         7.89 o                         
   3   6  11         48.75         45.13         7.29 o                         
   4   6  11          1.04         -2.10         5.87 o                         
   5   6  11          0.11          3.51         4.98 o                         
  -6   7  11         11.83          8.98         4.35 o                         
  -5   7  11          3.34          1.26         3.89 o                         
  -4   7  11          5.69         14.30         4.86 o                         
  -3   7  11          1.55         -3.28         4.61 o                         
  -2   7  11         38.17         35.15         6.05 o                         
  -1   7  11         27.56         34.87         8.66 o                         
   0   7  11          1.24         21.73         7.80 o                         
   1   7  11          1.07          1.88         4.95 o                         
   2   7  11         39.63         38.54         8.04 o                         
   3   7  11         35.72         41.79         7.12 o                         
   4   7  11         84.45        111.46         9.85 o                         
   5   7  11        185.62        202.66        10.45 o                         
  -6   8  11          3.32          3.43         4.45 o                         
  -5   8  11         11.95         21.68         6.58 o                         
  -4   8  11          9.06          8.12         4.27 o                         
  -3   8  11          0.04          1.51         4.15 o                         
  -2   8  11         82.14         89.95         7.21 o                         
  -1   8  11          3.11         11.27         6.59 o                         
   0   8  11        192.11        208.58        12.90 o                         
   1   8  11         52.37         57.79         8.57 o                         
   2   8  11          0.24          3.91         5.61 o                         
   3   8  11          7.27         14.67         8.08 o                         
   4   8  11          0.41         -7.16         5.64 o                         
  -5   9  11          5.26         11.93         4.46 o                         
  -4   9  11         12.41         21.14         5.17 o                         
  -3   9  11         10.04          8.44         4.57 o                         
  -2   9  11        101.38        111.54         7.96 o                         
  -1   9  11         94.25        102.16         8.93 o                         
   0   9  11        130.56        120.90        11.30 o                         
   1   9  11         12.57          9.52         7.74 o                         
   2   9  11          5.62          9.05         7.06 o                         
   3   9  11          0.06          4.99         8.02 o                         
   4   9  11          8.87          1.37         7.12 o                         
  -4  10  11         56.92         71.10         6.41 o                         
  -3  10  11         13.06         14.76         4.99 o                         
  -2  10  11          2.66          4.50         4.49 o                         
  -1  10  11          4.09          8.86         5.56 o                         
   0  10  11         31.15         46.63         8.27 o                         
   1  10  11         46.64         58.89        10.01 o                         
   2  10  11          4.72          1.35         6.09 o                         
   3  10  11          1.50          0.37         8.08 o                         
  -3  11  11          7.57          8.61         5.05 o                         
  -2  11  11         59.99         65.22         6.86 o                         
  -1  11  11         48.54         37.30         7.10 o                         
   0  11  11          5.08         12.67         7.39 o                         
   1  11  11          0.00          1.98         6.99 o                         
   2  11  11         17.47         20.23         8.48 o                         
  -2  12  11          4.83          5.38         6.08 o                         
  -1  12  11          2.58         16.93         8.51 o                         
   0  12  11          0.37         13.84         7.05 o                         
   1  12  11          1.57          9.02         7.59 o                         
  -6   0  12          1.14         -8.00         6.60 o                         
  -5   0  12          8.76         11.88         7.42 o                         
  -4   0  12         25.32         33.38        14.00 o                         
  -3   0  12          6.17         14.58         8.16 o                         
  -2   0  12         20.09         18.04         8.75 o                         
  -1   0  12          2.86          3.12        14.27 o                         
   0   0  12         47.74         37.66        13.19 o                         
   1   0  12         72.10         77.17        13.06 o                         
   2   0  12        107.19        142.16        14.82 o                         
   3   0  12          6.80          4.49         8.66 o                         
   4   0  12         51.24         54.17        11.19 o                         
   5   0  12         19.67         15.38         8.47 o                         
  -6   1  12          5.33          4.98         4.84 o                         
  -5   1  12         17.85         29.90         5.71 o                         
  -4   1  12          0.00         -2.62         6.26 o                         
  -3   1  12        113.51        117.71        10.80 o                         
  -2   1  12         54.34         45.96         6.55 o                         
  -1   1  12        121.48        116.56         9.42 o                         
   0   1  12          5.92         -2.80         4.78 o                         
   1   1  12        344.12        314.42        12.73 o                         
   2   1  12          0.01          2.21         6.05 o                         
   3   1  12          0.00         -3.04         5.64 o                         
   4   1  12          5.05         20.08         7.12 o                         
   5   1  12          1.10          5.68         6.30 o                         
  -6   2  12          0.13         -6.33         4.22 o                         
  -5   2  12          0.15         -3.38         5.83 o                         
  -4   2  12         22.34         23.81         6.23 o                         
  -3   2  12          9.30          7.09         6.45 o                         
  -2   2  12          6.08         -5.64         6.76 o                         
  -1   2  12          9.86         13.22         5.34 o                         
   0   2  12         34.40         29.14         6.00 o                         
   1   2  12        311.07        303.45        13.35 o                         
   2   2  12        167.60        167.26        12.32 o                         
   3   2  12         45.59         41.00         7.86 o                         
   4   2  12         72.01         80.28         8.73 o                         
   5   2  12          0.04          6.01         9.17 o                         
  -6   3  12          2.22          2.62         5.96 o                         
  -5   3  12          0.94          1.04         5.86 o                         
  -4   3  12          2.81          3.11         5.65 o                         
  -3   3  12         12.82         -0.46         4.82 o                         
  -2   3  12        114.50        112.81        12.30 o                         
  -1   3  12         71.38         81.37         8.18 o                         
   0   3  12          4.22          6.80         6.09 o                         
   1   3  12          3.04         13.98         6.19 o                         
   2   3  12          1.94          5.37         6.31 o                         
   3   3  12         11.81         13.69         5.81 o                         
   4   3  12          3.91          8.53         6.24 o                         
   5   3  12         17.52         34.28         7.82 o                         
  -6   4  12          0.86         -3.57         6.29 o                         
  -5   4  12          0.63          4.25         4.18 o                         
  -4   4  12          0.34          1.68         5.76 o                         
  -3   4  12          3.07         -1.64         4.29 o                         
  -2   4  12         19.52         16.38         7.44 o                         
  -1   4  12        109.95        101.54        10.54 o                         
   0   4  12          4.43          3.46         5.67 o                         
   1   4  12        197.19        201.59        10.87 o                         
   2   4  12         54.95         51.54         7.91 o                         
   3   4  12        108.12        115.73         9.62 o                         
   4   4  12         15.82         23.89         7.39 o                         
   5   4  12         57.18         86.79        11.27 o                         
  -6   5  12          2.54         -0.32        11.56 o                         
  -5   5  12          2.30         -0.46         5.54 o                         
  -4   5  12          0.02          4.16         4.51 o                         
  -3   5  12          1.19         -5.63         5.71 o                         
  -2   5  12         60.65         75.00        11.52 o                         
  -1   5  12          1.85          5.05         8.30 o                         
   0   5  12          3.66          6.67         7.54 o                         
   1   5  12        141.60        146.93        10.42 o                         
   2   5  12         44.21         48.13         7.56 o                         
   3   5  12          0.02         10.93         5.95 o                         
   4   5  12          3.59          8.32         6.98 o                         
  -5   6  12          1.47         -0.41         4.73 o                         
  -4   6  12          6.36          5.69         5.11 o                         
  -3   6  12          0.23         -1.37         5.09 o                         
  -2   6  12          2.46          7.02         7.70 o                         
  -1   6  12        155.13        157.80        12.64 o                         
   0   6  12          3.64         13.08         7.75 o                         
   1   6  12         41.98         45.54         9.47 o                         
   2   6  12         70.17         86.78         8.84 o                         
   3   6  12         44.41         40.45         7.53 o                         
   4   6  12          0.27          2.08         6.74 o                         
  -5   7  12          7.05          0.79         4.34 o                         
  -4   7  12          1.23          0.25         4.10 o                         
  -3   7  12          1.19          3.41         6.02 o                         
  -2   7  12          0.54         -8.75         5.87 o                         
  -1   7  12        116.96        118.11        11.89 o                         
   0   7  12         33.69         54.37        11.55 o                         
   1   7  12         42.85         36.43         8.14 o                         
   2   7  12         48.29         66.31        10.10 o                         
   3   7  12          6.93          9.26         7.05 o                         
   4   7  12          0.03          5.67         6.65 o                         
  -4   8  12          0.08          0.25         6.03 o                         
  -3   8  12         16.46         15.26         5.13 o                         
  -2   8  12         10.01          1.40         8.32 o                         
  -1   8  12          3.36          4.71         7.71 o                         
   0   8  12          7.29          5.19         7.72 o                         
   1   8  12         17.51         20.01         8.55 o                         
   2   8  12          9.10         13.61         7.05 o                         
   3   8  12          3.53          2.91         7.52 o                         
  -4   9  12         18.76         20.92         5.72 o                         
  -3   9  12         25.33         38.79         5.68 o                         
  -2   9  12          0.44         -2.15         4.97 o                         
  -1   9  12         40.90         72.42        10.18 o                         
   0   9  12         14.58          5.82         8.80 o                         
   1   9  12          2.80          5.09         7.71 o                         
   2   9  12         20.41         26.06         9.10 o                         
  -2  10  12          1.19         -2.38         8.28 o                         
  -1  10  12         77.92         83.97        12.05 o                         
   0  10  12          1.88          0.50         7.94 o                         
   1  10  12          6.38          4.21         8.21 o                         
  -5   1  13         11.56         29.11         7.66 o                         
  -4   1  13         11.47          5.97         8.94 o                         
  -3   1  13          0.81        -10.83         8.05 o                         
  -2   1  13          0.99          1.32        11.92 o                         
  -1   1  13          4.46          2.60         5.24 o                         
   0   1  13         30.89         36.39        11.15 o                         
   1   1  13          5.49          0.51         5.62 o                         
   2   1  13         29.71         42.24         9.64 o                         
   3   1  13         10.15         12.06         6.23 o                         
   4   1  13          9.21         17.97         6.84 o                         
  -5   2  13         17.43         29.65        12.64 o                         
  -4   2  13         23.33         31.13         9.81 o                         
  -3   2  13         21.72          9.89         6.24 o                         
  -2   2  13          0.63         10.24         7.15 o                         
  -1   2  13          4.38          4.41         7.76 o                         
   0   2  13          8.62          2.52         6.19 o                         
   1   2  13          0.10          0.67         6.06 o                         
   2   2  13          1.03         -3.45         5.65 o                         
   3   2  13         45.88         63.99         8.96 o                         
   4   2  13          5.44          7.80         7.15 o                         
  -5   3  13         30.20         23.97        10.21 o                         
  -4   3  13         25.67         20.71         8.75 o                         
  -3   3  13          0.24         -4.48         7.97 o                         
  -2   3  13         22.58         15.50         6.39 o                         
  -1   3  13          0.10          4.33         6.91 o                         
   0   3  13         10.81         -5.44         5.23 o                         
   1   3  13         46.84         59.74         8.56 o                         
   2   3  13          2.10         -2.67         4.96 o                         
   3   3  13          2.96         -4.37         5.72 o                         
  -5   4  13          0.04         -2.70         6.15 o                         
  -4   4  13          2.26         10.19         5.95 o                         
  -3   4  13          0.68          3.75         6.22 o                         
  -2   4  13          6.27          8.51         7.01 o                         
  -1   4  13          6.84         16.71         8.25 o                         
   0   4  13          0.71          1.48         6.97 o                         
   1   4  13          0.53         15.58         7.20 o                         
   2   4  13          4.76         -2.58         5.82 o                         
   3   4  13         14.00         33.15         7.67 o                         
  -4   5  13          3.34         -1.88         5.05 o                         
  -3   5  13          7.73         13.90         7.72 o                         
  -2   5  13          2.60         -0.84         7.03 o                         
  -1   5  13          1.32          3.74         7.23 o                         
   0   5  13        147.55        155.50        12.99 o                         
   1   5  13          6.15          6.96        13.82 o                         
   2   5  13         44.46         56.23         8.47 o                         
   3   5  13          0.56          2.80         6.38 o                         
  -4   6  13          0.51         -2.74         6.07 o                         
  -3   6  13          1.27         10.36         6.75 o                         
  -2   6  13          2.66          4.15         8.00 o                         
  -1   6  13          1.92          9.12         7.94 o                         
   0   6  13         29.59         41.80         9.11 o                         
   1   6  13          1.18          9.40         6.79 o                         
   2   6  13         34.01         57.33        10.27 o                         
  -3   7  13          5.97          5.78         6.38 o                         
  -2   7  13         25.01         19.37         9.14 o                         
  -1   7  13         47.74         33.81         8.41 o                         
   0   7  13         69.93         82.96        11.21 o                         
   1   7  13          9.62          8.25         6.39 o                         
   2   7  13         50.27         80.47        11.33 o                         
  -2   8  13          6.10         35.96        13.10 o                         
  -1   8  13          1.43          2.34         7.67 o                         
   0   8  13        125.98        150.01        13.27 o                         
  -3   0  14         10.05          9.69        14.00 o                         
  -2   0  14         11.14         14.27        14.81 o                         
  -1   0  14         92.10         95.59        14.56 o                         
   0   0  14          0.28          2.62         9.93 o                         
   1   0  14         26.69         27.40        10.47 o                         
   2   0  14          0.59        -14.32        10.53 o                         
  -3   1  14         24.08         23.03        11.98 o                         
  -2   1  14          5.78         -5.52         7.67 o                         
  -1   1  14          1.50          5.92         6.85 o                         
   0   1  14          0.07          2.83         6.47 o                         
   1   1  14         27.77         42.27         8.49 o                         
   2   1  14          5.02         10.77         6.53 o                         
  -3   2  14         20.12          0.15         9.44 o                         
  -2   2  14          0.84         13.04         8.47 o                         
  -1   2  14          6.94         13.22         9.00 o                         
   0   2  14          0.67         -2.88         8.46 o                         
   1   2  14         40.32         43.43         8.16 o                         
  -3   3  14          8.54         13.40        10.22 o                         
  -2   3  14          1.20         -7.30         7.57 o                         
  -1   3  14          4.81         18.87         8.20 o                         
   0   3  14         28.05         42.62        10.39 o                         
   1   3  14         23.56         41.09         9.82 o                         
  -2   4  14          8.31         25.59         9.24 o                         
  -1   4  14          6.74          9.33         6.95 o                         
   0   4  14          6.24         14.23         7.98 o                         
   1   4  14         15.96         16.41         7.63 o                         
                                                                                
