# Supplementary material for: Crystal structure and Hirshfeld surface analysis of two imidazo[1,2-a]pyridine derivatives: N-tert-butyl-2-(4-meth­oxy­phen­yl)-5-methyl­imidazo[1,2-a]pyridin-3-amine and N-tert-butyl-2-[4-(di­methyl­amino)­phen­yl]imidazo[1,2-a]pyridin-3-amine
Source: Acta Crystallogr E Crystallogr Commun. 2018 Nov 30;74(Pt 12):1913–8. doi: 10.1107/S2056989018016651 (PMC6281107; doi:10.1107/S2056989018016651)
Supplement: Supplementary file 3 [file e-74-01913-IIsup3.hkl]

data_II                                                                         
_shelx_title ' 030811_A.RES IN C2/C'                                            
_shelx_refln_list_code          4                                               
_shelx_F_calc_maximum      372.34                                               
_exptl_crystal_F_000      1328.00                                               
_reflns_d_resolution_high  0.8255                                               
                                                                                
loop_                                                                           
 _space_group_symop_operation_xyz                                               
 'x, y, z'                                                                      
 '-x, y, -z+1/2'                                                                
 'x+1/2, y+1/2, z'                                                              
 '-x+1/2, y+1/2, -z+1/2'                                                        
 '-x, -y, -z'                                                                   
 'x, -y, z-1/2'                                                                 
 '-x+1/2, -y+1/2, -z'                                                           
 'x+1/2, -y+1/2, z-1/2'                                                         
                                                                                
_cell_length_a    34.9185                                                       
_cell_length_b     8.4656                                                       
_cell_length_c    11.8361                                                       
_cell_angle_alpha  90.000                                                       
_cell_angle_beta   91.061                                                       
_cell_angle_gamma  90.000                                                       
                                                                                
_shelx_F_squared_multiplier     1.000                                           
                                                                                
loop_                                                                           
 _refln_index_h                                                                 
 _refln_index_k                                                                 
 _refln_index_l                                                                 
 _refln_F_squared_calc                                                          
 _refln_F_squared_meas                                                          
 _refln_F_squared_sigma                                                         
 _refln_observed_status                                                         
   4   0   0       5269.45       4906.46        75.12 o                         
   6   0   0       6538.70       6262.01        46.90 o                         
   8   0   0       7819.73       7036.01        59.09 o                         
  10   0   0       4647.42       3758.09        45.11 o                         
  12   0   0      16093.79      15680.36       115.11 o                         
  14   0   0        169.95        168.63        16.01 o                         
  16   0   0       2072.68       2145.24        43.12 o                         
  18   0   0        173.40        183.84        24.22 o                         
  20   0   0       1166.09       1221.72        44.53 o                         
  22   0   0       1688.71       1754.50        52.80 o                         
  24   0   0         21.46         29.40        18.34 o                         
  26   0   0        136.54        126.67        22.56 o                         
  28   0   0        967.15       1100.55        69.93 o                         
  30   0   0          3.60          2.93        26.53 o                         
  32   0   0         18.67         32.26        31.83 o                         
  34   0   0        248.23        332.29        43.26 o                         
  36   0   0       2124.01       2618.85       101.32 o                         
  38   0   0        560.88        637.33        63.95 o                         
  40   0   0         52.25         29.50        42.44 o                         
  42   0   0          3.68         18.20        94.63 o                         
   1   1   0      22271.10      21504.38       114.99 o                         
   3   1   0        406.78        321.96         6.68 o                         
   5   1   0        375.81        420.96         7.76 o                         
   7   1   0        642.37        546.27        10.50 o                         
   9   1   0      21433.73      19934.31        82.52 o                         
  11   1   0        214.63        132.12         8.06 o                         
  13   1   0        426.27        361.31        11.69 o                         
  15   1   0       1558.75       1433.96        23.95 o                         
  17   1   0       1286.95       1255.02        20.01 o                         
  19   1   0       1335.16       1301.42        23.22 o                         
  21   1   0        324.24        351.37        13.40 o                         
  23   1   0       1540.15       1604.61        26.20 o                         
  25   1   0        219.20        251.12        23.50 o                         
  27   1   0       1518.41       1605.59        44.25 o                         
  29   1   0          0.37         -0.45        17.41 o                         
  31   1   0         14.08          0.91        20.70 o                         
  33   1   0          3.33         -1.13        20.69 o                         
  35   1   0         10.43         -9.22        21.94 o                         
  37   1   0        640.71        636.32        59.52 o                         
  39   1   0         26.63         40.16        33.95 o                         
  41   1   0         11.31        -15.71        43.01 o                         
   0   2   0       7531.62       6678.35        50.43 o                         
   2   2   0        449.76        503.15        10.67 o                         
   4   2   0      30962.53      30916.68       113.11 o                         
   6   2   0      47569.89      47261.50       154.15 o                         
   8   2   0       3719.15       3384.14        26.50 o                         
  10   2   0        225.80        227.22         9.62 o                         
  12   2   0       1740.54       1533.46        19.65 o                         
  14   2   0       3678.58       3670.22        31.98 o                         
  16   2   0       1951.39       2025.23        29.71 o                         
  18   2   0        292.31        280.85        15.89 o                         
  20   2   0          0.78         -7.40        11.55 o                         
  22   2   0         32.43         25.97        16.34 o                         
  24   2   0          8.34         -4.97        16.48 o                         
  26   2   0       2616.27       2795.81        58.26 o                         
  28   2   0        305.77        305.92        22.67 o                         
  30   2   0        122.72        114.55        23.61 o                         
  32   2   0         48.38         19.60        20.93 o                         
  34   2   0          1.17          5.78        24.12 o                         
  36   2   0         97.02         23.13        29.77 o                         
  38   2   0          5.02        -32.95        34.28 o                         
  40   2   0         15.46         19.51        35.29 o                         
   1   3   0       1441.09       1312.85        18.11 o                         
   3   3   0          2.05          0.28         5.40 o                         
   5   3   0         18.23         12.65         6.25 o                         
   7   3   0        169.47        255.89        10.34 o                         
   9   3   0      12951.34      13347.34        63.51 o                         
  11   3   0       1677.91       1658.70        22.50 o                         
  13   3   0         31.85          2.18         8.31 o                         
  15   3   0        436.73        453.98        18.04 o                         
  17   3   0        229.92        249.17        14.64 o                         
  19   3   0        107.63        118.67        15.30 o                         
  21   3   0         12.71         17.71        14.33 o                         
  23   3   0        354.72        304.26        22.46 o                         
  25   3   0       1200.40       1306.10        38.56 o                         
  27   3   0        346.73        336.39        30.60 o                         
  29   3   0          9.77          3.02        24.53 o                         
  31   3   0         15.87        -29.15        23.15 o                         
  33   3   0         15.85        -26.85        25.63 o                         
  35   3   0          5.90         -2.20        32.15 o                         
  37   3   0        273.54        315.73        46.80 o                         
  39   3   0          4.15        -26.41        42.73 o                         
   0   4   0         17.45         14.59         9.91 o                         
   2   4   0       2028.14       2133.48        24.56 o                         
   4   4   0          6.50         -0.97         7.31 o                         
   6   4   0         25.74         19.99         7.32 o                         
   8   4   0       1919.62       2139.10        29.29 o                         
  10   4   0      14058.50      13791.57        84.56 o                         
  12   4   0       2274.82       2733.91        34.50 o                         
  14   4   0          4.39         -5.87        11.14 o                         
  16   4   0         16.09         11.98        10.70 o                         
  18   4   0       1792.85       1884.12        35.88 o                         
  20   4   0        455.16        423.58        22.02 o                         
  22   4   0        213.24        230.04        21.14 o                         
  24   4   0          4.58          5.74        17.17 o                         
  26   4   0          4.54        -24.64        24.64 o                         
  28   4   0        253.55        294.21        36.70 o                         
  30   4   0          2.87        -20.95        24.71 o                         
  32   4   0         53.33         59.89        30.82 o                         
  34   4   0          2.47        -30.20        30.78 o                         
  36   4   0         57.97         31.95        35.09 o                         
  38   4   0         54.08        -54.35        39.00 o                         
   1   5   0         10.14        -14.54        11.03 o                         
   3   5   0        172.45        254.82        17.96 o                         
   5   5   0        429.76        495.62        23.11 o                         
   7   5   0       3149.91       3082.44        40.39 o                         
   9   5   0         66.72         88.19        10.96 o                         
  11   5   0       3489.89       3760.48        44.96 o                         
  13   5   0        218.21        246.96        16.58 o                         
  15   5   0        231.20        320.73        22.29 o                         
  17   5   0        191.34        185.82        18.22 o                         
  19   5   0        459.36        484.20        26.19 o                         
  21   5   0         78.98         63.66        19.28 o                         
  23   5   0        241.83        261.57        30.70 o                         
  25   5   0        171.97        153.86        31.51 o                         
  27   5   0         88.42         93.89        26.70 o                         
  29   5   0         53.69         35.73        28.91 o                         
  31   5   0         10.80        -27.88        28.27 o                         
  33   5   0         35.95         -7.55        33.60 o                         
  35   5   0          6.82        -17.72        32.71 o                         
   0   6   0          0.01        -32.82        21.88 o                         
   2   6   0         29.91         16.78        14.46 o                         
   4   6   0         86.53         82.32        16.89 o                         
   6   6   0        765.69        808.03        32.30 o                         
   8   6   0         53.86         71.22        16.92 o                         
  10   6   0         21.48         15.66        13.59 o                         
  12   6   0       1167.57       1195.77        29.74 o                         
  14   6   0          0.37         12.17        11.84 o                         
  16   6   0       1221.75       1236.00        41.52 o                         
  18   6   0       1135.43        974.60        48.79 o                         
  20   6   0         87.75         51.99        27.43 o                         
  22   6   0        214.12        228.26        34.99 o                         
  24   6   0         72.56         95.36        29.34 o                         
  26   6   0        143.38        131.57        32.05 o                         
  28   6   0          1.20         -6.27        30.03 o                         
  30   6   0         21.35         29.67        36.10 o                         
  32   6   0         16.15        -32.22        35.85 o                         
  34   6   0         46.55         76.83        39.65 o                         
   1   7   0         23.88         28.13        19.67 o                         
   3   7   0        295.65        311.14        22.19 o                         
   5   7   0          5.36         -4.92        15.84 o                         
   7   7   0         18.15         -1.86        16.08 o                         
   9   7   0          0.29          4.00        18.45 o                         
  11   7   0        464.37        513.69        33.19 o                         
  13   7   0        275.61        292.24        29.01 o                         
  15   7   0        191.36        188.16        27.80 o                         
  17   7   0         98.34         39.86        29.11 o                         
  19   7   0         41.94         40.95        29.09 o                         
  21   7   0         78.97         22.90        32.61 o                         
  23   7   0         38.99         21.12        32.06 o                         
  25   7   0        124.32        161.85        39.45 o                         
  27   7   0          0.04        -27.38        31.13 o                         
  29   7   0          4.81          4.32        35.63 o                         
   0   8   0         45.64         37.97        45.28 o                         
   2   8   0         45.62         24.45        22.75 o                         
   4   8   0        146.83        147.06        29.43 o                         
   6   8   0        495.81        564.44        45.01 o                         
   8   8   0         86.61        155.85        32.40 o                         
  10   8   0        718.06        811.56        49.53 o                         
  12   8   0        221.28        249.78        34.28 o                         
  14   8   0         13.11        -33.61        22.41 o                         
  16   8   0        291.07        219.06        32.83 o                         
  18   8   0        456.77        416.57        53.85 o                         
  20   8   0         45.65         65.85        38.12 o                         
  22   8   0         62.27         40.30        34.68 o                         
  24   8   0          7.76        -14.15        36.90 o                         
  26   8   0         71.53          9.47        40.69 o                         
   1   9   0          2.18         12.65        27.92 o                         
   3   9   0        260.15        289.49        38.40 o                         
   5   9   0         72.72         79.37        31.45 o                         
   7   9   0         68.29         40.31        29.53 o                         
   9   9   0          7.99        -12.17        26.46 o                         
  11   9   0         58.43         77.58        30.11 o                         
  13   9   0         31.49         37.04        38.68 o                         
  15   9   0         18.50         24.25        28.54 o                         
  17   9   0        107.49        121.52        43.63 o                         
  19   9   0         86.53         58.86        36.48 o                         
   0  10   0         20.86        -13.05        39.58 o                         
   2  10   0         48.24         51.22        29.40 o                         
   4  10   0         16.12         55.25        29.76 o                         
   6  10   0         70.09         83.17        33.17 o                         
   8  10   0         26.78         58.33        34.60 o                         
 -41   1   1          0.09        -54.99        36.66 o                         
 -39   1   1          0.52        -39.17        29.77 o                         
 -37   1   1        137.28        112.97        28.92 o                         
 -35   1   1        256.47        343.93        32.09 o                         
 -33   1   1        278.00        356.67        31.86 o                         
 -31   1   1       3529.00       4151.59        95.56 o                         
 -29   1   1        215.09        177.62        24.51 o                         
 -27   1   1         36.19         14.49        18.49 o                         
 -25   1   1        131.70        123.84        20.84 o                         
 -23   1   1         10.90         22.95        15.26 o                         
 -21   1   1        564.23        524.81        23.28 o                         
 -19   1   1        490.36        504.23        22.96 o                         
 -17   1   1       6045.77       6092.99        49.52 o                         
 -15   1   1        486.84        512.06        15.29 o                         
 -13   1   1         59.05         81.77         8.06 o                         
 -11   1   1        512.88        442.99        12.69 o                         
  -9   1   1        351.85        335.74         9.50 o                         
  -7   1   1         25.98         21.98         4.46 o                         
  -5   1   1       9877.16       8925.89        55.99 o                         
  -3   1   1      29079.08      28040.33        95.02 o                         
  -1   1   1       1346.71       1259.67        14.00 o                         
   1   1   1       4823.70       4230.28        23.97 o                         
   3   1   1        351.67        324.38         7.16 o                         
   5   1   1     119386.38     128699.62       581.05 o                         
   7   1   1       2761.34       2497.49        19.32 o                         
   9   1   1       3852.01       3675.09        25.18 o                         
  11   1   1       3146.76       2724.37        23.52 o                         
  13   1   1       2524.29       2485.87        25.51 o                         
  15   1   1        655.78        614.74        15.97 o                         
  17   1   1         91.87         63.67         9.51 o                         
  19   1   1         11.98         21.99         9.79 o                         
  21   1   1          8.03          0.56        11.40 o                         
  23   1   1        383.67        395.60        22.83 o                         
  25   1   1          7.93         -7.50        10.85 o                         
  27   1   1        231.11        215.33        19.35 o                         
  29   1   1         44.38         30.59        11.74 o                         
  31   1   1       1223.47       1340.34        43.10 o                         
  33   1   1       1417.18       1713.19        54.72 o                         
  35   1   1          7.46        -15.57        24.54 o                         
  37   1   1         83.33         76.01        31.88 o                         
  39   1   1        336.35        341.69        49.31 o                         
  41   1   1         33.53         -0.58        35.16 o                         
 -40   2   1        215.15        120.08        39.00 o                         
 -38   2   1         39.96          4.15        29.71 o                         
 -36   2   1          8.72          3.28        25.11 o                         
 -34   2   1         62.87         36.45        27.74 o                         
 -32   2   1        189.37        187.55        29.93 o                         
 -30   2   1        316.97        387.33        33.90 o                         
 -28   2   1        126.47        162.04        20.23 o                         
 -26   2   1        162.79        197.13        20.22 o                         
 -24   2   1        686.17        761.63        33.54 o                         
 -22   2   1        688.00        717.53        24.79 o                         
 -20   2   1        167.30        168.30        13.54 o                         
 -18   2   1        183.53        164.00        13.34 o                         
 -16   2   1        580.27        685.95        20.11 o                         
 -14   2   1        610.34        556.71        16.72 o                         
 -12   2   1       2924.48       3135.31        28.72 o                         
 -10   2   1        504.05        473.04        12.93 o                         
  -8   2   1       2001.37       1948.79        20.70 o                         
  -6   2   1      17702.00      16950.50        68.90 o                         
  -4   2   1     100173.46     105244.96       613.26 o                         
  -2   2   1       4699.14       4298.60        34.14 o                         
   0   2   1       6530.87       6171.18        36.39 o                         
   2   2   1       7813.46       6677.08        36.95 o                         
   4   2   1        557.63        609.79        12.25 o                         
   6   2   1      56504.86      57308.64       186.35 o                         
   8   2   1       4728.93       4616.20        29.14 o                         
  10   2   1         41.14        107.83         7.21 o                         
  12   2   1        410.86        496.72        13.09 o                         
  14   2   1       4558.07       4576.27        32.94 o                         
  16   2   1        425.87        440.16        17.12 o                         
  18   2   1         74.55        115.82        12.10 o                         
  20   2   1        648.24        619.11        26.46 o                         
  22   2   1        240.03        170.43        14.02 o                         
  24   2   1          0.34        -12.60        14.85 o                         
  26   2   1        225.27        223.64        23.95 o                         
  28   2   1        176.22        189.29        25.10 o                         
  30   2   1        861.95        981.77        42.40 o                         
  32   2   1        197.64        192.37        27.50 o                         
  34   2   1         70.67         66.45        36.21 o                         
  36   2   1         57.85          1.60        30.34 o                         
  38   2   1         13.49        -32.66        43.04 o                         
  40   2   1         13.42        -54.09        44.33 o                         
 -39   3   1          0.21        -35.29        34.86 o                         
 -37   3   1         18.55        -35.50        32.63 o                         
 -35   3   1         25.78         -5.60        26.49 o                         
 -33   3   1          0.01        -38.57        28.38 o                         
 -31   3   1          5.02        -20.44        25.18 o                         
 -29   3   1         35.76          4.79        24.92 o                         
 -27   3   1        215.92        221.91        27.14 o                         
 -25   3   1          1.30         -9.21        11.99 o                         
 -23   3   1         91.06         77.72        14.14 o                         
 -21   3   1        654.61        632.45        29.51 o                         
 -19   3   1       1213.48       1244.89        33.52 o                         
 -17   3   1       1226.40       1104.53        25.12 o                         
 -15   3   1        853.07        988.28        24.38 o                         
 -13   3   1       4508.85       4588.80        40.01 o                         
 -11   3   1      12312.97      12347.69        71.53 o                         
  -9   3   1        232.98        224.07        10.71 o                         
  -7   3   1        113.80         82.47         7.52 o                         
  -5   3   1       6414.47       6261.31        40.05 o                         
  -3   3   1        837.55        830.36        16.06 o                         
  -1   3   1        955.51        984.00        17.23 o                         
   1   3   1       1236.05       1133.93        17.66 o                         
   3   3   1        333.18        427.81        12.88 o                         
   5   3   1       1390.52       1206.71        18.33 o                         
   7   3   1       6168.00       6017.38        40.43 o                         
   9   3   1       3569.00       3650.19        30.82 o                         
  11   3   1       3076.26       2891.10        28.01 o                         
  13   3   1        940.70        887.28        19.55 o                         
  15   3   1          3.17         -2.92         7.85 o                         
  17   3   1       1201.78       1217.83        24.29 o                         
  19   3   1       1752.50       1756.10        29.89 o                         
  21   3   1        206.90        218.70        17.98 o                         
  23   3   1       2504.23       2537.99        47.03 o                         
  25   3   1        672.98        640.63        35.29 o                         
  27   3   1         58.73         23.87        17.43 o                         
  29   3   1          7.93         32.89        20.55 o                         
  31   3   1         32.13          4.07        27.91 o                         
  33   3   1         13.57        -43.78        29.18 o                         
  35   3   1         76.49         77.21        33.11 o                         
  37   3   1        130.38         75.52        37.04 o                         
  39   3   1         73.38         68.55        34.52 o                         
 -38   4   1        107.53         69.64        39.29 o                         
 -36   4   1          4.37        -24.18        31.24 o                         
 -34   4   1         13.93        -18.33        31.75 o                         
 -32   4   1         24.62         19.81        28.32 o                         
 -30   4   1        255.20        296.39        37.04 o                         
 -28   4   1          7.08          3.40        22.98 o                         
 -26   4   1        247.43        254.55        30.80 o                         
 -24   4   1        146.74        139.59        20.81 o                         
 -22   4   1        110.46         93.70        21.07 o                         
 -20   4   1        852.21        841.47        27.16 o                         
 -18   4   1        181.48        162.15        18.79 o                         
 -16   4   1          3.51          8.00        11.83 o                         
 -14   4   1          9.00         -1.02        11.07 o                         
 -12   4   1       5216.61       4918.56        47.59 o                         
 -10   4   1        307.31        344.68        14.79 o                         
  -8   4   1         21.61         17.91        10.23 o                         
  -6   4   1       8196.26       8183.55        60.85 o                         
  -4   4   1        544.79        557.66        18.65 o                         
  -2   4   1        599.25        562.69        16.45 o                         
   0   4   1        596.45        585.91        16.44 o                         
   2   4   1        560.27        446.35        14.39 o                         
   4   4   1        588.42        565.41        16.35 o                         
   6   4   1       2889.41       2852.97        32.50 o                         
   8   4   1         36.02         31.29         9.52 o                         
  10   4   1        147.48        161.58        12.49 o                         
  12   4   1        195.47        119.31        11.60 o                         
  14   4   1        415.95        386.11        19.78 o                         
  16   4   1         88.33         84.32        11.60 o                         
  18   4   1        186.18        147.54        17.84 o                         
  20   4   1        238.06        219.86        19.60 o                         
  22   4   1       2346.27       2542.56        61.20 o                         
  24   4   1        411.51        322.46        23.93 o                         
  26   4   1        585.57        638.88        42.12 o                         
  28   4   1        225.83        175.61        33.49 o                         
  30   4   1         92.27         22.26        29.38 o                         
  32   4   1        206.06        193.11        36.13 o                         
  34   4   1          0.84        -40.14        26.76 o                         
  36   4   1         16.50         -7.45        31.39 o                         
  38   4   1         46.43         18.43        37.15 o                         
 -35   5   1         15.68         10.55        36.62 o                         
 -33   5   1         10.15        -21.71        31.57 o                         
 -31   5   1          5.38          1.05        32.91 o                         
 -29   5   1        174.65        161.93        34.54 o                         
 -27   5   1        190.95        140.00        30.97 o                         
 -25   5   1        225.06        252.28        34.33 o                         
 -23   5   1         80.47         55.35        25.27 o                         
 -21   5   1         23.06         34.41        17.02 o                         
 -19   5   1        449.95        496.11        26.42 o                         
 -17   5   1        339.30        362.38        24.93 o                         
 -15   5   1       1208.36       1439.92        33.79 o                         
 -13   5   1       2644.98       3037.02        42.17 o                         
 -11   5   1        207.17        210.23        16.70 o                         
  -9   5   1       1061.31       1055.96        30.69 o                         
  -7   5   1          1.83         14.66        13.10 o                         
  -5   5   1        143.79        110.91        15.34 o                         
  -3   5   1         23.85         51.48        12.71 o                         
  -1   5   1        667.30        705.95        25.49 o                         
   1   5   1         70.65         74.58        12.36 o                         
   3   5   1        268.10        272.79        16.16 o                         
   5   5   1         40.64         39.83        10.38 o                         
   7   5   1        360.61        412.44        18.37 o                         
   9   5   1         14.01         10.25         9.89 o                         
  11   5   1         32.93         48.62        11.50 o                         
  13   5   1        330.28        339.82        18.68 o                         
  15   5   1       1660.31       1976.85        38.54 o                         
  17   5   1        387.30        364.66        24.19 o                         
  19   5   1          1.98          3.79        13.45 o                         
  21   5   1       1153.97       1077.67        41.67 o                         
  23   5   1        180.66        210.20        32.12 o                         
  25   5   1         13.61         -0.18        27.28 o                         
  27   5   1        109.29        111.19        29.33 o                         
  29   5   1         97.34         60.69        28.31 o                         
  31   5   1        113.50         68.66        30.22 o                         
  33   5   1          2.27         -7.20        32.11 o                         
  35   5   1         23.38        -46.25        35.36 o                         
 -34   6   1         91.39         74.27        42.33 o                         
 -32   6   1         10.92        -10.43        36.24 o                         
 -30   6   1         13.55        -34.69        32.46 o                         
 -28   6   1          0.02         -6.99        33.22 o                         
 -26   6   1          7.89          4.31        26.22 o                         
 -24   6   1         15.60        -36.02        25.84 o                         
 -22   6   1        160.76        159.89        30.17 o                         
 -20   6   1        573.49        507.52        38.88 o                         
 -18   6   1        213.42        213.77        31.16 o                         
 -16   6   1       1079.42       1026.99        53.68 o                         
 -14   6   1          0.49          5.73        16.06 o                         
 -12   6   1        516.53        633.87        31.76 o                         
 -10   6   1          5.25          5.72        15.49 o                         
  -8   6   1         53.74         37.39        15.73 o                         
  -6   6   1        637.38        655.21        28.30 o                         
  -4   6   1        811.27        931.95        29.45 o                         
  -2   6   1         85.26         84.71        15.51 o                         
   0   6   1        240.69        218.22        18.50 o                         
   2   6   1        103.46         92.40        14.46 o                         
   4   6   1         81.79         83.79        10.76 o                         
   6   6   1        148.38        143.07        13.06 o                         
   8   6   1         13.55         13.50        10.47 o                         
  10   6   1          0.02        -13.63         9.09 o                         
  12   6   1         11.09          8.12        12.86 o                         
  14   6   1        127.73        117.10        16.46 o                         
  16   6   1        554.90        640.81        33.32 o                         
  18   6   1        104.92        126.64        28.28 o                         
  20   6   1        186.27        272.31        34.77 o                         
  22   6   1        112.70         91.64        29.30 o                         
  24   6   1         74.54         31.31        29.42 o                         
  26   6   1         70.84         92.63        35.32 o                         
  28   6   1         43.28         10.82        31.59 o                         
  30   6   1         17.01         32.02        38.11 o                         
  32   6   1        131.31         71.45        39.60 o                         
  34   6   1         20.85          3.26        44.43 o                         
 -29   7   1          2.93         24.17        34.66 o                         
 -27   7   1          0.38         52.35        34.63 o                         
 -25   7   1         41.94         40.67        33.25 o                         
 -23   7   1          5.24         20.63        30.99 o                         
 -21   7   1        807.82        922.64        94.32 o                         
 -19   7   1          1.75        -30.15        28.60 o                         
 -17   7   1        864.21        921.21        71.36 o                         
 -15   7   1         52.01         60.74        25.09 o                         
 -13   7   1        460.59        424.68        32.20 o                         
 -11   7   1        246.82        263.21        28.53 o                         
  -9   7   1         10.25         -5.39        19.91 o                         
  -7   7   1         60.62         84.77        19.42 o                         
  -5   7   1         86.16        107.63        19.55 o                         
  -3   7   1        122.45         93.09        17.94 o                         
  -1   7   1        334.22        335.86        26.48 o                         
   1   7   1          0.02        -18.85        12.57 o                         
   3   7   1        122.24        100.20        22.92 o                         
   5   7   1         50.58         30.66        16.38 o                         
   7   7   1          2.70         15.80        17.35 o                         
   9   7   1         16.92          4.86        17.50 o                         
  11   7   1         39.95         41.97        19.12 o                         
  13   7   1        289.71        279.63        26.93 o                         
  15   7   1        589.60        563.92        33.74 o                         
  17   7   1          0.90        -21.98        25.22 o                         
  19   7   1         56.68         20.15        29.61 o                         
  21   7   1         25.83        -42.34        29.96 o                         
  23   7   1        169.61        172.67        38.09 o                         
  25   7   1        188.51        179.43        39.27 o                         
  27   7   1          0.80         27.64        33.85 o                         
  29   7   1          0.48         -2.09        41.67 o                         
 -26   8   1         35.07         46.52        36.66 o                         
 -24   8   1         29.91        -43.90        57.63 o                         
 -22   8   1         91.70         86.27        38.52 o                         
 -20   8   1         82.19         13.56        34.95 o                         
 -18   8   1         15.14         15.33        32.84 o                         
 -16   8   1          1.18        -18.54        23.46 o                         
 -14   8   1          1.32        -26.66        19.86 o                         
 -12   8   1          9.58         45.39        23.57 o                         
 -10   8   1         13.89        -14.33        35.58 o                         
  -8   8   1          0.52        -23.75        24.73 o                         
  -6   8   1        118.60        124.04        27.53 o                         
  -4   8   1          5.95         13.87        24.15 o                         
  -2   8   1         20.27         -1.52        22.76 o                         
   0   8   1        294.89        267.34        31.92 o                         
   2   8   1          0.33          8.89        23.57 o                         
   4   8   1        111.91         99.32        28.13 o                         
   6   8   1         73.11         63.09        28.75 o                         
   8   8   1         11.83         49.11        27.97 o                         
  10   8   1         26.35         44.91        27.14 o                         
  12   8   1        265.53        254.64        36.21 o                         
  14   8   1         58.19         73.62        29.67 o                         
  16   8   1          3.62        -18.71        26.81 o                         
  18   8   1          5.39          9.56        35.32 o                         
  20   8   1          0.82         -0.96        31.46 o                         
  22   8   1          9.35        -36.86        34.05 o                         
  24   8   1         44.98          3.38        40.77 o                         
  26   8   1          0.07        -51.99        34.66 o                         
 -19   9   1         22.40         12.32        39.73 o                         
 -17   9   1         32.57         37.81        35.29 o                         
 -15   9   1          5.19         -8.47        28.00 o                         
 -13   9   1         89.45         43.07        30.18 o                         
 -11   9   1        249.84        252.00        41.88 o                         
  -9   9   1         24.72         20.25        28.01 o                         
  -7   9   1        156.42        160.38        35.55 o                         
  -5   9   1        551.10        614.28        48.64 o                         
  -3   9   1          9.02         45.84        30.54 o                         
  -1   9   1        311.07        410.70        43.48 o                         
   1   9   1        410.64        468.00        42.97 o                         
   3   9   1          0.81        -14.77        22.57 o                         
   5   9   1         98.32        155.70        36.36 o                         
   7   9   1        395.83        530.64        47.10 o                         
   9   9   1         96.64         64.38        30.07 o                         
  11   9   1          6.31        -20.49        27.81 o                         
  13   9   1          0.73        -40.47        29.21 o                         
  15   9   1         39.14         34.14        30.78 o                         
  17   9   1         22.31         13.17        37.38 o                         
  19   9   1          7.44        -29.86        34.47 o                         
  -8  10   1         64.46         50.22        35.57 o                         
  -6  10   1        246.91        220.42        43.33 o                         
  -4  10   1        165.56        158.98        36.72 o                         
  -2  10   1         35.14         77.54        30.10 o                         
   0  10   1         27.22         26.08        32.64 o                         
   2  10   1         67.69         44.19        30.12 o                         
   4  10   1          4.84         -5.86        24.15 o                         
   6  10   1         93.60         74.39        31.16 o                         
   8  10   1         37.45         10.63        34.39 o                         
 -40   0   2          3.05        -23.19        37.53 o                         
 -38   0   2        387.51        381.97        49.71 o                         
 -36   0   2        365.59        390.86        47.64 o                         
 -34   0   2        406.51        454.84        47.80 o                         
 -32   0   2         20.00         -5.52        36.37 o                         
 -30   0   2         18.65        -30.89        34.37 o                         
 -28   0   2        904.65        852.18        47.71 o                         
 -26   0   2       1260.96       1363.38        60.16 o                         
 -24   0   2         21.44          4.89        15.49 o                         
 -22   0   2        767.57        727.28        39.18 o                         
 -20   0   2       2763.31       3002.25        59.10 o                         
 -18   0   2       3663.62       3725.95        62.82 o                         
 -16   0   2       1603.45       1589.61        29.91 o                         
 -14   0   2       1107.78       1275.00        24.22 o                         
 -12   0   2       1443.61       1451.63        24.00 o                         
 -10   0   2       6630.71       6385.06        53.68 o                         
  -8   0   2       6133.65       5376.40        48.59 o                         
  -6   0   2       8459.92       8291.25        61.87 o                         
  -4   0   2      11779.58      10446.42        72.09 o                         
  -2   0   2       6866.84       6088.83        46.64 o                         
   0   0   2      13925.99      13057.25        74.36 o                         
   2   0   2     138634.64     153359.66      1633.14 o                         
   4   0   2      32231.28      29811.38       143.39 o                         
   6   0   2       1105.41       1102.54        21.76 o                         
   8   0   2       1227.30       1210.38        22.02 o                         
  10   0   2       2105.38       1805.26        28.16 o                         
  12   0   2       1880.19       1848.21        30.36 o                         
  14   0   2        776.21        783.76        20.73 o                         
  16   0   2       7812.95       8210.09        71.39 o                         
  18   0   2       1214.70       1139.00        38.63 o                         
  20   0   2        624.80        692.74        30.96 o                         
  22   0   2       1961.97       2016.94        54.40 o                         
  24   0   2       1137.75       1208.97        48.65 o                         
  26   0   2          3.61         17.39        10.62 o                         
  28   0   2         79.77        110.18        21.78 o                         
  30   0   2        197.26        213.64        29.18 o                         
  32   0   2        815.00        889.63        56.57 o                         
  34   0   2         41.48         35.77        44.27 o                         
  36   0   2        958.03        919.98        98.37 o                         
  38   0   2         44.45          5.23        44.91 o                         
  40   0   2          9.32        -46.59        73.09 o                         
 -41   1   2         21.40          9.43        38.04 o                         
 -39   1   2          4.73        -24.66        32.87 o                         
 -37   1   2        223.59        194.16        33.89 o                         
 -35   1   2        309.35        302.29        36.75 o                         
 -33   1   2         23.36         18.75        27.17 o                         
 -31   1   2        302.56        309.26        32.35 o                         
 -29   1   2        474.81        482.08        32.53 o                         
 -27   1   2        129.20        138.70        23.21 o                         
 -25   1   2         71.28         43.78        16.73 o                         
 -23   1   2        839.32        898.53        30.66 o                         
 -21   1   2        401.60        352.53        19.46 o                         
 -19   1   2       1082.83       1212.67        26.49 o                         
 -17   1   2        264.75        254.03        13.31 o                         
 -15   1   2       2414.33       2544.86        27.63 o                         
 -13   1   2       3017.01       3174.08        27.53 o                         
 -11   1   2        253.82        289.48        10.35 o                         
  -9   1   2        968.28        910.00        14.39 o                         
  -7   1   2       1090.64       1179.15        15.73 o                         
  -5   1   2         65.87        103.73         7.58 o                         
  -3   1   2       2684.56       2374.28        20.20 o                         
  -1   1   2       1731.40       1755.07        13.28 o                         
   1   1   2      28355.63      27701.47        89.91 o                         
   3   1   2       1162.20       1066.59        12.41 o                         
   5   1   2      13300.22      12748.63        49.33 o                         
   7   1   2      19293.50      19039.42        74.98 o                         
   9   1   2       2346.08       2254.97        19.67 o                         
  11   1   2       1008.30       1029.78        15.29 o                         
  13   1   2        817.63        746.56        15.08 o                         
  15   1   2       1915.15       1960.61        24.35 o                         
  17   1   2        210.84        211.84        12.38 o                         
  19   1   2       2495.08       2572.18        40.40 o                         
  21   1   2         23.62         17.94        11.64 o                         
  23   1   2        222.29        212.16        18.88 o                         
  25   1   2         14.41         25.24        15.16 o                         
  27   1   2         99.85         87.73        16.67 o                         
  29   1   2        678.76        686.85        32.27 o                         
  31   1   2        233.53        239.63        21.63 o                         
  33   1   2        211.57        203.87        30.77 o                         
  35   1   2         17.74        -20.56        26.15 o                         
  37   1   2         61.98         40.02        31.15 o                         
  39   1   2         62.92        139.73        40.54 o                         
  41   1   2          2.92        -41.18        35.91 o                         
 -40   2   2         32.72         19.95        43.04 o                         
 -38   2   2          0.17          9.29        33.61 o                         
 -36   2   2         61.70         67.72        31.26 o                         
 -34   2   2         28.34         25.99        29.79 o                         
 -32   2   2        424.13        441.12        38.88 o                         
 -30   2   2        399.72        441.91        34.97 o                         
 -28   2   2          0.91          1.61        21.32 o                         
 -26   2   2        283.40        254.32        27.37 o                         
 -24   2   2        115.58        127.22        12.22 o                         
 -22   2   2        154.76        141.51        15.18 o                         
 -20   2   2        185.09        174.79        15.00 o                         
 -18   2   2        390.69        372.72        22.27 o                         
 -16   2   2        222.93        241.55        12.01 o                         
 -14   2   2        472.12        533.80        15.19 o                         
 -12   2   2       6076.82       6153.70        41.59 o                         
 -10   2   2        238.46        300.62        10.87 o                         
  -8   2   2       2029.34       2013.91        21.77 o                         
  -6   2   2        790.20        819.66        14.35 o                         
  -4   2   2       7245.81       6514.71        35.58 o                         
  -2   2   2       1376.48       1379.10        14.76 o                         
   0   2   2       6692.43       6203.85        34.23 o                         
   2   2   2       3129.33       2724.26        24.03 o                         
   4   2   2       8709.22       7935.18        42.82 o                         
   6   2   2      33981.43      33480.63       117.35 o                         
   8   2   2      21664.51      20620.05        88.32 o                         
  10   2   2         34.79         14.65         6.78 o                         
  12   2   2        227.36        197.41         9.44 o                         
  14   2   2       1017.53        945.45        18.79 o                         
  16   2   2       6597.66       6482.44        46.32 o                         
  18   2   2       1918.88       2069.32        33.18 o                         
  20   2   2        285.68        303.34        18.14 o                         
  22   2   2        121.73        113.52        15.32 o                         
  24   2   2        560.21        638.97        27.99 o                         
  26   2   2        164.36        149.66        17.93 o                         
  28   2   2       2000.67       2250.37        51.02 o                         
  30   2   2          9.48         33.12        21.82 o                         
  32   2   2         85.74         57.36        27.82 o                         
  34   2   2        251.14        309.74        50.17 o                         
  36   2   2        148.06        107.92        34.20 o                         
  38   2   2         35.08        -10.42        31.12 o                         
  40   2   2          4.49        -18.74        36.12 o                         
 -39   3   2          0.65         29.75        39.27 o                         
 -37   3   2         41.94         27.47        34.19 o                         
 -35   3   2         13.32          7.17        29.79 o                         
 -33   3   2          1.82        -25.42        24.61 o                         
 -31   3   2        119.23        105.87        28.34 o                         
 -29   3   2        386.53        360.71        32.87 o                         
 -27   3   2         99.60         67.76        22.44 o                         
 -25   3   2        164.50        176.46        20.79 o                         
 -23   3   2        725.41        711.70        30.21 o                         
 -21   3   2        163.78        235.01        19.38 o                         
 -19   3   2       1594.75       1593.96        33.61 o                         
 -17   3   2        815.93        989.09        23.00 o                         
 -15   3   2          0.14        -10.44         9.74 o                         
 -13   3   2          0.12          1.55         8.16 o                         
 -11   3   2       3743.31       4061.56        37.48 o                         
  -9   3   2        760.21        787.78        16.46 o                         
  -7   3   2          6.97         15.97         4.88 o                         
  -5   3   2         10.41         11.56         5.99 o                         
  -3   3   2       1334.31       1129.56        16.20 o                         
  -1   3   2       3448.29       3534.12        29.26 o                         
   1   3   2        181.74        173.41        10.31 o                         
   3   3   2        508.37        470.41        13.62 o                         
   5   3   2      10219.25      10105.33        56.74 o                         
   7   3   2       1118.21       1228.90        19.21 o                         
   9   3   2       1468.65       1441.98        20.66 o                         
  11   3   2      13111.56      13644.18        82.35 o                         
  13   3   2       2549.40       2597.52        36.16 o                         
  15   3   2         86.43         67.01        11.20 o                         
  17   3   2        958.79       1007.00        25.08 o                         
  19   3   2       1133.26       1142.99        28.49 o                         
  21   3   2         65.17         79.00        15.08 o                         
  23   3   2        668.02        647.62        30.43 o                         
  25   3   2         55.98         52.11        10.47 o                         
  27   3   2       2578.26       2672.39        51.39 o                         
  29   3   2          0.03          8.25        24.56 o                         
  31   3   2          3.41        -36.50        24.33 o                         
  33   3   2         79.06         60.66        31.79 o                         
  35   3   2        131.35        125.98        36.32 o                         
  37   3   2          4.05        -16.04        30.51 o                         
  39   3   2        102.81         89.75        40.18 o                         
 -38   4   2          1.57        -45.82        42.01 o                         
 -36   4   2          1.94        -50.60        33.73 o                         
 -34   4   2         22.97          4.21        32.79 o                         
 -32   4   2         81.52         47.28        30.60 o                         
 -30   4   2         61.97        108.37        33.55 o                         
 -28   4   2       1097.18       1109.09        51.64 o                         
 -26   4   2         49.56         23.51        24.48 o                         
 -24   4   2         38.10         26.17        19.79 o                         
 -22   4   2        100.42         99.70        21.92 o                         
 -20   4   2         20.49          0.34         8.40 o                         
 -18   4   2          4.36         -1.73        11.62 o                         
 -16   4   2         77.02         56.93        15.83 o                         
 -14   4   2          2.52         13.93        11.59 o                         
 -12   4   2       1783.84       1898.11        35.28 o                         
 -10   4   2        283.80        199.86        13.84 o                         
  -8   4   2       8602.76       8964.15        69.11 o                         
  -6   4   2       2629.20       2541.83        33.33 o                         
  -4   4   2         28.82          4.21         8.53 o                         
  -2   4   2        136.28        155.30        11.87 o                         
   0   4   2       1086.75        916.75        20.04 o                         
   2   4   2        383.22        367.71        17.12 o                         
   4   4   2         89.48         69.51        11.31 o                         
   6   4   2         79.30         87.21        10.90 o                         
   8   4   2       2053.26       2046.91        31.04 o                         
  10   4   2       4228.52       4215.51        44.58 o                         
  12   4   2       2143.89       2072.20        33.36 o                         
  14   4   2        193.95        176.16        17.23 o                         
  16   4   2         92.11         68.51        15.24 o                         
  18   4   2         13.95          7.67        13.32 o                         
  20   4   2        206.51        181.41        21.21 o                         
  22   4   2       1768.23       1847.94        51.39 o                         
  24   4   2         65.99         80.12        25.62 o                         
  26   4   2        620.33        641.01        43.40 o                         
  28   4   2         27.32         47.82        24.90 o                         
  30   4   2        135.63        122.84        33.99 o                         
  32   4   2         13.43         21.16        27.30 o                         
  34   4   2         19.83         23.65        31.91 o                         
  36   4   2          1.57        -25.77        29.00 o                         
  38   4   2         10.29        -50.99        41.90 o                         
 -35   5   2         14.23        -13.98        48.21 o                         
 -33   5   2         13.52        -37.76        27.90 o                         
 -31   5   2          5.11        -12.66        32.22 o                         
 -29   5   2         18.59         -8.32        28.27 o                         
 -27   5   2         58.50         33.14        29.57 o                         
 -25   5   2          2.61        -35.89        23.93 o                         
 -23   5   2         10.40        -37.27        24.85 o                         
 -21   5   2        210.35        230.48        24.11 o                         
 -19   5   2          0.00         -4.52        13.72 o                         
 -17   5   2        451.68        494.31        32.30 o                         
 -15   5   2       1579.88       1770.54        40.37 o                         
 -13   5   2         40.44         52.75        15.46 o                         
 -11   5   2       1123.90       1194.97        30.34 o                         
  -9   5   2        192.79        192.65        18.67 o                         
  -7   5   2        529.76        556.14        24.02 o                         
  -5   5   2       3420.96       3510.60        44.94 o                         
  -3   5   2        357.20        334.98        17.70 o                         
  -1   5   2          7.51         -3.12        10.74 o                         
   1   5   2        169.62        164.17        17.76 o                         
   3   5   2        561.51        539.43        24.15 o                         
   5   5   2         38.64         41.25        12.71 o                         
   7   5   2         27.98         12.34        11.06 o                         
   9   5   2         70.05         84.32        13.24 o                         
  11   5   2         62.74         66.29        14.10 o                         
  13   5   2          0.22        -17.59        11.72 o                         
  15   5   2        389.60        351.35        24.24 o                         
  17   5   2        374.33        367.48        28.51 o                         
  19   5   2       1360.31       1538.16        52.73 o                         
  21   5   2       1350.41       1540.05        60.05 o                         
  23   5   2        211.05        133.83        33.38 o                         
  25   5   2         92.18         86.61        31.31 o                         
  27   5   2          1.08         -2.75        25.80 o                         
  29   5   2          0.02          2.38        29.58 o                         
  31   5   2         43.65         22.11        30.15 o                         
  33   5   2         14.00         -7.47        31.93 o                         
  35   5   2          5.51         -6.50        33.09 o                         
 -32   6   2         20.60         23.70        36.24 o                         
 -30   6   2          4.68         16.64        33.70 o                         
 -28   6   2         18.16         25.99        30.56 o                         
 -26   6   2         47.43         28.56        29.41 o                         
 -24   6   2        207.22        190.91        32.59 o                         
 -22   6   2         13.04         -4.08        23.69 o                         
 -20   6   2          7.06        -14.03        22.67 o                         
 -18   6   2        145.09        106.07        24.68 o                         
 -16   6   2        600.32        597.12        37.76 o                         
 -14   6   2         12.40         25.95        19.01 o                         
 -12   6   2          0.19          4.51        16.31 o                         
 -10   6   2        258.35        271.60        24.90 o                         
  -8   6   2          1.58          0.84        14.49 o                         
  -6   6   2        469.55        488.56        25.27 o                         
  -4   6   2       3259.86       3449.37        49.29 o                         
  -2   6   2        104.05        112.28        16.25 o                         
   0   6   2        101.10         83.41        15.58 o                         
   2   6   2        433.24        397.71        23.93 o                         
   4   6   2        502.22        569.79        26.48 o                         
   6   6   2         36.28          9.45        11.68 o                         
   8   6   2        164.58        146.34        15.59 o                         
  10   6   2        159.27        135.62        16.26 o                         
  12   6   2         41.90         12.94        13.92 o                         
  14   6   2         92.02         63.12        18.35 o                         
  16   6   2         60.67         63.23        22.76 o                         
  18   6   2       2602.73       2699.20        91.14 o                         
  20   6   2        218.81        260.21        34.23 o                         
  22   6   2        257.06        303.30        37.02 o                         
  24   6   2        216.58        197.08        36.68 o                         
  26   6   2          1.05        -11.10        25.26 o                         
  28   6   2          5.65        -48.42        33.91 o                         
  30   6   2          6.51        -27.81        34.22 o                         
  32   6   2         64.44         54.05        37.41 o                         
 -29   7   2          6.18         26.97        38.15 o                         
 -27   7   2          1.82          9.90        34.21 o                         
 -25   7   2         16.85         11.90        33.16 o                         
 -23   7   2        398.60        409.56        44.65 o                         
 -21   7   2         59.82         23.29        32.43 o                         
 -19   7   2         85.59         61.57        43.62 o                         
 -17   7   2          6.40         14.59        29.64 o                         
 -15   7   2        512.26        506.08        38.16 o                         
 -13   7   2          0.05         27.29        24.05 o                         
 -11   7   2        896.13        874.17        42.66 o                         
  -9   7   2        285.95        210.04        27.66 o                         
  -7   7   2         40.50         24.64        20.36 o                         
  -5   7   2       1005.75       1053.86        36.47 o                         
  -3   7   2        249.87        291.73        23.67 o                         
  -1   7   2        816.56        861.08        33.38 o                         
   1   7   2        727.72        825.77        32.64 o                         
   3   7   2         13.78         15.99        14.49 o                         
   5   7   2         50.33         32.02        14.72 o                         
   7   7   2        253.55        272.83        22.69 o                         
   9   7   2        688.62        695.72        35.02 o                         
  11   7   2         66.40         43.20        19.02 o                         
  13   7   2        854.76        936.34        39.01 o                         
  15   7   2         12.68         13.86        19.07 o                         
  17   7   2        337.91        324.88        34.13 o                         
  19   7   2         42.61         54.91        29.29 o                         
  21   7   2          6.46         19.40        33.74 o                         
  23   7   2          0.03         -7.03        35.86 o                         
  25   7   2          2.88        -12.91        32.68 o                         
  27   7   2          8.80         -4.75        38.65 o                         
  29   7   2          1.45        -50.40        33.60 o                         
 -24   8   2        108.32         70.99        37.35 o                         
 -22   8   2         11.32        -21.15        34.92 o                         
 -20   8   2        314.17        205.30        36.49 o                         
 -18   8   2         41.91         14.55        35.52 o                         
 -16   8   2        248.12        206.22        29.88 o                         
 -14   8   2        260.99        213.36        29.18 o                         
 -12   8   2          0.36        -18.28        21.37 o                         
 -10   8   2         33.89         89.04        29.97 o                         
  -8   8   2        231.54        201.48        31.53 o                         
  -6   8   2        177.97        177.57        30.69 o                         
  -4   8   2         51.14         92.56        26.77 o                         
  -2   8   2        487.89        544.08        40.11 o                         
   0   8   2        111.93         96.12        27.30 o                         
   2   8   2          0.90         -3.52        22.49 o                         
   4   8   2         28.11         23.96        20.96 o                         
   6   8   2         86.81         49.01        27.66 o                         
   8   8   2         15.72          3.75        25.24 o                         
  10   8   2        603.17        642.68        44.45 o                         
  12   8   2        812.25        985.19        56.16 o                         
  14   8   2        214.37        223.06        35.67 o                         
  16   8   2        277.97        318.93        38.24 o                         
  18   8   2         22.34        -26.50        35.25 o                         
  20   8   2          7.53        -20.75        32.58 o                         
  22   8   2         22.47         -7.87        35.06 o                         
  24   8   2          7.63        -46.64        42.18 o                         
 -19   9   2          5.84         -1.57        30.03 o                         
 -17   9   2          0.71          6.18        30.33 o                         
 -15   9   2         48.14         73.80        35.96 o                         
 -13   9   2         49.50         47.64        28.02 o                         
 -11   9   2        206.30        234.02        39.02 o                         
  -9   9   2         74.80         68.21        30.87 o                         
  -7   9   2          3.13        -38.59        25.73 o                         
  -5   9   2         19.46          3.50        26.80 o                         
  -3   9   2         20.08          8.17        30.57 o                         
  -1   9   2         71.47        103.91        30.70 o                         
   1   9   2        110.06        124.61        35.60 o                         
   3   9   2        364.72        321.31        36.28 o                         
   5   9   2        181.13        217.36        34.75 o                         
   7   9   2          3.32        -22.61        26.77 o                         
   9   9   2        136.27        119.00        33.77 o                         
  11   9   2         25.93          1.30        23.85 o                         
  13   9   2         20.09         37.58        31.53 o                         
  15   9   2        101.71        116.52        35.20 o                         
  17   9   2         13.98         44.76        33.68 o                         
  19   9   2         11.05          6.97        37.76 o                         
  -6  10   2          7.22         10.48        30.93 o                         
  -4  10   2         32.42         14.17        30.24 o                         
  -2  10   2         82.74         12.29        28.82 o                         
   0  10   2         69.53         41.24        30.90 o                         
   2  10   2          0.13        -38.43        28.11 o                         
   4  10   2         17.42         25.72        30.96 o                         
   6  10   2         57.54         79.16        35.74 o                         
 -41   1   3         15.98        -11.25        30.50 o                         
 -39   1   3         40.18         38.66        32.99 o                         
 -37   1   3        147.16        189.96        59.39 o                         
 -35   1   3         52.43         43.03        30.56 o                         
 -33   1   3        486.53        538.82        49.34 o                         
 -31   1   3        329.21        329.60        43.76 o                         
 -29   1   3        369.92        314.45        36.50 o                         
 -27   1   3       1357.39       1438.92        45.78 o                         
 -25   1   3       1036.81       1036.38        37.45 o                         
 -23   1   3        292.52        301.20        15.68 o                         
 -21   1   3         65.80         76.70        11.15 o                         
 -19   1   3       1358.17       1552.80        28.49 o                         
 -17   1   3       1139.38       1180.57        23.71 o                         
 -15   1   3       6223.42       6364.55        46.01 o                         
 -13   1   3       7155.62       7501.33        47.54 o                         
 -11   1   3       1407.04       1400.45        19.91 o                         
  -9   1   3        727.12        701.82        14.51 o                         
  -7   1   3       2209.74       1920.59        22.61 o                         
  -5   1   3       1842.83       1438.37        19.58 o                         
  -3   1   3         11.64          1.79         3.77 o                         
  -1   1   3       2075.22       1843.03        17.97 o                         
   1   1   3        120.26         61.38         5.76 o                         
   3   1   3       3315.63       2879.99        23.11 o                         
   5   1   3          0.63         -3.63         4.88 o                         
   7   1   3         53.31         45.31         6.16 o                         
   9   1   3          0.09         -5.18         5.17 o                         
  11   1   3       7404.87       7894.09        39.95 o                         
  13   1   3          5.41          3.74         4.99 o                         
  15   1   3       3624.45       3811.17        36.24 o                         
  17   1   3         51.25         70.28        10.26 o                         
  19   1   3        559.35        518.10        20.47 o                         
  21   1   3        303.10        249.55        15.24 o                         
  23   1   3        165.85        209.51        15.37 o                         
  25   1   3        877.25        925.01        33.28 o                         
  27   1   3        330.01        336.92        19.61 o                         
  29   1   3         13.41         -3.65        17.27 o                         
  31   1   3          0.28          0.51        16.51 o                         
  33   1   3        499.52        509.57        39.51 o                         
  35   1   3         19.51         -4.06        28.23 o                         
  37   1   3         43.38         57.14        32.15 o                         
  39   1   3          7.17        -53.66        35.77 o                         
 -40   2   3          0.93         -7.32        39.87 o                         
 -38   2   3          2.38        -26.36        47.13 o                         
 -36   2   3          7.34        -24.04        31.20 o                         
 -34   2   3          6.98        -23.72        25.93 o                         
 -32   2   3        686.76        676.82        44.80 o                         
 -30   2   3        146.50        125.71        30.43 o                         
 -28   2   3         15.63         33.31        26.14 o                         
 -26   2   3         86.32         88.45        20.18 o                         
 -24   2   3        419.65        485.59        28.63 o                         
 -22   2   3       2448.35       2405.01        47.56 o                         
 -20   2   3        280.67        308.75        17.17 o                         
 -18   2   3        537.81        509.93        23.24 o                         
 -16   2   3          2.47         -3.58         7.84 o                         
 -14   2   3       1390.36       1699.48        25.38 o                         
 -12   2   3       4475.03       4273.33        37.32 o                         
 -10   2   3        850.65        918.40        16.52 o                         
  -8   2   3          4.98         -3.41         3.86 o                         
  -6   2   3         22.86         32.47         5.95 o                         
  -4   2   3       9202.67       8327.46        58.83 o                         
  -2   2   3        756.71        762.77        18.02 o                         
   0   2   3        215.49        209.66         8.13 o                         
   2   2   3          2.56          1.39         3.70 o                         
   4   2   3       4161.20       3965.86        29.09 o                         
   6   2   3       3588.00       3559.19        29.44 o                         
   8   2   3        169.74        160.23         7.88 o                         
  10   2   3       8037.53       7960.25        50.14 o                         
  12   2   3        182.64        204.06        12.55 o                         
  14   2   3        988.53        918.33        19.31 o                         
  16   2   3        435.42        472.12        16.95 o                         
  18   2   3         22.28         15.04        10.85 o                         
  20   2   3        765.14        846.42        19.94 o                         
  22   2   3        625.39        662.95        23.50 o                         
  24   2   3        767.78        769.15        29.84 o                         
  26   2   3         76.72         77.35        17.16 o                         
  28   2   3        270.44        224.02        22.24 o                         
  30   2   3         23.08         -2.89        25.31 o                         
  32   2   3        506.85        429.08        39.53 o                         
  34   2   3         46.05         42.64        30.60 o                         
  36   2   3         19.22         34.71        31.07 o                         
  38   2   3          2.06        -12.99        39.97 o                         
  40   2   3          0.23        -29.55        34.17 o                         
 -39   3   3         12.09        -11.77        36.93 o                         
 -37   3   3          1.68         -3.50        36.16 o                         
 -35   3   3          0.00        -44.34        30.72 o                         
 -33   3   3         71.48         26.59        29.17 o                         
 -31   3   3         17.55          9.59        24.99 o                         
 -29   3   3         70.80         48.55        25.26 o                         
 -27   3   3         66.35         16.90        21.85 o                         
 -25   3   3       1332.64       1424.31        47.07 o                         
 -23   3   3       1602.67       1693.95        40.34 o                         
 -21   3   3       2054.99       2346.36        43.87 o                         
 -19   3   3         62.76         61.10        11.15 o                         
 -17   3   3         30.09         34.09         9.57 o                         
 -15   3   3          6.14          3.63         8.91 o                         
 -13   3   3        336.42        356.33        16.24 o                         
 -11   3   3        365.34        390.57        17.34 o                         
  -9   3   3       4028.05       4135.01        40.26 o                         
  -7   3   3       1752.24       1809.48        20.51 o                         
  -5   3   3       4388.25       4692.93        35.84 o                         
  -3   3   3        112.08        115.08        12.78 o                         
  -1   3   3          3.14          4.39         5.82 o                         
   1   3   3         51.63         38.68         6.90 o                         
   3   3   3       1464.82       1417.38        23.05 o                         
   5   3   3       4062.48       4245.27        33.51 o                         
   7   3   3         10.78          1.98         6.91 o                         
   9   3   3        499.35        643.50        16.47 o                         
  11   3   3       3504.91       3499.67        38.92 o                         
  13   3   3       2482.79       2571.42        45.21 o                         
  15   3   3       2799.50       2813.87        43.27 o                         
  17   3   3        219.78        247.67        17.72 o                         
  19   3   3        358.30        299.87        25.05 o                         
  21   3   3         30.76         18.44        11.38 o                         
  23   3   3        151.70        141.54        20.60 o                         
  25   3   3        386.35        422.69        30.32 o                         
  27   3   3        933.18        903.40        44.77 o                         
  29   3   3          5.03        -33.84        23.46 o                         
  31   3   3         50.16         20.56        26.51 o                         
  33   3   3          0.03        -41.65        27.76 o                         
  35   3   3          9.28         -6.07        29.94 o                         
  37   3   3          0.20          2.25        31.40 o                         
  39   3   3         24.24        -27.85        35.09 o                         
 -38   4   3          7.80        -50.00        38.49 o                         
 -36   4   3         37.40        -21.14        36.64 o                         
 -34   4   3         80.24         74.31        35.13 o                         
 -32   4   3        114.71         52.38        28.37 o                         
 -30   4   3         11.05          7.21        25.74 o                         
 -28   4   3        111.08         90.18        28.30 o                         
 -26   4   3        290.83        190.77        28.89 o                         
 -24   4   3         19.50          5.00        19.49 o                         
 -22   4   3          6.53         -1.68         9.77 o                         
 -20   4   3         26.05         16.96        11.77 o                         
 -18   4   3        110.64        109.72        15.24 o                         
 -16   4   3         28.68         11.14        13.21 o                         
 -14   4   3         17.78         19.67        13.05 o                         
 -12   4   3          0.11         -4.06         7.51 o                         
 -10   4   3       1909.32       1834.45        29.87 o                         
  -8   4   3       1734.07       1871.81        25.99 o                         
  -6   4   3         17.15         23.42         6.74 o                         
  -4   4   3        350.24        291.57        17.90 o                         
  -2   4   3        127.72        117.90         8.95 o                         
   0   4   3          2.97        -11.32         7.94 o                         
   2   4   3        309.25        406.83        18.45 o                         
   4   4   3       1676.11       1567.38        27.34 o                         
   6   4   3         97.00        104.81        12.83 o                         
   8   4   3        103.10        115.33        11.32 o                         
  10   4   3       5593.81       5409.77        51.10 o                         
  12   4   3       2925.99       3030.13        38.26 o                         
  14   4   3       2002.20       1809.15        43.85 o                         
  16   4   3         76.78         66.68        16.24 o                         
  18   4   3        539.71        541.22        29.57 o                         
  20   4   3        184.67        148.00        20.85 o                         
  22   4   3        546.57        557.74        33.25 o                         
  24   4   3        303.17        243.32        33.82 o                         
  26   4   3         45.73         33.23        24.91 o                         
  28   4   3        267.28        258.25        33.70 o                         
  30   4   3        113.13         52.41        30.94 o                         
  32   4   3         12.89         11.62        27.40 o                         
  34   4   3         11.71         16.08        31.63 o                         
  36   4   3         39.90         19.55        33.69 o                         
 -35   5   3        230.33        224.83        49.20 o                         
 -33   5   3          0.30        -57.81        38.54 o                         
 -31   5   3         41.48         23.58        32.60 o                         
 -29   5   3         22.66        -22.95        26.19 o                         
 -27   5   3          1.78        -32.36        24.61 o                         
 -25   5   3         34.38         70.40        27.19 o                         
 -23   5   3       1218.41       1142.67        52.83 o                         
 -21   5   3          0.57        -21.11        14.07 o                         
 -19   5   3        305.21        285.47        24.03 o                         
 -17   5   3         18.58         -7.14        16.90 o                         
 -15   5   3        503.40        478.04        25.79 o                         
 -13   5   3        816.17        872.87        33.14 o                         
 -11   5   3        278.62        325.07        19.94 o                         
  -9   5   3        703.87        623.79        21.82 o                         
  -7   5   3       1458.81       1358.76        29.13 o                         
  -5   5   3        161.23        128.38        12.23 o                         
  -3   5   3         52.96         30.69         7.67 o                         
  -1   5   3       1180.77       1178.41        23.10 o                         
   1   5   3       1035.89       1101.71        25.76 o                         
   3   5   3        479.19        443.06        21.24 o                         
   5   5   3         16.95         20.69        12.84 o                         
   7   5   3        734.88        711.83        35.26 o                         
   9   5   3        698.88        639.43        25.55 o                         
  11   5   3       1183.12       1206.72        30.46 o                         
  13   5   3          3.69          1.79        12.15 o                         
  15   5   3        148.54        109.57        21.10 o                         
  17   5   3        164.16        159.53        24.60 o                         
  19   5   3        428.86        474.74        38.69 o                         
  21   5   3          4.66         49.99        27.18 o                         
  23   5   3        832.70        844.45        51.50 o                         
  25   5   3          0.26         13.53        28.16 o                         
  27   5   3          1.99         11.87        26.63 o                         
  29   5   3        172.87        154.64        36.74 o                         
  31   5   3         20.18         32.83        29.80 o                         
  33   5   3          0.02        -11.45        33.50 o                         
  35   5   3         35.47        -48.13        32.09 o                         
 -32   6   3        170.48         96.82        43.89 o                         
 -30   6   3          4.12        -34.23        29.77 o                         
 -28   6   3          7.75        -35.94        33.27 o                         
 -26   6   3         26.96         39.45        31.60 o                         
 -24   6   3         87.21         17.26        28.99 o                         
 -22   6   3        111.81         56.05        27.54 o                         
 -20   6   3         82.20        113.92        26.91 o                         
 -18   6   3        475.07        393.50        33.09 o                         
 -16   6   3         21.44        -16.69        24.08 o                         
 -14   6   3        361.58        350.27        35.25 o                         
 -12   6   3          0.11        -13.52        16.04 o                         
 -10   6   3        914.88        968.45        31.11 o                         
  -8   6   3         21.22         -9.86        13.42 o                         
  -6   6   3        132.67        121.99        16.04 o                         
  -4   6   3          1.36          4.54        12.77 o                         
  -2   6   3        157.60        150.47        16.43 o                         
   0   6   3        811.65        831.74        31.33 o                         
   2   6   3        454.64        476.96        22.80 o                         
   4   6   3          7.17         26.98        13.80 o                         
   6   6   3         57.15         46.11        14.73 o                         
   8   6   3        802.79        792.02        28.70 o                         
  10   6   3       1033.07       1081.74        31.56 o                         
  12   6   3          6.67         -4.37        14.49 o                         
  14   6   3          1.09          5.22        15.37 o                         
  16   6   3        995.85       1092.88        51.61 o                         
  18   6   3        247.46        229.39        33.13 o                         
  20   6   3         16.84          5.84        26.19 o                         
  22   6   3        125.92        111.83        34.75 o                         
  24   6   3         22.35          6.59        27.49 o                         
  26   6   3         55.53         53.62        30.73 o                         
  28   6   3        107.04         88.39        33.23 o                         
  30   6   3         10.04         -0.65        40.08 o                         
  32   6   3          4.00        -34.09        34.51 o                         
 -29   7   3          3.30          2.46        35.40 o                         
 -27   7   3         28.13         11.33        34.31 o                         
 -25   7   3         17.78         26.50        32.73 o                         
 -23   7   3         24.37         26.19        30.10 o                         
 -21   7   3         77.77         16.81        30.15 o                         
 -19   7   3        259.17        259.44        36.41 o                         
 -17   7   3         23.25        -12.33        25.90 o                         
 -15   7   3        968.05       1023.33        49.04 o                         
 -13   7   3         35.00          8.60        24.89 o                         
 -11   7   3         41.66         34.43        21.09 o                         
  -9   7   3          0.17         -0.79        19.27 o                         
  -7   7   3        686.62        754.54        37.40 o                         
  -5   7   3        142.30        129.54        20.15 o                         
  -3   7   3          7.42         -4.78        13.34 o                         
  -1   7   3         60.43         10.27        12.75 o                         
   1   7   3       1010.00       1007.69        40.59 o                         
   3   7   3         18.96         59.07        17.99 o                         
   5   7   3        421.84        379.10        34.76 o                         
   7   7   3        767.28        803.43        40.48 o                         
   9   7   3        322.07        323.42        31.02 o                         
  11   7   3         10.84         19.67        20.98 o                         
  13   7   3          7.17         52.42        20.01 o                         
  15   7   3       1260.58       1382.17        55.99 o                         
  17   7   3         59.55         69.84        27.00 o                         
  19   7   3         46.40         14.14        26.07 o                         
  21   7   3          0.09         -4.56        31.82 o                         
  23   7   3         11.52         17.26        34.35 o                         
  25   7   3          0.72         -3.90        38.59 o                         
  27   7   3          7.14         -7.13        37.19 o                         
  29   7   3         14.24          7.68        41.53 o                         
 -24   8   3         35.04         16.92        32.66 o                         
 -22   8   3         12.13        -23.84        31.47 o                         
 -20   8   3         24.65         10.84        31.45 o                         
 -18   8   3        128.65        121.74        33.44 o                         
 -16   8   3         54.55         60.57        31.58 o                         
 -14   8   3        176.87        155.41        30.98 o                         
 -12   8   3         52.64         56.28        23.61 o                         
 -10   8   3        438.91        474.18        35.90 o                         
  -8   8   3          3.69         -4.31        19.98 o                         
  -6   8   3        107.02        122.84        28.82 o                         
  -4   8   3         22.46         13.84        23.10 o                         
  -2   8   3        169.72        134.05        28.22 o                         
   0   8   3        861.76        987.00        53.65 o                         
   2   8   3       1089.83       1121.80        73.98 o                         
   4   8   3        148.71        148.77        30.18 o                         
   6   8   3          3.30        -27.12        21.09 o                         
   8   8   3        199.30        193.70        30.15 o                         
  10   8   3          0.45         14.33        28.26 o                         
  12   8   3          0.34         17.52        28.68 o                         
  14   8   3         75.59         81.40        30.44 o                         
  16   8   3         68.59         74.33        28.86 o                         
  18   8   3          6.62        -39.82        35.09 o                         
  20   8   3          0.07        -13.69        33.47 o                         
  22   8   3          3.83         41.47        38.14 o                         
  24   8   3          6.12          4.51        37.63 o                         
 -17   9   3         99.10         66.90        34.84 o                         
 -15   9   3         20.69         54.52        29.39 o                         
 -13   9   3          1.07         -0.54        25.10 o                         
 -11   9   3        169.44        224.70        35.63 o                         
  -9   9   3        136.98        125.30        29.41 o                         
  -7   9   3         29.77        -26.31        29.67 o                         
  -5   9   3          5.45        -11.73        23.77 o                         
  -3   9   3        136.66        162.88        35.17 o                         
  -1   9   3          4.26         -3.83        27.93 o                         
   1   9   3        147.79        187.55        35.94 o                         
   3   9   3        635.64        604.98        43.86 o                         
   5   9   3        205.24        173.69        29.71 o                         
   7   9   3        217.79        211.92        35.60 o                         
   9   9   3         15.29         16.75        25.08 o                         
  11   9   3          7.01         32.24        28.21 o                         
  13   9   3         20.06          6.28        28.63 o                         
  15   9   3         73.51         21.74        45.59 o                         
  17   9   3         18.28        -43.41        29.63 o                         
  -2  10   3        103.89         97.06        33.96 o                         
   0  10   3         19.51         33.72        33.23 o                         
   2  10   3         35.70         10.96        26.23 o                         
 -40   0   4          8.62         10.34        98.26 o                         
 -38   0   4         49.32         58.03        54.67 o                         
 -36   0   4        865.90        914.46        86.10 o                         
 -34   0   4        142.82        202.53        56.89 o                         
 -32   0   4        386.45        494.19        64.49 o                         
 -30   0   4        309.09        405.61        57.68 o                         
 -28   0   4          4.16        -47.58        47.67 o                         
 -26   0   4         11.31         15.79        16.55 o                         
 -24   0   4         55.54         51.81        15.66 o                         
 -22   0   4          5.45         14.80        12.05 o                         
 -20   0   4        685.81        643.28        31.76 o                         
 -18   0   4        539.25        662.17        27.17 o                         
 -16   0   4       3145.19       3299.40        50.23 o                         
 -14   0   4       1709.62       1920.52        74.79 o                         
 -12   0   4        659.73        804.34        21.72 o                         
 -10   0   4       1353.12       1163.03        32.32 o                         
  -8   0   4      11240.98      12115.64        94.77 o                         
  -6   0   4        673.54        775.37        21.84 o                         
  -4   0   4        200.20        120.99        10.43 o                         
  -2   0   4       2460.00       2317.43        32.79 o                         
   0   0   4         17.11         20.76         8.32 o                         
   2   0   4          4.54         18.48         9.92 o                         
   4   0   4       6039.75       5140.58        48.53 o                         
   6   0   4        574.46        411.06        15.15 o                         
   8   0   4          2.05         -0.93         7.23 o                         
  10   0   4        377.88        289.01        14.83 o                         
  12   0   4       1826.50       1762.09        38.70 o                         
  14   0   4       7673.69       7682.98        80.89 o                         
  16   0   4       4531.42       4735.63        64.67 o                         
  18   0   4         56.04        112.99        19.27 o                         
  20   0   4       1354.03       1503.28        43.43 o                         
  22   0   4        649.42        670.36        44.85 o                         
  24   0   4        606.13        711.86        47.44 o                         
  26   0   4        585.69        564.31        38.66 o                         
  28   0   4        283.41        324.47        30.11 o                         
  30   0   4        387.94        459.05        73.29 o                         
  32   0   4         13.34        -21.93        24.66 o                         
  34   0   4        207.65        156.61        60.85 o                         
  36   0   4          0.09         40.54        48.60 o                         
  38   0   4        176.01         71.49        57.39 o                         
  40   0   4        251.20        218.16        70.53 o                         
 -39   1   4         22.25         22.51        40.39 o                         
 -37   1   4          0.10        -50.72        39.35 o                         
 -35   1   4        138.03        100.94        36.99 o                         
 -33   1   4         69.94         76.73        37.28 o                         
 -31   1   4        302.69        299.47        37.33 o                         
 -29   1   4        232.03        176.25        31.88 o                         
 -27   1   4        260.90        232.70        16.86 o                         
 -25   1   4         62.84         67.17        12.07 o                         
 -23   1   4         80.73         68.76        10.36 o                         
 -21   1   4        253.48        215.87        13.77 o                         
 -19   1   4        166.95        205.28        14.71 o                         
 -17   1   4        792.53       1001.79        23.29 o                         
 -15   1   4        237.77        275.73        16.79 o                         
 -13   1   4        106.34        117.76        10.93 o                         
 -11   1   4        995.40        771.78        19.06 o                         
  -9   1   4        593.09        645.14        17.29 o                         
  -7   1   4       1523.67       1373.18        20.32 o                         
  -5   1   4       1589.40       1607.69        19.93 o                         
  -3   1   4        508.02        503.04        12.60 o                         
  -1   1   4       2524.37       2468.69        22.38 o                         
   1   1   4       5148.32       4635.29        30.78 o                         
   3   1   4        721.04        857.27        13.72 o                         
   5   1   4       5151.91       4862.25        30.68 o                         
   7   1   4       3878.39       3525.74        30.46 o                         
   9   1   4         54.82         80.64         8.07 o                         
  11   1   4         76.55         85.00         7.99 o                         
  13   1   4       2781.95       3080.89        31.90 o                         
  15   1   4        213.31        230.26        11.35 o                         
  17   1   4        955.57       1115.28        23.17 o                         
  19   1   4         96.56         72.11        12.09 o                         
  21   1   4       1059.60       1219.99        33.83 o                         
  23   1   4         97.17         82.55        16.03 o                         
  25   1   4         33.99         16.39        14.67 o                         
  27   1   4        304.67        296.30        22.71 o                         
  29   1   4        234.54        221.69        21.63 o                         
  31   1   4         75.53         66.70        22.90 o                         
  33   1   4        202.40        171.71        31.77 o                         
  35   1   4         61.84         11.85        26.87 o                         
  37   1   4         15.80        -42.72        33.61 o                         
  39   1   4        179.35        130.65        61.70 o                         
 -38   2   4         22.32         -3.93        42.89 o                         
 -36   2   4          2.87        -47.05        31.37 o                         
 -34   2   4          1.94        -10.67        30.17 o                         
 -32   2   4        116.92         59.72        32.02 o                         
 -30   2   4        617.90        563.07        61.86 o                         
 -28   2   4        112.66        123.43        25.84 o                         
 -26   2   4        117.99        117.56        24.93 o                         
 -24   2   4        339.36        346.01        26.03 o                         
 -22   2   4         21.24         10.39        12.82 o                         
 -20   2   4          0.63          0.66        11.54 o                         
 -18   2   4         20.95         11.95        10.68 o                         
 -16   2   4        331.02        268.09        15.55 o                         
 -14   2   4        412.91        378.17        16.27 o                         
 -12   2   4        258.76        250.39        12.77 o                         
 -10   2   4       1333.31       1408.67        23.62 o                         
  -8   2   4         15.45         16.31         6.62 o                         
  -6   2   4       4476.69       4193.57        32.06 o                         
  -4   2   4       4665.32       4575.44        29.50 o                         
  -2   2   4       1688.70       1686.48        20.82 o                         
   0   2   4       5541.84       5637.37        34.35 o                         
   2   2   4        101.42         88.59         8.01 o                         
   4   2   4        561.01        618.05        13.80 o                         
   6   2   4        137.39         80.81         8.44 o                         
   8   2   4       5228.77       5461.04        36.12 o                         
  10   2   4        644.50        698.01        18.62 o                         
  12   2   4          3.41         -2.82         6.57 o                         
  14   2   4          1.23          1.16         8.79 o                         
  16   2   4        739.55        800.35        21.68 o                         
  18   2   4        301.27        352.89        19.76 o                         
  20   2   4        105.07        118.49        11.53 o                         
  22   2   4         71.77         70.49        13.99 o                         
  24   2   4        197.95        197.88        19.43 o                         
  26   2   4        232.97        194.57        17.69 o                         
  28   2   4         73.74         72.68        23.88 o                         
  30   2   4        122.01         87.85        25.07 o                         
  32   2   4         75.07         34.79        29.93 o                         
  34   2   4        210.92        190.63        32.47 o                         
  36   2   4         82.84         22.65        28.25 o                         
  38   2   4          3.35         17.36        35.68 o                         
 -37   3   4        127.91        111.26        43.68 o                         
 -35   3   4         44.70          7.75        37.48 o                         
 -33   3   4          8.43        -15.21        28.13 o                         
 -31   3   4         24.25         31.86        32.57 o                         
 -29   3   4        183.69        124.50        29.97 o                         
 -27   3   4       1807.18       1928.20        55.41 o                         
 -25   3   4        979.96       1058.49        45.70 o                         
 -23   3   4         37.43         -0.15        18.30 o                         
 -21   3   4        777.28        775.46        30.33 o                         
 -19   3   4        187.78        168.46        17.33 o                         
 -17   3   4        288.99        238.77        17.37 o                         
 -15   3   4        249.37        240.59        20.04 o                         
 -13   3   4        103.99         95.95        12.45 o                         
 -11   3   4         96.04         95.67        10.92 o                         
  -9   3   4       3376.17       3127.99        33.08 o                         
  -7   3   4        422.69        365.35        24.85 o                         
  -5   3   4        710.96        585.31        29.00 o                         
  -3   3   4         84.91        128.71        14.30 o                         
  -1   3   4      11929.62      11938.17        82.69 o                         
   1   3   4       1596.69       1622.83        19.51 o                         
   3   3   4        209.11        203.87        11.28 o                         
   5   3   4        429.31        410.30        20.32 o                         
   7   3   4       6020.56       6417.67        51.01 o                         
   9   3   4        115.20        148.95        10.89 o                         
  11   3   4       4761.24       4764.95        44.01 o                         
  13   3   4       1624.59       1701.48        33.04 o                         
  15   3   4        629.88        570.47        26.85 o                         
  17   3   4        443.18        497.09        23.53 o                         
  19   3   4         77.32         68.40        14.32 o                         
  21   3   4         10.15         16.26        14.84 o                         
  23   3   4         56.74         62.94        20.49 o                         
  25   3   4         30.30         -7.66        20.47 o                         
  27   3   4         25.48         29.14        25.98 o                         
  29   3   4        133.62        114.73        29.12 o                         
  31   3   4          3.93         -8.26        27.31 o                         
  33   3   4         53.75         31.80        29.75 o                         
  35   3   4        228.25        194.67        39.83 o                         
  37   3   4         18.46        -20.69        32.02 o                         
 -36   4   4         54.73         20.51        34.53 o                         
 -34   4   4        161.10        174.37        41.04 o                         
 -32   4   4          0.34        -64.38        43.85 o                         
 -30   4   4        203.09        214.89        34.25 o                         
 -28   4   4        118.35        108.80        28.92 o                         
 -26   4   4       2020.27       2061.83        63.59 o                         
 -24   4   4        795.44        846.22        45.06 o                         
 -22   4   4         22.97         22.32        13.50 o                         
 -20   4   4        720.78        677.36        28.19 o                         
 -18   4   4       1886.53       2029.92        40.91 o                         
 -16   4   4        215.91        194.78        16.63 o                         
 -14   4   4        773.01        805.64        27.70 o                         
 -12   4   4        459.21        424.00        17.39 o                         
 -10   4   4        232.95        211.13        10.57 o                         
  -8   4   4       1344.12       1241.95        37.66 o                         
  -6   4   4        443.05        591.42        30.88 o                         
  -4   4   4          4.64         -2.02        16.26 o                         
  -2   4   4        600.69        591.59        32.89 o                         
   0   4   4         71.45         91.18         6.94 o                         
   2   4   4        154.55        169.21        14.55 o                         
   4   4   4       2163.75       2349.26        33.79 o                         
   6   4   4        583.22        561.52        22.50 o                         
   8   4   4       1079.41       1227.37        28.11 o                         
  10   4   4        481.14        453.71        18.60 o                         
  12   4   4       2982.49       3135.88        38.26 o                         
  14   4   4        645.17        689.59        39.45 o                         
  16   4   4         28.56         29.89        18.78 o                         
  18   4   4        610.23        653.66        36.09 o                         
  20   4   4        358.56        396.73        28.23 o                         
  22   4   4         10.13         11.38        20.98 o                         
  24   4   4       1739.50       1862.91        67.01 o                         
  26   4   4         20.45        -15.04        23.59 o                         
  28   4   4        186.61        164.74        34.69 o                         
  30   4   4         48.78         57.44        28.59 o                         
  32   4   4         28.79         30.19        32.37 o                         
  34   4   4         53.14         49.87        34.92 o                         
  36   4   4         26.10         19.62        37.08 o                         
 -35   5   4          3.87        -32.95        40.28 o                         
 -33   5   4          2.37         28.68        38.53 o                         
 -31   5   4        210.46        212.09        40.30 o                         
 -29   5   4          0.38        -43.56        29.04 o                         
 -27   5   4        175.25        154.30        32.08 o                         
 -25   5   4         16.00          4.64        24.01 o                         
 -23   5   4         67.23         71.16        27.13 o                         
 -21   5   4        952.11        902.95        61.38 o                         
 -19   5   4        706.17        825.52        41.57 o                         
 -17   5   4        480.08        452.65        28.08 o                         
 -15   5   4        264.57        254.34        19.74 o                         
 -13   5   4         16.27          3.98        10.69 o                         
 -11   5   4        551.29        494.23        18.13 o                         
  -9   5   4          4.84         -3.91         9.21 o                         
  -7   5   4       1390.30       1323.49        26.60 o                         
  -5   5   4       1772.13       1758.11        37.80 o                         
  -3   5   4        637.99        630.87        18.10 o                         
  -1   5   4        206.95        217.40         9.83 o                         
   1   5   4        341.93        302.49        14.94 o                         
   3   5   4       1074.03       1127.69        26.37 o                         
   5   5   4       1295.65       1216.51        31.14 o                         
   7   5   4        116.06        122.22        16.46 o                         
   9   5   4        455.66        420.60        20.94 o                         
  11   5   4        363.40        455.90        22.84 o                         
  13   5   4        121.59        106.05        14.75 o                         
  15   5   4       1708.12       1773.41        70.36 o                         
  17   5   4       2518.95       2753.19        63.21 o                         
  19   5   4       1218.56       1426.50        51.75 o                         
  21   5   4        725.57        775.24        44.04 o                         
  23   5   4        390.44        404.70        41.90 o                         
  25   5   4        101.49         84.15        29.18 o                         
  27   5   4         62.90         37.69        30.07 o                         
  29   5   4         59.10         -9.35        35.03 o                         
  31   5   4         45.74         13.76        31.77 o                         
  33   5   4          0.15        -43.95        33.67 o                         
 -32   6   4          0.23        -14.07        37.93 o                         
 -30   6   4         13.79        -28.34        44.06 o                         
 -28   6   4         53.82         38.93        38.22 o                         
 -26   6   4         31.52         21.57        31.54 o                         
 -24   6   4         62.82         78.12        44.56 o                         
 -22   6   4        155.57        134.94        31.51 o                         
 -20   6   4        670.86        627.93        39.78 o                         
 -18   6   4         36.19         14.71        25.58 o                         
 -16   6   4          2.39         -9.29        18.64 o                         
 -14   6   4         48.16         30.64        16.63 o                         
 -12   6   4          5.50        -20.17        13.44 o                         
 -10   6   4          0.59         -5.59        10.65 o                         
  -8   6   4        100.12         86.12        14.25 o                         
  -6   6   4         76.51         71.76        15.56 o                         
  -4   6   4          1.94          5.55        11.08 o                         
  -2   6   4        821.37        838.91        16.46 o                         
   0   6   4          1.17         -5.46        10.53 o                         
   2   6   4          0.01          3.04        12.21 o                         
   4   6   4         13.88         -1.61        12.02 o                         
   6   6   4        929.78        909.24        41.15 o                         
   8   6   4       1132.83       1169.29        32.17 o                         
  10   6   4         14.06         -3.58        13.62 o                         
  12   6   4        186.15        152.38        20.67 o                         
  14   6   4        723.42        703.31        35.41 o                         
  16   6   4        920.64        961.44        62.38 o                         
  18   6   4         73.17         38.38        27.63 o                         
  20   6   4        261.04        276.20        36.98 o                         
  22   6   4          3.35         33.82        34.26 o                         
  24   6   4         11.13        -23.09        29.59 o                         
  26   6   4         66.09         12.85        38.46 o                         
  28   6   4          6.13        -30.80        30.91 o                         
  30   6   4         26.94         19.25        38.07 o                         
 -27   7   4          1.67          4.54        37.30 o                         
 -25   7   4         28.79        -15.08        27.61 o                         
 -23   7   4          2.50          7.88        28.35 o                         
 -21   7   4         28.46         -8.47        27.69 o                         
 -19   7   4        133.62         77.12        29.04 o                         
 -17   7   4         69.68         92.23        28.64 o                         
 -15   7   4        126.57        132.53        28.88 o                         
 -13   7   4          0.10        -14.98        21.34 o                         
 -11   7   4         18.94          3.84        18.57 o                         
  -9   7   4         91.10         76.58        28.66 o                         
  -7   7   4        393.47        430.50        28.34 o                         
  -5   7   4        577.66        654.79        32.93 o                         
  -3   7   4        124.68        130.11        19.13 o                         
  -1   7   4        243.38        209.50        21.78 o                         
   1   7   4         11.42          0.57        16.62 o                         
   3   7   4        303.55        353.10        32.72 o                         
   5   7   4        752.32        825.65        47.31 o                         
   7   7   4        571.11        597.95        41.49 o                         
   9   7   4        289.55        249.55        28.50 o                         
  11   7   4        103.04         71.65        23.12 o                         
  13   7   4         45.14         30.05        22.97 o                         
  15   7   4        272.94        289.51        33.61 o                         
  17   7   4         86.46        168.39        32.87 o                         
  19   7   4         40.47         30.63        27.54 o                         
  21   7   4        385.27        401.84        42.96 o                         
  23   7   4        203.74        212.54        39.89 o                         
  25   7   4         48.54         49.00        41.39 o                         
  27   7   4         35.32         60.84        45.66 o                         
 -22   8   4          0.03         -7.25        34.35 o                         
 -20   8   4          0.39        -41.38        27.59 o                         
 -18   8   4         94.06         48.77        30.52 o                         
 -16   8   4         48.84         44.11        27.06 o                         
 -14   8   4         22.32         22.10        28.89 o                         
 -12   8   4         14.15         16.23        22.01 o                         
 -10   8   4         28.11         33.94        19.95 o                         
  -8   8   4          3.97        -24.95        18.84 o                         
  -6   8   4         46.78         50.06        19.53 o                         
  -4   8   4         53.22         23.72        30.57 o                         
  -2   8   4         89.26         97.83        25.29 o                         
   0   8   4        159.88        163.05        28.72 o                         
   2   8   4         37.64         48.91        25.66 o                         
   4   8   4        315.30        316.42        31.85 o                         
   6   8   4        128.36        125.59        24.43 o                         
   8   8   4        259.24        292.12        37.79 o                         
  10   8   4        391.12        409.25        37.12 o                         
  12   8   4        172.92        185.79        33.16 o                         
  14   8   4         22.05          0.62        26.52 o                         
  16   8   4         48.04         30.89        31.63 o                         
  18   8   4         48.75         15.75        38.48 o                         
  20   8   4         34.85         43.81        39.90 o                         
  22   8   4         18.10         13.34        37.50 o                         
 -15   9   4         48.71         21.90        39.25 o                         
 -13   9   4         93.79         24.78        38.77 o                         
 -11   9   4         95.77         88.69        48.05 o                         
  -9   9   4         26.57        -33.56        25.06 o                         
  -7   9   4         40.20         -0.45        27.99 o                         
  -5   9   4          1.79        -11.93        32.00 o                         
  -3   9   4          0.94          5.52        25.92 o                         
  -1   9   4         11.10        -32.63        21.86 o                         
   1   9   4         58.03        106.92        29.14 o                         
   3   9   4         70.72         52.73        28.47 o                         
   5   9   4        279.09        226.71        50.09 o                         
   7   9   4        129.80        134.34        34.90 o                         
   9   9   4         58.28         95.37        31.10 o                         
  11   9   4         69.05         45.94        44.81 o                         
  13   9   4        168.88        129.63        37.88 o                         
  15   9   4         14.38         53.17        38.54 o                         
 -39   1   5         90.38        108.11        44.26 o                         
 -37   1   5          2.75         36.17        40.32 o                         
 -35   1   5          2.57        -57.59        38.39 o                         
 -33   1   5         97.02        122.52        38.43 o                         
 -31   1   5        225.46        160.23        36.36 o                         
 -29   1   5         42.72         63.57        31.18 o                         
 -27   1   5         28.64         34.47        26.31 o                         
 -25   1   5         36.89         32.03        14.31 o                         
 -23   1   5         53.66         55.29        12.31 o                         
 -21   1   5          3.49         -7.11        10.95 o                         
 -19   1   5         19.53         17.81        10.95 o                         
 -17   1   5        743.64        824.72        25.22 o                         
 -15   1   5        382.05        439.28        18.97 o                         
 -13   1   5       1179.52       1287.11        27.78 o                         
 -11   1   5       1264.00       1328.37        25.33 o                         
  -9   1   5       1001.45       1041.25        22.87 o                         
  -7   1   5          4.02          9.69         6.41 o                         
  -5   1   5      14220.56      15198.50        77.06 o                         
  -3   1   5       1659.04       1775.23        22.55 o                         
  -1   1   5       1752.06       1730.26        21.03 o                         
   1   1   5        431.84        528.24        12.94 o                         
   3   1   5       2052.58       2191.69        22.29 o                         
   5   1   5       2187.19       2017.18        21.31 o                         
   7   1   5        122.86         97.06         6.47 o                         
   9   1   5        710.97        825.12        16.73 o                         
  11   1   5       1903.95       2089.11        27.31 o                         
  13   1   5         12.04         38.05         9.48 o                         
  15   1   5         45.83         29.67        10.32 o                         
  17   1   5        145.22        182.27        13.40 o                         
  19   1   5         24.09         12.14         7.31 o                         
  21   1   5         95.48         73.98        15.38 o                         
  23   1   5         39.56         39.20        15.56 o                         
  25   1   5         11.53         12.55        15.13 o                         
  27   1   5          0.06         -8.55        15.55 o                         
  29   1   5         20.64         23.56        16.11 o                         
  31   1   5        173.45        140.14        26.02 o                         
  33   1   5          2.30        -31.98        25.15 o                         
  35   1   5          0.01          2.71        30.58 o                         
  37   1   5         10.22        -21.67        29.88 o                         
  39   1   5          0.01          7.05        36.88 o                         
 -38   2   5          0.57        -55.59        37.06 o                         
 -36   2   5         17.68        -54.17        47.73 o                         
 -34   2   5          1.87        -27.92        40.09 o                         
 -32   2   5        395.10        346.39        47.94 o                         
 -30   2   5         29.38         -8.97        32.62 o                         
 -28   2   5         24.07          4.32        23.50 o                         
 -26   2   5         23.64          5.91        16.80 o                         
 -24   2   5         52.87         47.49        16.16 o                         
 -22   2   5        510.39        548.60        26.57 o                         
 -20   2   5        120.21        125.86        14.89 o                         
 -18   2   5        609.33        543.57        21.80 o                         
 -16   2   5          5.84          6.65         9.04 o                         
 -14   2   5         78.32         80.70        10.98 o                         
 -12   2   5       2326.10       2793.68        33.78 o                         
 -10   2   5         49.65         32.64         7.29 o                         
  -8   2   5         14.28          7.20         7.89 o                         
  -6   2   5          0.66          0.61         7.64 o                         
  -4   2   5         28.18         31.30         7.18 o                         
  -2   2   5        241.60        214.92        10.97 o                         
   0   2   5       1651.50       1648.39        23.23 o                         
   2   2   5        123.66         69.09         8.00 o                         
   4   2   5       5300.04       5763.59        42.60 o                         
   6   2   5        113.39         77.82         8.98 o                         
   8   2   5        269.16        288.57        13.24 o                         
  10   2   5        897.87        870.18        21.41 o                         
  12   2   5        872.04        992.03        23.99 o                         
  14   2   5          4.40          1.25         9.23 o                         
  16   2   5         17.40          7.27         9.83 o                         
  18   2   5        185.87        253.89        17.81 o                         
  20   2   5        450.02        441.96        24.05 o                         
  22   2   5        396.54        371.02        27.95 o                         
  24   2   5         91.82         95.83        22.07 o                         
  26   2   5        217.13        227.62        23.14 o                         
  28   2   5         11.17        -17.91        16.22 o                         
  30   2   5         49.69          3.72        19.69 o                         
  32   2   5         13.34         55.27        27.50 o                         
  34   2   5          4.78        -19.45        27.76 o                         
  36   2   5         40.01        -19.45        30.75 o                         
  38   2   5         75.56         33.35        40.21 o                         
 -37   3   5         57.03         62.85        49.48 o                         
 -35   3   5         12.96         -5.61        34.20 o                         
 -33   3   5         11.81          1.80        35.22 o                         
 -31   3   5        398.52        459.57        57.40 o                         
 -29   3   5         54.99         54.16        34.82 o                         
 -27   3   5        164.33        125.84        34.50 o                         
 -25   3   5        121.65         89.48        23.15 o                         
 -23   3   5        145.92        139.77        18.60 o                         
 -21   3   5        670.31        682.64        30.79 o                         
 -19   3   5        128.32        125.76        16.12 o                         
 -17   3   5        423.11        505.92        25.22 o                         
 -15   3   5         36.64         30.77        11.50 o                         
 -13   3   5       3286.70       3389.01        42.86 o                         
 -11   3   5          8.25         16.28        10.01 o                         
  -9   3   5       1184.14       1273.26        17.74 o                         
  -7   3   5        818.44        885.34        35.90 o                         
  -5   3   5        453.56        455.93        24.66 o                         
  -3   3   5         96.66         32.16        14.29 o                         
  -1   3   5       2895.68       2970.06        32.00 o                         
   1   3   5       1094.69       1113.39        18.27 o                         
   3   3   5        702.46        754.62        19.38 o                         
   5   3   5       1514.47       1385.84        25.21 o                         
   7   3   5         15.43         -1.59         9.41 o                         
   9   3   5        154.47        225.71        16.21 o                         
  11   3   5        590.39        552.05        17.79 o                         
  13   3   5         22.06         27.73         6.42 o                         
  15   3   5         21.15          5.17        13.61 o                         
  17   3   5          6.65         -7.33        13.64 o                         
  19   3   5        339.38        340.00        20.93 o                         
  21   3   5        330.27        447.05        26.10 o                         
  23   3   5        378.96        384.95        29.09 o                         
  25   3   5        186.10        169.39        27.30 o                         
  27   3   5         17.78        -20.97        25.54 o                         
  29   3   5        178.82        110.81        28.71 o                         
  31   3   5         63.06          2.00        30.83 o                         
  33   3   5         20.56         -9.54        40.04 o                         
  35   3   5          0.77         20.69        34.23 o                         
  37   3   5         35.22        -32.95        39.54 o                         
 -36   4   5         74.42         -5.17        48.33 o                         
 -34   4   5         32.96        -54.37        36.69 o                         
 -32   4   5         72.11         88.30        35.81 o                         
 -30   4   5        104.19         78.65        32.61 o                         
 -28   4   5        181.61        230.24        38.03 o                         
 -26   4   5         10.00        -16.80        23.62 o                         
 -24   4   5        130.53         45.99        23.85 o                         
 -22   4   5        106.64         71.95        35.92 o                         
 -20   4   5         51.10         35.36        16.36 o                         
 -18   4   5        288.29        236.37        20.72 o                         
 -16   4   5        336.78        346.52        19.58 o                         
 -14   4   5       2406.06       2401.46        44.85 o                         
 -12   4   5       1777.20       1623.68        24.90 o                         
 -10   4   5        968.90        927.92        46.18 o                         
  -8   4   5        691.44        717.98        36.75 o                         
  -6   4   5        211.91        280.11        35.02 o                         
  -4   4   5        483.04        494.33        38.08 o                         
  -2   4   5         31.90          7.52        15.16 o                         
   0   4   5          0.02          0.26         8.37 o                         
   2   4   5        116.97         92.54         9.90 o                         
   4   4   5       2464.25       2736.65        33.71 o                         
   6   4   5        456.79        450.09        20.78 o                         
   8   4   5        655.31        651.66        24.24 o                         
  10   4   5        316.00        343.99        18.87 o                         
  12   4   5       2812.88       2967.59        42.57 o                         
  14   4   5        808.76        893.15        44.95 o                         
  16   4   5          6.89         -3.03        16.12 o                         
  18   4   5          5.30         13.49        18.90 o                         
  20   4   5         45.23          6.93        20.19 o                         
  22   4   5        377.62        354.51        36.12 o                         
  24   4   5        129.50        106.31        32.17 o                         
  26   4   5          0.44        -27.53        23.45 o                         
  28   4   5         12.36         33.12        28.00 o                         
  30   4   5         74.76        108.62        38.45 o                         
  32   4   5        115.84        113.45        35.05 o                         
  34   4   5          0.00         19.40        34.65 o                         
 -33   5   5         64.53         54.21        37.60 o                         
 -31   5   5          1.27        -47.95        31.97 o                         
 -29   5   5         17.10        -10.99        29.44 o                         
 -27   5   5          2.56        -34.27        32.42 o                         
 -25   5   5        152.87        147.34        32.05 o                         
 -23   5   5        724.91        693.93        40.42 o                         
 -21   5   5        796.54        745.70        37.08 o                         
 -19   5   5       1006.32       1134.92        42.90 o                         
 -17   5   5        499.43        532.77        27.01 o                         
 -15   5   5        259.94        266.67        15.96 o                         
 -13   5   5        343.92        311.30        28.29 o                         
 -11   5   5         63.86         72.00        21.75 o                         
  -9   5   5          0.11        -23.23        18.03 o                         
  -7   5   5         10.84          8.93        15.34 o                         
  -5   5   5        229.04        198.35        23.60 o                         
  -3   5   5         27.17         39.53        18.62 o                         
  -1   5   5          9.51         -6.54        15.11 o                         
   1   5   5        366.00        331.02        18.06 o                         
   3   5   5         26.51         54.51        10.23 o                         
   5   5   5        107.67         96.44        13.88 o                         
   7   5   5          0.05        -14.06        11.48 o                         
   9   5   5        100.14         85.34        15.70 o                         
  11   5   5        268.38        269.88        19.39 o                         
  13   5   5       4570.55       4611.57        69.89 o                         
  15   5   5        857.79        864.62        39.12 o                         
  17   5   5        209.46        244.49        31.02 o                         
  19   5   5       1014.60       1019.39        56.24 o                         
  21   5   5         44.50         54.06        27.00 o                         
  23   5   5        159.21        127.76        30.87 o                         
  25   5   5         71.97          6.13        30.40 o                         
  27   5   5          2.32        -33.69        32.44 o                         
  29   5   5         30.71         -5.40        31.06 o                         
  31   5   5         24.80          5.21        33.80 o                         
  33   5   5          0.14        -19.03        33.77 o                         
 -30   6   5         25.95         -7.60        39.00 o                         
 -28   6   5          2.27        -44.37        33.60 o                         
 -26   6   5         46.47         63.29        35.59 o                         
 -24   6   5          0.51         43.10        32.24 o                         
 -22   6   5         62.36        139.30        31.14 o                         
 -20   6   5         12.91         32.67        23.97 o                         
 -18   6   5        147.16        210.71        33.48 o                         
 -16   6   5          8.11          3.26        16.71 o                         
 -14   6   5         35.12         32.58        12.01 o                         
 -12   6   5        510.15        575.57        40.99 o                         
 -10   6   5        275.25        248.96        27.73 o                         
  -8   6   5        510.45        464.59        35.70 o                         
  -6   6   5        226.61        195.99        18.49 o                         
  -4   6   5       1944.05       1947.02        43.79 o                         
  -2   6   5         56.49         56.52        19.33 o                         
   0   6   5       2323.70       2287.22        51.80 o                         
   2   6   5         17.41         14.80        12.93 o                         
   4   6   5        680.64        595.92        25.99 o                         
   6   6   5       1498.20       1625.44        44.11 o                         
   8   6   5        197.63        175.45        21.53 o                         
  10   6   5          0.05         -9.10        15.63 o                         
  12   6   5          1.40         10.86        17.35 o                         
  14   6   5         26.18          2.04        19.41 o                         
  16   6   5        144.51         97.81        36.03 o                         
  18   6   5        397.38        338.50        36.50 o                         
  20   6   5          0.05         12.50        26.42 o                         
  22   6   5         13.55         -3.25        29.65 o                         
  24   6   5         52.64         46.35        33.79 o                         
  26   6   5          3.55        -20.46        31.91 o                         
  28   6   5          0.33        -50.67        33.98 o                         
  30   6   5          0.07        -44.44        34.90 o                         
 -27   7   5         67.81         43.70        38.44 o                         
 -25   7   5         16.50         27.79        31.74 o                         
 -23   7   5         32.09         25.57        32.93 o                         
 -21   7   5         95.55         56.36        27.95 o                         
 -19   7   5         42.06         40.40        23.36 o                         
 -17   7   5         66.51        153.82        36.88 o                         
 -15   7   5        494.83        599.05        60.48 o                         
 -13   7   5          0.10         38.50        33.34 o                         
 -11   7   5         73.96         60.06        28.28 o                         
  -9   7   5         31.04         23.22        22.92 o                         
  -7   7   5        558.29        586.91        41.55 o                         
  -5   7   5          8.23          5.62        19.60 o                         
  -3   7   5        624.44        767.02        48.73 o                         
  -1   7   5         83.22         87.34        17.87 o                         
   1   7   5          3.05         23.86        18.83 o                         
   3   7   5        194.98        186.06        24.62 o                         
   5   7   5        185.79        183.53        26.34 o                         
   7   7   5         55.71         24.29        22.27 o                         
   9   7   5        901.20       1010.46        45.25 o                         
  11   7   5        496.37        542.14        38.48 o                         
  13   7   5         67.18         68.89        25.24 o                         
  15   7   5         83.98         85.46        27.94 o                         
  17   7   5         76.31          3.15        34.22 o                         
  19   7   5          6.19         -8.04        29.61 o                         
  21   7   5         33.12         36.90        34.74 o                         
  23   7   5         95.06        108.61        35.63 o                         
  25   7   5         42.68          1.89        45.28 o                         
 -22   8   5         16.80        -60.88        40.59 o                         
 -20   8   5         82.51         81.17        61.12 o                         
 -18   8   5         75.72         25.76        44.87 o                         
 -16   8   5         17.02         18.09        33.06 o                         
 -14   8   5          7.39        -27.82        29.33 o                         
 -12   8   5        173.55        207.71        40.05 o                         
 -10   8   5          1.61        -15.31        23.33 o                         
  -8   8   5        113.44         89.24        29.74 o                         
  -6   8   5          1.11         -5.13        22.00 o                         
  -4   8   5          4.41         19.31        23.28 o                         
  -2   8   5        273.73        312.43        39.35 o                         
   0   8   5         32.10         40.86        23.07 o                         
   2   8   5        241.95        256.49        28.96 o                         
   4   8   5        204.15        188.03        27.72 o                         
   6   8   5         78.66        108.01        28.18 o                         
   8   8   5          3.77         14.33        23.79 o                         
  10   8   5        103.50         86.89        27.18 o                         
  12   8   5         17.54        -13.19        22.23 o                         
  14   8   5          3.42         17.71        25.79 o                         
  16   8   5         13.59         52.43        30.85 o                         
  18   8   5         71.16         50.83        38.62 o                         
  20   8   5         50.61         49.86        40.31 o                         
 -13   9   5         36.92          6.07        39.29 o                         
 -11   9   5          0.04         35.24        40.80 o                         
  -9   9   5        215.36        193.13        38.91 o                         
  -7   9   5         15.13        -11.39        27.96 o                         
  -5   9   5          5.26        -15.76        25.30 o                         
  -3   9   5         13.27         -6.26        30.21 o                         
  -1   9   5        199.96        216.55        41.76 o                         
   1   9   5         95.02         80.28        31.79 o                         
   3   9   5         81.62         63.98        45.32 o                         
   5   9   5         25.84         34.73        24.56 o                         
   7   9   5          0.94        -12.59        26.61 o                         
   9   9   5         45.40         38.24        28.66 o                         
  11   9   5          2.69        -36.77        28.15 o                         
  13   9   5          3.34          6.83        32.80 o                         
 -38   0   6          0.46        -85.13        56.75 o                         
 -36   0   6        196.20        204.44        70.77 o                         
 -34   0   6        167.02        185.92        71.17 o                         
 -32   0   6         20.99          4.92        40.31 o                         
 -30   0   6          5.75        -20.99        47.21 o                         
 -28   0   6         48.54         -9.60        36.87 o                         
 -26   0   6         16.07         18.30        23.55 o                         
 -24   0   6       3410.06       3451.68        97.29 o                         
 -22   0   6        193.79        235.12        31.36 o                         
 -20   0   6        117.74        180.63        27.05 o                         
 -18   0   6          4.59        -21.91        17.45 o                         
 -16   0   6       1075.00       1302.51        50.72 o                         
 -14   0   6         54.16         37.61        19.21 o                         
 -12   0   6        866.56        774.40        37.09 o                         
 -10   0   6       1099.88       1234.61        44.85 o                         
  -8   0   6         84.48         76.64        13.99 o                         
  -6   0   6       5030.42       5409.15        72.22 o                         
  -4   0   6        253.21        250.74        18.64 o                         
  -2   0   6       1258.42       1428.35        31.06 o                         
   0   0   6       7310.88       7835.67        73.14 o                         
   2   0   6         36.80         55.42        13.03 o                         
   4   0   6        319.44        335.27        30.55 o                         
   6   0   6        528.15        499.56        23.79 o                         
   8   0   6         87.14        106.38        19.47 o                         
  10   0   6        499.94        519.37        35.65 o                         
  12   0   6       1834.56       1797.61        35.29 o                         
  14   0   6        180.62        217.11        21.83 o                         
  16   0   6        192.01        176.64        15.59 o                         
  18   0   6       1182.38       1236.67        39.69 o                         
  20   0   6          4.05         -8.51        11.29 o                         
  22   0   6         82.07         68.75        19.99 o                         
  24   0   6         36.18         -5.67        22.22 o                         
  26   0   6        166.88        193.00        28.47 o                         
  28   0   6        107.24         86.21        25.08 o                         
  30   0   6         66.11         69.48        28.08 o                         
  32   0   6          2.76        -40.89        34.26 o                         
  34   0   6        241.73        233.34        61.16 o                         
  36   0   6          3.53        -73.52        53.20 o                         
  38   0   6         79.18         82.03        53.76 o                         
 -37   1   6          3.36        -55.41        36.94 o                         
 -35   1   6          3.43        -10.63        37.92 o                         
 -33   1   6          0.55        -19.30        39.34 o                         
 -31   1   6         97.74        140.55        45.47 o                         
 -29   1   6        367.55        386.07        43.85 o                         
 -27   1   6         24.58          0.78        20.78 o                         
 -25   1   6        427.00        454.57        27.31 o                         
 -23   1   6        388.21        307.72        20.90 o                         
 -21   1   6        571.91        614.31        26.67 o                         
 -19   1   6        450.92        421.74        25.21 o                         
 -17   1   6        113.68         74.55        12.16 o                         
 -15   1   6         69.24         53.52        11.17 o                         
 -13   1   6        100.31        123.54        13.49 o                         
 -11   1   6        417.32        390.06        20.84 o                         
  -9   1   6        395.88        388.27        19.19 o                         
  -7   1   6       6960.02       7638.12        56.73 o                         
  -5   1   6         79.67         82.38        10.12 o                         
  -3   1   6       1245.62       1271.47        22.82 o                         
  -1   1   6       1424.35       1633.20        24.22 o                         
   1   1   6       4787.74       5144.81        42.21 o                         
   3   1   6       1187.95       1199.89        20.73 o                         
   5   1   6         25.94         29.47         9.30 o                         
   7   1   6          7.94         -9.88         6.59 o                         
   9   1   6         73.83         50.59         6.95 o                         
  11   1   6          8.25          3.17         8.22 o                         
  13   1   6        595.87        610.88        20.01 o                         
  15   1   6        154.38        227.49        15.13 o                         
  17   1   6         51.71         33.65         8.68 o                         
  19   1   6        257.37        324.01        21.43 o                         
  21   1   6        128.83        188.07        17.32 o                         
  23   1   6         38.90         13.35        16.48 o                         
  25   1   6          1.74        -18.86        15.61 o                         
  27   1   6          5.58          0.22        17.00 o                         
  29   1   6        224.10        257.07        27.60 o                         
  31   1   6        255.00        259.08        32.36 o                         
  33   1   6         16.85         -2.45        29.51 o                         
  35   1   6        163.71        131.06        36.57 o                         
  37   1   6          2.92        -36.40        33.63 o                         
 -36   2   6        147.56         95.30        50.30 o                         
 -34   2   6          2.09        -17.05        37.52 o                         
 -32   2   6         10.85        -51.41        34.27 o                         
 -30   2   6        590.49        634.08        59.87 o                         
 -28   2   6        609.15        667.67        57.18 o                         
 -26   2   6        307.74        302.81        31.70 o                         
 -24   2   6        224.83        169.62        25.66 o                         
 -22   2   6        676.73        703.53        30.72 o                         
 -20   2   6        280.16        264.61        20.36 o                         
 -18   2   6        929.00        843.37        29.19 o                         
 -16   2   6         99.48         86.40        14.94 o                         
 -14   2   6        197.59        155.98        16.65 o                         
 -12   2   6         48.55         26.91        13.14 o                         
 -10   2   6        172.34        144.21        12.62 o                         
  -8   2   6       2225.19       2157.53        31.26 o                         
  -6   2   6       1862.12       1877.10        28.40 o                         
  -4   2   6         70.19         65.92         9.17 o                         
  -2   2   6       1517.49       1643.64        27.36 o                         
   0   2   6       9988.57      10857.57        73.58 o                         
   2   2   6          1.05         21.03         7.79 o                         
   4   2   6        359.66        391.10        17.55 o                         
   6   2   6       1014.03       1021.87        22.74 o                         
   8   2   6        416.26        410.87        21.49 o                         
  10   2   6         31.73          4.24         9.39 o                         
  12   2   6        768.15        764.84        33.82 o                         
  14   2   6        600.90        536.72        24.61 o                         
  16   2   6        112.94        109.20        13.68 o                         
  18   2   6        165.34        166.47        14.62 o                         
  20   2   6         18.64         16.03        13.55 o                         
  22   2   6          3.43        -14.89        16.01 o                         
  24   2   6          0.41          0.17        16.80 o                         
  26   2   6          0.13         -3.52        17.42 o                         
  28   2   6        417.07        408.53        32.18 o                         
  30   2   6        340.09        359.78        35.13 o                         
  32   2   6          6.79        -22.83        27.42 o                         
  34   2   6         20.23         -2.94        26.62 o                         
  36   2   6        172.40        154.77        37.28 o                         
 -35   3   6         81.30         80.68        39.65 o                         
 -33   3   6        144.55        141.87        43.48 o                         
 -31   3   6         41.11          9.24        35.21 o                         
 -29   3   6        124.71        144.49        40.07 o                         
 -27   3   6        116.51         72.31        33.99 o                         
 -25   3   6       1033.84       1095.40        60.00 o                         
 -23   3   6       1203.37       1325.35        54.03 o                         
 -21   3   6        337.10        321.71        23.63 o                         
 -19   3   6         15.33          6.34        13.96 o                         
 -17   3   6         11.51         -3.94        10.96 o                         
 -15   3   6       1532.98       1442.84        33.83 o                         
 -13   3   6          3.82          0.19         9.93 o                         
 -11   3   6        330.03        326.52        14.07 o                         
  -9   3   6       1586.32       1559.35        31.75 o                         
  -7   3   6        213.42        219.97        18.60 o                         
  -5   3   6       1877.16       2027.33        43.75 o                         
  -3   3   6       2321.88       2409.48        30.74 o                         
  -1   3   6         61.61         77.20         7.65 o                         
   1   3   6        754.42        795.83        18.02 o                         
   3   3   6         93.73        140.57        13.21 o                         
   5   3   6        361.76        429.21        19.54 o                         
   7   3   6        473.50        508.61        21.89 o                         
   9   3   6       2020.98       2305.40        35.26 o                         
  11   3   6         97.48        113.12        12.74 o                         
  13   3   6        223.99        262.14        16.56 o                         
  15   3   6       1443.41       1573.30        30.69 o                         
  17   3   6        178.26        219.42        21.42 o                         
  19   3   6         60.34         37.11        16.65 o                         
  21   3   6        235.25        256.18        27.56 o                         
  23   3   6        398.05        449.73        32.69 o                         
  25   3   6        168.39        117.31        23.72 o                         
  27   3   6         18.05         -1.01        22.79 o                         
  29   3   6         22.99        -22.12        21.87 o                         
  31   3   6         13.27        -27.03        25.58 o                         
  33   3   6          5.76        -17.68        28.49 o                         
  35   3   6         60.25          9.36        33.47 o                         
 -34   4   6         38.13          9.51        37.90 o                         
 -32   4   6         10.74        -26.39        34.56 o                         
 -30   4   6          0.06         -4.90        39.16 o                         
 -28   4   6          3.28        -41.02        27.35 o                         
 -26   4   6        105.72         65.50        33.68 o                         
 -24   4   6         12.00        -11.21        28.77 o                         
 -22   4   6         84.12         27.87        25.33 o                         
 -20   4   6         63.26         46.21        23.26 o                         
 -18   4   6        211.15        235.56        20.96 o                         
 -16   4   6       1143.36       1297.04        39.41 o                         
 -14   4   6        441.65        445.60        14.80 o                         
 -12   4   6         38.88         39.76        16.07 o                         
 -10   4   6         58.42         30.38        16.56 o                         
  -8   4   6        939.21        904.51        39.89 o                         
  -6   4   6          0.31        -11.93        15.53 o                         
  -4   4   6        433.45        406.35        29.94 o                         
  -2   4   6         37.72         35.64        17.29 o                         
   0   4   6        152.98        202.48        21.24 o                         
   2   4   6         69.45         50.77        10.37 o                         
   4   4   6        284.72        311.57        18.64 o                         
   6   4   6        188.06        190.29        18.43 o                         
   8   4   6        107.19        105.78        16.79 o                         
  10   4   6        430.83        430.93        19.24 o                         
  12   4   6        346.76        335.48        15.87 o                         
  14   4   6        253.49        294.31        21.61 o                         
  16   4   6          3.26         12.89        17.99 o                         
  18   4   6        731.91        723.59        43.98 o                         
  20   4   6          3.06         25.05        22.52 o                         
  22   4   6         54.77         50.10        27.20 o                         
  24   4   6         15.60        -18.50        27.25 o                         
  26   4   6         25.90         -8.22        27.62 o                         
  28   4   6         28.49          9.96        28.97 o                         
  30   4   6         75.94         62.62        32.13 o                         
  32   4   6          0.00        -30.12        35.53 o                         
  34   4   6          0.31        -47.95        40.28 o                         
 -31   5   6          4.40        -42.15        28.10 o                         
 -29   5   6        103.36         84.23        35.79 o                         
 -27   5   6         26.63        -39.13        26.09 o                         
 -25   5   6         95.20         88.87        30.18 o                         
 -23   5   6        435.15        437.19        38.70 o                         
 -21   5   6        628.92        659.50        35.33 o                         
 -19   5   6       1226.24       1306.23        44.63 o                         
 -17   5   6        747.64        791.30        28.21 o                         
 -15   5   6          0.43          9.46         8.99 o                         
 -13   5   6        914.82        863.77        50.76 o                         
 -11   5   6        721.15        765.76        46.48 o                         
  -9   5   6        293.53        224.54        27.24 o                         
  -7   5   6       1502.30       1722.56        62.96 o                         
  -5   5   6         44.32         77.17        22.44 o                         
  -3   5   6        191.42        194.23        23.05 o                         
  -1   5   6        460.08        459.28        30.71 o                         
   1   5   6        741.20        725.97        48.59 o                         
   3   5   6        109.53        147.26        10.56 o                         
   5   5   6        592.01        610.57        23.76 o                         
   7   5   6          0.67        -19.60        13.07 o                         
   9   5   6         16.85         28.63        14.10 o                         
  11   5   6        669.79        720.88        26.01 o                         
  13   5   6        362.96        288.50        18.91 o                         
  15   5   6        410.87        312.65        32.10 o                         
  17   5   6        318.40        375.46        32.63 o                         
  19   5   6        504.82        449.41        43.08 o                         
  21   5   6        461.61        505.51        52.90 o                         
  23   5   6         14.20        -12.57        26.15 o                         
  25   5   6          4.75        -40.04        26.69 o                         
  27   5   6         20.96        -23.75        32.55 o                         
  29   5   6          1.74         -6.00        38.37 o                         
  31   5   6          4.77         -8.83        36.13 o                         
 -28   6   6          0.00        -21.91        32.22 o                         
 -26   6   6          4.18          0.86        33.07 o                         
 -24   6   6         27.60         59.06        30.17 o                         
 -22   6   6        116.51        160.92        32.02 o                         
 -20   6   6        355.26        401.39        32.02 o                         
 -18   6   6       1850.80       2331.11        85.21 o                         
 -16   6   6        103.21        153.88        27.12 o                         
 -14   6   6        646.88        732.60        49.00 o                         
 -12   6   6       1706.86       1861.33        69.42 o                         
 -10   6   6        137.36        162.95        25.53 o                         
  -8   6   6        541.03        574.45        39.94 o                         
  -6   6   6         35.70         63.24        17.90 o                         
  -4   6   6        221.63        189.02        27.21 o                         
  -2   6   6        148.80        140.96        24.94 o                         
   0   6   6          4.77         -0.98        21.17 o                         
   2   6   6          0.25        -16.53        11.02 o                         
   4   6   6         41.31         16.55        18.18 o                         
   6   6   6         66.79         78.40        20.57 o                         
   8   6   6         78.29         62.96        19.32 o                         
  10   6   6        651.04        666.47        31.44 o                         
  12   6   6          3.29         -8.80        17.34 o                         
  14   6   6         77.84         88.77        21.43 o                         
  16   6   6        219.83        168.34        34.49 o                         
  18   6   6       1040.12       1019.54        59.33 o                         
  20   6   6        310.15        301.89        37.84 o                         
  22   6   6         47.75         85.19        40.84 o                         
  24   6   6        276.77        269.75        49.79 o                         
  26   6   6         25.86         72.01        36.81 o                         
  28   6   6          1.93          1.70        36.70 o                         
 -25   7   6         77.44         -1.90        41.62 o                         
 -23   7   6         22.86        -26.71        40.49 o                         
 -21   7   6         22.59         -8.64        45.78 o                         
 -19   7   6        137.25        120.97        46.25 o                         
 -17   7   6          3.31          2.44        24.76 o                         
 -15   7   6        384.10        369.52        55.00 o                         
 -13   7   6        446.46        487.13        53.86 o                         
 -11   7   6        328.22        332.44        41.52 o                         
  -9   7   6         67.78         55.85        27.39 o                         
  -7   7   6        354.52        386.87        37.73 o                         
  -5   7   6         99.16        105.98        26.67 o                         
  -3   7   6          0.11         12.11        19.83 o                         
  -1   7   6          5.98        -18.50        19.92 o                         
   1   7   6        349.20        427.61        37.23 o                         
   3   7   6          3.19         -7.81        15.68 o                         
   5   7   6        277.30        269.84        27.85 o                         
   7   7   6          2.95         13.58        19.78 o                         
   9   7   6        514.09        547.35        42.00 o                         
  11   7   6        330.14        282.84        29.49 o                         
  13   7   6          0.90         14.98        24.41 o                         
  15   7   6         11.32        -15.42        22.50 o                         
  17   7   6          6.52         -7.49        25.18 o                         
  19   7   6         43.25          6.04        30.25 o                         
  21   7   6         59.11         83.62        37.64 o                         
  23   7   6        176.67        154.50        43.33 o                         
  25   7   6        311.66        262.42        45.51 o                         
 -20   8   6          5.76        -59.74        39.82 o                         
 -18   8   6         71.96          0.90        42.02 o                         
 -16   8   6          0.05        -12.70        39.02 o                         
 -14   8   6        113.09        102.01        35.03 o                         
 -12   8   6         92.67         80.03        49.74 o                         
 -10   8   6         18.20         31.87        31.80 o                         
  -8   8   6        230.01        245.39        35.16 o                         
  -6   8   6         41.10         85.55        30.88 o                         
  -4   8   6        686.95        690.76        64.53 o                         
  -2   8   6          8.14         22.17        23.40 o                         
   0   8   6         34.56        -10.28        21.82 o                         
   2   8   6        148.72        137.90        31.92 o                         
   4   8   6         18.76         -3.82        35.86 o                         
   6   8   6          9.82         13.04        23.39 o                         
   8   8   6          0.22        -14.81        21.10 o                         
  10   8   6          1.90        -23.66        22.99 o                         
  12   8   6          8.35        -19.42        25.87 o                         
  14   8   6          0.66         13.27        29.15 o                         
  16   8   6          9.51        -25.79        30.54 o                         
  18   8   6          3.04         -5.69        28.35 o                         
  -9   9   6         82.77        118.05        41.16 o                         
  -7   9   6          4.73        -45.43        30.29 o                         
  -5   9   6         41.74        -15.03        34.76 o                         
  -3   9   6         25.50         -7.49        26.68 o                         
  -1   9   6         30.02          4.81        31.50 o                         
   1   9   6          2.15        -38.33        25.55 o                         
   3   9   6        164.60        203.60        42.76 o                         
   5   9   6         11.23        -39.28        26.72 o                         
   7   9   6          1.66        -17.24        29.87 o                         
   9   9   6          7.15         10.79        38.07 o                         
 -37   1   7         15.50        -38.77        44.87 o                         
 -35   1   7         12.23        -22.98        53.48 o                         
 -33   1   7         37.36         63.60        38.83 o                         
 -31   1   7        321.77        323.13        51.31 o                         
 -29   1   7          1.77        -38.36        28.15 o                         
 -27   1   7        452.82        461.45        35.15 o                         
 -25   1   7        515.93        515.96        32.35 o                         
 -23   1   7         45.63         13.59        21.31 o                         
 -21   1   7        321.67        299.66        23.01 o                         
 -19   1   7       1115.55       1160.66        26.63 o                         
 -17   1   7        593.64        637.98        22.80 o                         
 -15   1   7        215.64        166.96        20.14 o                         
 -13   1   7          1.68          2.65         9.37 o                         
 -11   1   7        731.51        845.66        26.41 o                         
  -9   1   7        250.07        309.75        23.19 o                         
  -7   1   7          0.33         -8.02         8.61 o                         
  -5   1   7       2834.19       3065.35        38.41 o                         
  -3   1   7       1188.87       1290.07        28.56 o                         
  -1   1   7        112.51        115.66        10.96 o                         
   1   1   7         75.13         58.07         8.31 o                         
   3   1   7        405.13        407.01        15.74 o                         
   5   1   7       3480.98       3756.39        41.94 o                         
   7   1   7        357.10        462.30        17.75 o                         
   9   1   7       3282.37       3170.84        47.67 o                         
  11   1   7         42.63         41.04        12.74 o                         
  13   1   7         18.55         12.97         9.96 o                         
  15   1   7        265.31        272.98        16.50 o                         
  17   1   7          1.14         -6.26        10.99 o                         
  19   1   7          0.60         -8.92        11.62 o                         
  21   1   7        486.77        523.21        24.64 o                         
  23   1   7        385.27        357.96        26.40 o                         
  25   1   7        235.74        249.28        26.34 o                         
  27   1   7         14.62         24.32        21.89 o                         
  29   1   7        121.74        133.22        25.15 o                         
  31   1   7        252.69        214.47        32.79 o                         
  33   1   7         11.06         -1.45        31.12 o                         
  35   1   7          0.00        -28.44        35.69 o                         
 -36   2   7         40.10         10.41        41.04 o                         
 -34   2   7         19.84          2.02        38.40 o                         
 -32   2   7         25.19        -51.47        38.52 o                         
 -30   2   7         56.18         47.56        34.90 o                         
 -28   2   7        987.15       1152.77        89.50 o                         
 -26   2   7         19.44         10.62        28.17 o                         
 -24   2   7        225.53        266.57        34.70 o                         
 -22   2   7         58.81         41.73        19.67 o                         
 -20   2   7        465.21        544.23        34.39 o                         
 -18   2   7       1190.36       1216.53        34.89 o                         
 -16   2   7        879.00        943.67        32.93 o                         
 -14   2   7         47.95         44.61        13.25 o                         
 -12   2   7         36.44         32.02        11.69 o                         
 -10   2   7          0.15         -2.31         8.44 o                         
  -8   2   7        804.61        738.67        30.20 o                         
  -6   2   7        394.27        476.45        22.82 o                         
  -4   2   7        152.99        209.32        14.34 o                         
  -2   2   7        851.99        808.67        23.55 o                         
   0   2   7        633.94        768.23        20.57 o                         
   2   2   7         91.28         88.81        11.95 o                         
   4   2   7        536.68        532.08        24.93 o                         
   6   2   7        359.61        429.03        18.43 o                         
   8   2   7       1483.35       1538.17        27.95 o                         
  10   2   7        622.45        652.01        21.64 o                         
  12   2   7        121.64        123.17        13.06 o                         
  14   2   7       1020.94       1049.35        28.06 o                         
  16   2   7          0.70         -3.36        11.44 o                         
  18   2   7        648.88        708.74        25.02 o                         
  20   2   7         81.21        101.63        16.83 o                         
  22   2   7         38.53          7.48        18.25 o                         
  24   2   7        291.45        236.80        28.25 o                         
  26   2   7         26.52         44.84        23.30 o                         
  28   2   7         31.29          2.67        21.43 o                         
  30   2   7         37.03        -14.96        21.08 o                         
  32   2   7          0.93        -53.10        38.10 o                         
  34   2   7          7.23        -11.54        29.95 o                         
 -35   3   7         28.14         18.13        54.16 o                         
 -33   3   7         77.93         32.39        44.64 o                         
 -31   3   7        116.07        157.33        42.25 o                         
 -29   3   7         43.65          3.13        35.93 o                         
 -27   3   7         20.51         13.39        40.29 o                         
 -25   3   7         25.62        -19.77        27.93 o                         
 -23   3   7        130.19        105.60        24.77 o                         
 -21   3   7        133.16        117.86        24.66 o                         
 -19   3   7        222.82        209.61        24.34 o                         
 -17   3   7       2354.49       2423.40        50.70 o                         
 -15   3   7        193.84        237.27        13.95 o                         
 -13   3   7       1354.02       1337.10        26.90 o                         
 -11   3   7       1965.53       2137.72        41.32 o                         
  -9   3   7        251.12        295.76        11.53 o                         
  -7   3   7        961.20        992.91        24.95 o                         
  -5   3   7        635.24        686.95        27.82 o                         
  -3   3   7         35.80         47.02         8.46 o                         
  -1   3   7         14.80         21.41         8.52 o                         
   1   3   7        336.85        306.81        15.68 o                         
   3   3   7          3.89          4.52         7.68 o                         
   5   3   7        972.82       1038.00        26.65 o                         
   7   3   7        209.62        172.44        16.29 o                         
   9   3   7         67.53         38.71        13.36 o                         
  11   3   7         40.11         39.22        12.98 o                         
  13   3   7         48.37         50.26        12.66 o                         
  15   3   7        278.38        309.19        19.54 o                         
  17   3   7        467.21        494.75        27.66 o                         
  19   3   7       2862.39       3144.70        63.62 o                         
  21   3   7        541.26        499.83        37.24 o                         
  23   3   7        184.03        154.42        26.25 o                         
  25   3   7         25.76         18.38        21.42 o                         
  27   3   7        107.81         99.22        27.60 o                         
  29   3   7          0.97        -16.00        22.61 o                         
  31   3   7          1.52        -28.26        25.93 o                         
  33   3   7         10.02         17.64        31.85 o                         
 -32   4   7        157.30        149.60        39.71 o                         
 -30   4   7          0.21        -49.28        32.85 o                         
 -28   4   7         17.75          0.30        35.28 o                         
 -26   4   7          7.38        -13.36        29.26 o                         
 -24   4   7         31.57         20.99        28.06 o                         
 -22   4   7         38.46         16.19        20.88 o                         
 -20   4   7         68.89         68.73        24.73 o                         
 -18   4   7        906.97        923.24        51.85 o                         
 -16   4   7       2842.96       2941.35        47.69 o                         
 -14   4   7        218.30        259.09        17.73 o                         
 -12   4   7         16.87          4.00        16.27 o                         
 -10   4   7       1140.08       1092.41        62.56 o                         
  -8   4   7        397.45        360.03        34.59 o                         
  -6   4   7         45.41         16.81        16.31 o                         
  -4   4   7          3.82         25.16        18.67 o                         
  -2   4   7        260.16        202.23        23.86 o                         
   0   4   7         15.27         -1.26        10.55 o                         
   2   4   7         37.66         23.25        11.62 o                         
   4   4   7        203.26        180.46        15.96 o                         
   6   4   7        914.91        951.60        31.28 o                         
   8   4   7          0.62        -12.79        12.90 o                         
  10   4   7          2.26         12.60        13.98 o                         
  12   4   7         41.91         26.36        10.40 o                         
  14   4   7        337.63        309.28        27.06 o                         
  16   4   7        360.17        387.78        28.31 o                         
  18   4   7         38.49         36.00        19.02 o                         
  20   4   7        908.80       1012.64        44.46 o                         
  22   4   7          6.76         15.33        25.01 o                         
  24   4   7         18.56          6.52        29.03 o                         
  26   4   7         58.29         37.15        32.98 o                         
  28   4   7         10.61         14.94        36.64 o                         
  30   4   7          2.72         -9.89        34.26 o                         
  32   4   7          3.91        -26.74        33.05 o                         
 -29   5   7          3.18        -15.57        36.78 o                         
 -27   5   7          4.00        -38.05        25.36 o                         
 -25   5   7          2.26        -59.23        39.49 o                         
 -23   5   7          4.46          4.88        22.94 o                         
 -21   5   7        117.23        104.30        28.48 o                         
 -19   5   7          0.07          9.07        17.33 o                         
 -17   5   7        119.08         86.13        23.07 o                         
 -15   5   7        468.81        470.06        37.62 o                         
 -13   5   7       1572.32       1746.30        64.61 o                         
 -11   5   7         51.08         52.98        22.20 o                         
  -9   5   7         89.24        121.52        24.24 o                         
  -7   5   7       1805.74       2120.54        82.11 o                         
  -5   5   7         46.13         36.09        21.27 o                         
  -3   5   7        952.56       1030.73        65.09 o                         
  -1   5   7        292.37        359.09        34.67 o                         
   1   5   7         10.98         41.89        19.30 o                         
   3   5   7         69.34         46.93        13.71 o                         
   5   5   7          0.78         -4.09        15.09 o                         
   7   5   7         19.18         15.09        14.66 o                         
   9   5   7         10.35         -7.48        14.98 o                         
  11   5   7          3.01          3.60        12.11 o                         
  13   5   7          0.14        -10.78        20.71 o                         
  15   5   7        855.01        790.14        48.57 o                         
  17   5   7        274.16        276.74        37.46 o                         
  19   5   7         80.62         43.73        25.73 o                         
  21   5   7        132.64        164.37        34.39 o                         
  23   5   7        179.93        190.49        38.17 o                         
  25   5   7         32.54         -3.46        33.90 o                         
  27   5   7         23.18        -51.60        34.40 o                         
  29   5   7         16.50         30.75        46.69 o                         
 -26   6   7          2.96        -31.38        45.11 o                         
 -24   6   7          8.61         -2.59        47.54 o                         
 -22   6   7        292.49        287.31        50.34 o                         
 -20   6   7         10.21         -1.44        43.79 o                         
 -18   6   7        112.73         81.60        50.05 o                         
 -16   6   7         83.86         96.72        31.09 o                         
 -14   6   7         29.58         51.14        26.38 o                         
 -12   6   7         43.65         19.72        22.38 o                         
 -10   6   7        331.91        365.51        33.54 o                         
  -8   6   7          2.29         -2.72        19.76 o                         
  -6   6   7        929.03       1079.81        54.48 o                         
  -4   6   7        212.63        188.55        26.87 o                         
  -2   6   7        945.29        911.08        61.20 o                         
   0   6   7         64.05         18.00        20.98 o                         
   2   6   7        259.88        157.22        27.49 o                         
   4   6   7        570.14        572.37        35.04 o                         
   6   6   7        115.02        146.80        22.37 o                         
   8   6   7         95.62         53.88        19.94 o                         
  10   6   7        353.79        375.77        29.73 o                         
  12   6   7         40.20         11.54        24.07 o                         
  14   6   7        179.82        185.52        32.50 o                         
  16   6   7         30.46         21.48        24.49 o                         
  18   6   7         17.03         -3.49        25.43 o                         
  20   6   7         24.39        -13.14        26.05 o                         
  22   6   7        141.41        158.35        35.15 o                         
  24   6   7          2.56         20.61        32.20 o                         
  26   6   7        111.84        113.29        45.33 o                         
 -23   7   7          0.07         17.97        48.81 o                         
 -21   7   7          3.95         23.11        43.86 o                         
 -19   7   7         87.42         56.57        41.20 o                         
 -17   7   7        249.89        242.11        51.56 o                         
 -15   7   7         36.30         71.57        28.03 o                         
 -13   7   7         93.23        104.66        30.88 o                         
 -11   7   7        246.40        311.24        41.15 o                         
  -9   7   7         96.23         77.95        27.93 o                         
  -7   7   7        315.02        289.19        46.12 o                         
  -5   7   7         11.30         21.07        20.43 o                         
  -3   7   7          0.00         -2.96        16.42 o                         
  -1   7   7        320.45        371.74        36.87 o                         
   1   7   7        391.23        427.28        37.11 o                         
   3   7   7        204.53        249.43        32.56 o                         
   5   7   7          0.92        -13.42        15.53 o                         
   7   7   7          5.42        -18.97        20.60 o                         
   9   7   7          7.94         23.98        21.57 o                         
  11   7   7          0.50         -3.36        23.22 o                         
  13   7   7         37.09         29.17        23.97 o                         
  15   7   7          1.57        -25.05        21.90 o                         
  17   7   7          4.85        -33.65        22.43 o                         
  19   7   7          1.33        -37.44        24.96 o                         
  21   7   7          6.68         29.65        28.50 o                         
 -16   8   7         51.68         46.28        35.28 o                         
 -14   8   7         29.37         -4.10        25.79 o                         
 -12   8   7          3.49        -35.90        25.81 o                         
 -10   8   7         17.89          8.43        39.58 o                         
  -8   8   7        140.08        161.31        35.91 o                         
  -6   8   7        340.43        449.53        65.77 o                         
  -4   8   7        172.89        185.36        42.28 o                         
  -2   8   7          0.00         24.20        26.24 o                         
   0   8   7        116.12        132.31        26.49 o                         
   2   8   7         60.62        101.45        35.48 o                         
   4   8   7         27.32         22.53        24.67 o                         
   6   8   7         23.77        -11.93        32.35 o                         
   8   8   7         54.09         38.99        30.08 o                         
  10   8   7          3.97          5.50        30.65 o                         
  12   8   7        196.03        202.74        34.81 o                         
  14   8   7         35.57         27.98        27.84 o                         
  16   8   7          1.74        -20.82        29.17 o                         
 -34   0   8         23.81         61.21        68.62 o                         
 -32   0   8         48.70         62.88        61.65 o                         
 -30   0   8         16.93          5.44        50.01 o                         
 -28   0   8        351.90        372.99        63.36 o                         
 -26   0   8        332.28        254.38        40.98 o                         
 -24   0   8         14.26         52.23        30.15 o                         
 -22   0   8       6816.16       7059.12       133.26 o                         
 -20   0   8        417.58        465.24        45.07 o                         
 -18   0   8       1177.96       1251.23        54.36 o                         
 -16   0   8         73.48         59.33        24.84 o                         
 -14   0   8         48.89         52.23        26.41 o                         
 -12   0   8        731.91        728.17        66.31 o                         
 -10   0   8       1450.58       1313.56        42.25 o                         
  -8   0   8        511.73        530.10        39.41 o                         
  -6   0   8        467.21        452.25        29.87 o                         
  -4   0   8        143.68        201.18        20.30 o                         
  -2   0   8       1818.12       1919.95        44.69 o                         
   0   0   8       8129.51       8243.16        83.38 o                         
   2   0   8         15.91         57.59        16.99 o                         
   4   0   8       1602.73       1727.46        48.93 o                         
   6   0   8       3556.93       3582.50        69.89 o                         
   8   0   8       1427.14       1419.59        58.44 o                         
  10   0   8       2363.73       2333.63        62.90 o                         
  12   0   8        278.85        210.35        28.98 o                         
  14   0   8       2118.40       2128.28        63.76 o                         
  16   0   8         64.40         89.67        17.57 o                         
  18   0   8        161.55        157.27        36.34 o                         
  20   0   8        377.90        429.55        45.36 o                         
  22   0   8        179.87        190.03        40.38 o                         
  24   0   8         49.29         31.73        31.54 o                         
  26   0   8         46.99         36.41        29.32 o                         
  28   0   8         21.86         10.80        27.12 o                         
  30   0   8        191.92        170.48        40.03 o                         
  32   0   8          0.15        -28.35        49.72 o                         
  34   0   8         31.24        -25.37        60.69 o                         
 -35   1   8         52.12         29.96        69.79 o                         
 -33   1   8         60.04         96.38        47.78 o                         
 -31   1   8         80.61         77.45        49.18 o                         
 -29   1   8          0.01         18.89        30.23 o                         
 -27   1   8         76.33         89.63        26.95 o                         
 -25   1   8         46.99         39.10        22.31 o                         
 -23   1   8       1468.81       1629.43        65.15 o                         
 -21   1   8        459.20        437.50        31.90 o                         
 -19   1   8       2188.19       2449.29        58.84 o                         
 -17   1   8       2379.77       2487.52        53.50 o                         
 -15   1   8        515.90        474.42        22.95 o                         
 -13   1   8         56.28         44.00        11.77 o                         
 -11   1   8         10.23         -7.46        11.35 o                         
  -9   1   8       1413.67       1352.11        31.59 o                         
  -7   1   8         59.29         53.02        11.25 o                         
  -5   1   8          1.82          3.25         9.10 o                         
  -3   1   8        415.63        452.21        22.16 o                         
  -1   1   8        415.72        435.99        25.05 o                         
   1   1   8         58.70         53.46        10.25 o                         
   3   1   8         10.52         -3.21         7.40 o                         
   5   1   8       1447.95       1478.80        30.49 o                         
   7   1   8        119.37        125.41        15.67 o                         
   9   1   8        138.21        117.71        17.58 o                         
  11   1   8         14.85         13.83        14.35 o                         
  13   1   8         16.51         20.81        14.84 o                         
  15   1   8       1333.84       1174.18       105.85 o                         
  17   1   8         70.61         70.72        12.47 o                         
  19   1   8        613.45        659.46        48.35 o                         
  21   1   8         56.46         52.40        16.72 o                         
  23   1   8          2.63          5.39        20.51 o                         
  25   1   8        148.88        103.01        25.21 o                         
  27   1   8         80.30         28.25        23.73 o                         
  29   1   8         18.75         -5.35        22.65 o                         
  31   1   8         11.58        -35.02        26.69 o                         
  33   1   8          0.41         -8.96        34.44 o                         
 -34   2   8          0.50        -70.22        46.81 o                         
 -32   2   8         19.36        -16.66        40.58 o                         
 -30   2   8         51.21         82.22        39.74 o                         
 -28   2   8        216.39        216.08        39.75 o                         
 -26   2   8        417.82        506.99        42.36 o                         
 -24   2   8         51.31         41.51        24.51 o                         
 -22   2   8         95.31         79.95        24.90 o                         
 -20   2   8        182.26        125.30        23.27 o                         
 -18   2   8        166.28         69.16        18.27 o                         
 -16   2   8       1104.10        942.05        37.64 o                         
 -14   2   8         82.35         67.18        17.07 o                         
 -12   2   8       1253.18       1250.95        35.01 o                         
 -10   2   8        954.56        895.08        25.01 o                         
  -8   2   8        399.43        450.85        22.69 o                         
  -6   2   8        501.58        505.24        27.77 o                         
  -4   2   8         11.90         21.75        10.74 o                         
  -2   2   8         58.63         63.19        12.71 o                         
   0   2   8        165.37        168.27        13.07 o                         
   2   2   8         37.60         80.49        12.70 o                         
   4   2   8       1197.76       1264.08        27.53 o                         
   6   2   8        285.44        245.56        13.62 o                         
   8   2   8        206.81        218.94        14.35 o                         
  10   2   8         15.68         -7.00        12.22 o                         
  12   2   8         71.22         83.95        11.07 o                         
  14   2   8        587.45        589.69        26.62 o                         
  16   2   8        226.59        237.27        17.13 o                         
  18   2   8        125.30        146.38        20.32 o                         
  20   2   8         67.26         65.78        19.13 o                         
  22   2   8         63.25         39.76        18.20 o                         
  24   2   8        121.69        109.03        26.58 o                         
  26   2   8        260.67        277.98        33.56 o                         
  28   2   8          1.62        -33.42        22.28 o                         
  30   2   8         26.25          1.85        23.82 o                         
  32   2   8         13.31          3.16        40.59 o                         
 -33   3   8         55.83         10.60        41.36 o                         
 -31   3   8         27.37          3.35        35.13 o                         
 -29   3   8        123.00        138.65        45.74 o                         
 -27   3   8        108.24        116.67        34.75 o                         
 -25   3   8         58.66         28.10        31.72 o                         
 -23   3   8          2.43         -9.97        22.66 o                         
 -21   3   8         14.65        -17.00        20.00 o                         
 -19   3   8        161.82        132.84        24.33 o                         
 -17   3   8        164.62         84.33        19.52 o                         
 -15   3   8          0.05         -0.44        13.91 o                         
 -13   3   8       2002.83       2203.34        36.77 o                         
 -11   3   8        289.35        296.72        16.79 o                         
  -9   3   8        142.16        155.91        11.82 o                         
  -7   3   8        514.15        485.38        21.97 o                         
  -5   3   8          0.06        -11.30         7.53 o                         
  -3   3   8        373.23        335.06        15.07 o                         
  -1   3   8       1478.56       1607.77        31.50 o                         
   1   3   8         85.07         72.07        13.58 o                         
   3   3   8       1466.97       1573.71        43.58 o                         
   5   3   8         29.06         28.07        12.87 o                         
   7   3   8         66.51         50.66        14.04 o                         
   9   3   8        142.38         55.43        13.60 o                         
  11   3   8         15.84          3.32        12.08 o                         
  13   3   8        271.49        238.08        19.66 o                         
  15   3   8       1093.76       1237.01        37.36 o                         
  17   3   8        320.73        325.86        23.66 o                         
  19   3   8        442.36        486.97        30.66 o                         
  21   3   8         59.18         44.37        19.35 o                         
  23   3   8        119.39        137.58        23.02 o                         
  25   3   8         23.06         12.07        21.27 o                         
  27   3   8          0.72        -29.00        34.18 o                         
  29   3   8         32.41         33.64        28.89 o                         
  31   3   8          3.69        -47.09        31.39 o                         
 -30   4   8        148.59        104.66        41.86 o                         
 -28   4   8         41.13        -50.72        35.13 o                         
 -26   4   8         12.19         30.06        31.53 o                         
 -24   4   8        220.61        243.86        37.35 o                         
 -22   4   8          4.31          9.14        19.85 o                         
 -20   4   8          8.34         -5.97        21.01 o                         
 -18   4   8          7.26         -0.79        17.73 o                         
 -16   4   8        520.38        587.03        30.90 o                         
 -14   4   8        214.02        198.20        18.47 o                         
 -12   4   8       3224.99       3391.01        73.11 o                         
 -10   4   8         10.55          5.39        16.29 o                         
  -8   4   8       1093.83        958.22        62.30 o                         
  -6   4   8        128.41         89.95        26.05 o                         
  -4   4   8          0.46        -11.10        19.23 o                         
  -2   4   8        714.64        689.89        73.10 o                         
   0   4   8          0.71         10.83        13.98 o                         
   2   4   8        251.70        294.54        17.51 o                         
   4   4   8         44.29         72.08        14.20 o                         
   6   4   8        115.59        149.96        20.54 o                         
   8   4   8         46.58         18.62        15.88 o                         
  10   4   8         46.74         44.43        18.14 o                         
  12   4   8         98.84         70.52        18.82 o                         
  14   4   8         48.99         34.71        22.23 o                         
  16   4   8        502.92        563.19        33.25 o                         
  18   4   8         41.58         39.40        20.68 o                         
  20   4   8        378.39        347.41        30.02 o                         
  22   4   8         15.94        -19.09        21.34 o                         
  24   4   8        468.75        525.13        38.24 o                         
  26   4   8         54.93         32.62        26.51 o                         
  28   4   8        152.12        206.53        48.29 o                         
  30   4   8         10.15        -26.98        36.22 o                         
 -27   5   8         28.56         62.76        40.14 o                         
 -25   5   8          4.59        -50.06        34.60 o                         
 -23   5   8          0.06         -4.90        34.77 o                         
 -21   5   8        302.81        276.36        42.06 o                         
 -19   5   8        281.60        235.73        32.61 o                         
 -17   5   8         42.27         30.15        24.59 o                         
 -15   5   8        115.79        129.06        32.35 o                         
 -13   5   8        135.71        193.26        29.17 o                         
 -11   5   8       1774.23       2022.65        65.48 o                         
  -9   5   8          5.84         21.48        21.16 o                         
  -7   5   8       1388.84       1573.74        63.52 o                         
  -5   5   8         52.33         39.20        21.41 o                         
  -3   5   8         64.00         68.43        22.42 o                         
  -1   5   8         42.67         10.05        20.15 o                         
   1   5   8        225.84        250.38        26.91 o                         
   3   5   8        490.28        409.62        23.51 o                         
   5   5   8        327.43        361.27        31.08 o                         
   7   5   8          1.28          3.03        15.00 o                         
   9   5   8        516.43        623.63        31.55 o                         
  11   5   8        169.69        193.08        26.26 o                         
  13   5   8          0.76        -26.80        17.87 o                         
  15   5   8        255.33        184.88        29.07 o                         
  17   5   8        112.02         66.18        25.24 o                         
  19   5   8        130.50         44.63        28.00 o                         
  21   5   8          0.90        -22.50        28.07 o                         
  23   5   8         89.50         57.85        30.96 o                         
  25   5   8        116.91         91.90        40.94 o                         
  27   5   8          2.09        -22.60        28.73 o                         
 -24   6   8          9.99         12.75        34.61 o                         
 -22   6   8         61.81         94.68        41.41 o                         
 -20   6   8         76.12         22.15        48.00 o                         
 -18   6   8         41.98         47.14        30.39 o                         
 -16   6   8         26.41        -29.47        27.57 o                         
 -14   6   8          0.71        -15.32        31.38 o                         
 -12   6   8         98.51        101.37        34.58 o                         
 -10   6   8        651.79        534.85        54.84 o                         
  -8   6   8         66.50         93.54        19.58 o                         
  -6   6   8        419.04        316.67        33.25 o                         
  -4   6   8        304.37        320.12        33.07 o                         
  -2   6   8        217.94        187.50        30.60 o                         
   0   6   8        448.78        407.93        45.00 o                         
   2   6   8         53.05         35.60        23.00 o                         
   4   6   8         19.04          0.83        18.75 o                         
   6   6   8         27.50         30.90        21.72 o                         
   8   6   8          0.18        -25.69        17.12 o                         
  10   6   8          7.86        -10.77        19.29 o                         
  12   6   8        145.39        112.60        41.40 o                         
  14   6   8          8.44        -21.08        21.16 o                         
  16   6   8         10.33        -33.34        22.49 o                         
  18   6   8         60.40         -9.01        33.99 o                         
  20   6   8          2.76        -42.07        28.05 o                         
  22   6   8         12.28        -51.58        34.39 o                         
  24   6   8          9.24          0.31        48.57 o                         
 -19   7   8         17.70         39.22        41.82 o                         
 -17   7   8         55.11         26.68        37.26 o                         
 -15   7   8         66.98         43.57        29.45 o                         
 -13   7   8        198.25        169.68        35.61 o                         
 -11   7   8        589.32        579.01        46.26 o                         
  -9   7   8        152.84        130.89        25.91 o                         
  -7   7   8         35.27         58.88        21.36 o                         
  -5   7   8         56.07         94.24        26.59 o                         
  -3   7   8        196.76        217.71        35.15 o                         
  -1   7   8         39.74         11.34        23.56 o                         
   1   7   8        136.67        140.48        31.23 o                         
   3   7   8         14.75         32.81        24.66 o                         
   5   7   8         23.71         -4.84        23.16 o                         
   7   7   8          0.78        -17.65        25.12 o                         
   9   7   8         61.82         50.66        33.72 o                         
  11   7   8          2.23        -11.67        23.92 o                         
  13   7   8         33.60         50.19        27.32 o                         
  15   7   8         26.24          1.28        27.37 o                         
  17   7   8         19.08        -32.60        28.42 o                         
  19   7   8          3.88        -47.58        31.72 o                         
 -12   8   8         75.94         64.86        30.07 o                         
 -10   8   8         23.74         36.86        21.34 o                         
  -8   8   8         37.05         46.47        28.41 o                         
  -6   8   8        153.82        152.94        41.70 o                         
  -4   8   8        136.04        142.99        31.72 o                         
  -2   8   8         85.70         60.83        29.35 o                         
   0   8   8         21.48         14.09        40.55 o                         
   2   8   8          0.65        -13.36        29.23 o                         
   4   8   8         95.77         68.71        32.86 o                         
   6   8   8         44.52         41.07        29.55 o                         
   8   8   8         54.68         67.66        32.18 o                         
  10   8   8          0.47         -4.80        34.10 o                         
 -33   1   9          1.93        -10.79        55.16 o                         
 -31   1   9          2.87         77.40        54.14 o                         
 -29   1   9          4.99         -8.37        36.82 o                         
 -27   1   9          4.54        -35.08        23.39 o                         
 -25   1   9        730.40        735.71        45.18 o                         
 -23   1   9        141.14        166.91        26.95 o                         
 -21   1   9        293.50        223.51        32.37 o                         
 -19   1   9        309.65        323.89        35.81 o                         
 -17   1   9       1153.52       1297.59        48.68 o                         
 -15   1   9        132.47        158.24        23.57 o                         
 -13   1   9        489.87        586.94        40.33 o                         
 -11   1   9       1586.13       1467.85        38.62 o                         
  -9   1   9        520.33        519.32        31.65 o                         
  -7   1   9        143.52        125.26        14.18 o                         
  -5   1   9        607.45        686.67        26.30 o                         
  -3   1   9        204.47        217.02        17.65 o                         
  -1   1   9        261.14        281.31        15.76 o                         
   1   1   9         11.37         -5.07         9.41 o                         
   3   1   9        242.59        320.75        24.11 o                         
   5   1   9         70.48         38.27        14.05 o                         
   7   1   9          1.12         -7.13        12.03 o                         
   9   1   9        278.65        320.78        24.95 o                         
  11   1   9       3953.65       4285.63        65.60 o                         
  13   1   9          7.92         12.51        15.15 o                         
  15   1   9        230.56        211.82        26.69 o                         
  17   1   9        162.52        131.99        23.55 o                         
  19   1   9         87.34        109.49        23.40 o                         
  21   1   9         37.42          3.09        20.39 o                         
  23   1   9        171.20        146.10        27.53 o                         
  25   1   9        590.98        691.85        54.02 o                         
  27   1   9        633.49        663.98        48.07 o                         
  29   1   9         47.40         44.30        26.92 o                         
  31   1   9          4.62         -4.37        32.06 o                         
 -32   2   9         39.64         46.62        46.53 o                         
 -30   2   9         20.11        -24.46        38.10 o                         
 -28   2   9        395.83        561.91        71.54 o                         
 -26   2   9        604.76        678.15        49.32 o                         
 -24   2   9         24.51         42.05        25.55 o                         
 -22   2   9         72.36         31.20        24.24 o                         
 -20   2   9        259.77        258.17        30.38 o                         
 -18   2   9         52.85         23.68        20.58 o                         
 -16   2   9        656.08        618.29        34.57 o                         
 -14   2   9        703.99        772.81        39.16 o                         
 -12   2   9       2353.53       2486.47        62.82 o                         
 -10   2   9        150.58        165.64        20.87 o                         
  -8   2   9        148.27         95.22        15.34 o                         
  -6   2   9         67.78         54.88        13.30 o                         
  -4   2   9        599.92        593.62        27.75 o                         
  -2   2   9        148.37        125.23        15.81 o                         
   0   2   9        144.54        153.44        17.08 o                         
   2   2   9        261.37        256.48        19.21 o                         
   4   2   9        890.24        871.75        42.31 o                         
   6   2   9         86.63         78.10        14.74 o                         
   8   2   9       1394.42       1440.68        38.60 o                         
  10   2   9        146.50        158.92        17.10 o                         
  12   2   9        753.13        737.13        34.91 o                         
  14   2   9          0.00         -8.69        18.98 o                         
  16   2   9        193.86        151.29        25.01 o                         
  18   2   9         19.26         16.56        21.25 o                         
  20   2   9        844.95        909.14        56.33 o                         
  22   2   9         32.48         14.90        21.52 o                         
  24   2   9        206.15        160.83        30.26 o                         
  26   2   9        314.08        316.50        36.30 o                         
  28   2   9         49.92         32.30        26.77 o                         
  30   2   9          0.59        -43.90        34.76 o                         
 -31   3   9         98.71        108.16        45.65 o                         
 -29   3   9         74.77         83.31        40.96 o                         
 -27   3   9         61.73         25.34        32.13 o                         
 -25   3   9         27.70         37.56        32.14 o                         
 -23   3   9        162.20        154.41        28.73 o                         
 -21   3   9         42.08         28.03        24.03 o                         
 -19   3   9         23.07         -6.15        25.58 o                         
 -17   3   9          0.06        -12.73        15.38 o                         
 -15   3   9       1308.63       1359.97        45.67 o                         
 -13   3   9         98.67        100.96        20.95 o                         
 -11   3   9       1050.33       1125.42        41.71 o                         
  -9   3   9        209.93        175.59        20.28 o                         
  -7   3   9        448.14        441.27        27.27 o                         
  -5   3   9         21.24         57.80        14.69 o                         
  -3   3   9         73.80         70.47        14.53 o                         
  -1   3   9         29.98         39.91        15.31 o                         
   1   3   9        649.61        692.79        35.52 o                         
   3   3   9        356.13        372.73        23.69 o                         
   5   3   9          9.33         -1.42        11.85 o                         
   7   3   9        227.69        205.92        18.75 o                         
   9   3   9         14.82        -16.10        13.27 o                         
  11   3   9         11.55        -10.86        16.81 o                         
  13   3   9        111.47         72.29        19.82 o                         
  15   3   9        204.69        156.28        26.31 o                         
  17   3   9         13.41          9.75        20.24 o                         
  19   3   9        163.32        189.68        27.03 o                         
  21   3   9        714.85        662.03        41.24 o                         
  23   3   9        403.02        403.12        41.32 o                         
  25   3   9         69.48         -8.51        24.79 o                         
  27   3   9         24.04          1.12        26.91 o                         
  29   3   9          3.38        -36.66        29.84 o                         
 -28   4   9          0.65         59.73        39.20 o                         
 -26   4   9          0.72         12.63        29.50 o                         
 -24   4   9          0.17         10.74        26.65 o                         
 -22   4   9          5.45        -34.48        28.07 o                         
 -20   4   9          8.95          5.23        21.07 o                         
 -18   4   9          5.73         26.67        15.33 o                         
 -16   4   9         56.97         81.09        17.46 o                         
 -14   4   9        340.35        262.69        28.65 o                         
 -12   4   9         92.24         80.46        20.73 o                         
 -10   4   9          2.41        -14.41        19.01 o                         
  -8   4   9        166.26         78.10        25.55 o                         
  -6   4   9        167.35        146.18        28.00 o                         
  -4   4   9        570.19        461.69        34.45 o                         
  -2   4   9          7.03         16.94        10.48 o                         
   0   4   9       1897.63       1830.30        45.70 o                         
   2   4   9         54.19         62.37        17.87 o                         
   4   4   9         50.16         23.68        18.74 o                         
   6   4   9         94.51         57.29        19.89 o                         
   8   4   9        131.00        143.14        21.16 o                         
  10   4   9        188.01        140.60        22.70 o                         
  12   4   9         50.23         -4.55        19.41 o                         
  14   4   9         11.58         27.58        21.74 o                         
  16   4   9          5.83         -2.23        20.42 o                         
  18   4   9        105.39        106.29        27.99 o                         
  20   4   9         44.56         46.51        24.15 o                         
  22   4   9        200.05        184.45        31.08 o                         
  24   4   9          6.03         -0.22        37.41 o                         
  26   4   9        157.28        196.87        39.66 o                         
  28   4   9          1.08         15.81        29.71 o                         
 -25   5   9         71.83         31.91        52.99 o                         
 -23   5   9          3.33        -45.83        36.52 o                         
 -21   5   9         53.55         34.49        36.88 o                         
 -19   5   9          0.81        -13.67        23.36 o                         
 -17   5   9          6.45        -29.47        23.16 o                         
 -15   5   9         47.22         34.99        19.27 o                         
 -13   5   9          1.36        -10.48        21.42 o                         
 -11   5   9          7.38        -10.62        24.50 o                         
  -9   5   9         49.41         32.09        22.07 o                         
  -7   5   9        484.62        511.57        36.97 o                         
  -5   5   9        286.70        265.40        31.63 o                         
  -3   5   9        175.40        138.91        26.08 o                         
  -1   5   9        319.28        392.84        36.54 o                         
   1   5   9         32.77         36.62        22.25 o                         
   3   5   9         56.75         57.07        16.80 o                         
   5   5   9        106.01         99.57        21.19 o                         
   7   5   9        117.19        118.54        23.41 o                         
   9   5   9          3.87        -25.45        16.97 o                         
  11   5   9          5.05        -19.20        18.93 o                         
  13   5   9          9.59         16.00        19.88 o                         
  15   5   9          3.22        -17.63        22.23 o                         
  17   5   9          0.11        -32.68        21.79 o                         
  19   5   9          1.90         -3.46        23.52 o                         
  21   5   9         74.18         79.42        31.97 o                         
  23   5   9          4.09         42.90        30.61 o                         
  25   5   9          0.03        -11.51        36.37 o                         
 -22   6   9          6.20         -3.15        39.33 o                         
 -20   6   9         10.26        -30.93        34.49 o                         
 -18   6   9          8.22        -16.01        28.18 o                         
 -16   6   9          8.76        -12.56        19.29 o                         
 -14   6   9         10.74        -11.35        23.79 o                         
 -12   6   9         25.04         39.40        22.66 o                         
 -10   6   9         25.40         57.80        25.80 o                         
  -8   6   9          9.52         18.59        20.07 o                         
  -6   6   9         23.04         55.83        22.11 o                         
  -4   6   9        122.65         72.00        23.31 o                         
  -2   6   9          7.39        -15.53        18.14 o                         
   0   6   9          7.51        -21.74        19.90 o                         
   2   6   9         20.42         -6.20        22.38 o                         
   4   6   9          0.44         -1.21        19.11 o                         
   6   6   9        152.54        135.99        29.86 o                         
   8   6   9        112.98        105.34        26.40 o                         
  10   6   9         14.06         26.77        26.26 o                         
  12   6   9          0.98         14.82        25.96 o                         
  14   6   9         14.28          9.56        26.39 o                         
  16   6   9         23.67        -38.50        25.67 o                         
  18   6   9         43.82         58.05        31.63 o                         
  20   6   9         58.69        -13.37        45.40 o                         
 -15   7   9          0.09         11.11        25.67 o                         
 -13   7   9         22.98        -20.47        23.36 o                         
 -11   7   9          1.94         13.71        19.84 o                         
  -9   7   9         28.30         46.60        22.73 o                         
  -7   7   9         93.70        138.95        26.56 o                         
  -5   7   9         24.16         21.65        30.46 o                         
  -3   7   9        107.98         97.17        28.20 o                         
  -1   7   9          4.43         -1.01        22.41 o                         
   1   7   9          9.98        -14.74        24.91 o                         
   3   7   9         37.27        -11.72        25.73 o                         
   5   7   9        168.37        143.53        36.49 o                         
   7   7   9        128.18         55.98        58.67 o                         
   9   7   9         48.06         19.21        40.84 o                         
  11   7   9          5.71        -13.69        29.52 o                         
  13   7   9         10.21        -38.15        25.43 o                         
  15   7   9         45.16        -14.68        32.29 o                         
 -30   0  10          1.44        122.46        67.87 o                         
 -28   0  10         12.18         24.59        59.47 o                         
 -26   0  10         37.50         49.91        39.74 o                         
 -24   0  10        203.89        126.93        71.49 o                         
 -22   0  10          0.83        -41.18        30.77 o                         
 -20   0  10       1041.73        860.29        83.30 o                         
 -18   0  10         12.78          6.30        32.91 o                         
 -16   0  10        275.61        195.58        39.78 o                         
 -14   0  10         60.62         29.15        44.24 o                         
 -12   0  10         23.73         14.95        30.47 o                         
 -10   0  10        350.00        334.00        54.58 o                         
  -8   0  10         11.54         -0.36        23.46 o                         
  -6   0  10       3922.25       3931.66       107.52 o                         
  -4   0  10       4710.22       5252.85        93.52 o                         
  -2   0  10       1479.36       1572.97        75.88 o                         
   0   0  10         10.06         31.50        25.03 o                         
   2   0  10         96.21         76.95        27.24 o                         
   4   0  10        280.18        274.96        37.11 o                         
   6   0  10        125.46         97.08        28.06 o                         
   8   0  10        420.50        461.17        47.42 o                         
  10   0  10        353.64        327.94        40.33 o                         
  12   0  10        187.08        188.51        35.73 o                         
  14   0  10        896.87       1001.10       110.20 o                         
  16   0  10        627.18        695.96        79.80 o                         
  18   0  10        220.46        210.61        45.18 o                         
  20   0  10          0.00         15.33        36.13 o                         
  22   0  10         44.72         39.89        39.98 o                         
  24   0  10        239.37        185.71        43.38 o                         
  26   0  10         64.79         86.73        39.37 o                         
  28   0  10          1.21         32.11        35.55 o                         
 -29   1  10          2.60         -7.49        45.00 o                         
 -27   1  10         36.05         -3.11        32.89 o                         
 -25   1  10          1.09        -13.76        25.49 o                         
 -23   1  10         92.28         70.02        26.47 o                         
 -21   1  10        202.17        151.42        31.34 o                         
 -19   1  10        180.07        222.73        31.98 o                         
 -17   1  10        136.61         99.25        25.60 o                         
 -15   1  10       1311.70       1299.20        53.21 o                         
 -13   1  10         99.94         68.30        26.89 o                         
 -11   1  10        134.30        128.14        23.68 o                         
  -9   1  10        247.79        206.87        27.15 o                         
  -7   1  10          1.09        -10.33        17.17 o                         
  -5   1  10         14.39         20.04        16.81 o                         
  -3   1  10        475.39        377.45        26.11 o                         
  -1   1  10        470.84        637.50        51.65 o                         
   1   1  10        271.33        370.20        27.92 o                         
   3   1  10        136.46        157.39        20.62 o                         
   5   1  10        366.54        419.77        30.92 o                         
   7   1  10       1189.24       1325.52        46.86 o                         
   9   1  10        516.13        617.34        51.64 o                         
  11   1  10        943.69       1191.31        46.33 o                         
  13   1  10        152.70        186.15        24.56 o                         
  15   1  10        534.70        728.72        52.64 o                         
  17   1  10        201.48        206.87        30.03 o                         
  19   1  10        210.52        244.63        31.68 o                         
  21   1  10         17.07         25.58        24.54 o                         
  23   1  10        106.97         77.02        26.42 o                         
  25   1  10         56.43         91.67        26.57 o                         
  27   1  10          7.82        -14.94        28.33 o                         
  29   1  10          4.16        -11.27        29.62 o                         
 -28   2  10          0.06         32.83        46.81 o                         
 -26   2  10          0.69        -37.42        27.78 o                         
 -24   2  10          9.06         23.96        28.41 o                         
 -22   2  10         15.06         31.65        26.25 o                         
 -20   2  10        384.99        315.91        34.44 o                         
 -18   2  10        403.54        414.75        38.15 o                         
 -16   2  10        308.48        297.48        33.06 o                         
 -14   2  10          1.69         25.83        21.48 o                         
 -12   2  10        262.56        203.24        32.52 o                         
 -10   2  10        419.84        411.85        33.12 o                         
  -8   2  10       1558.77       1706.73        57.90 o                         
  -6   2  10       1877.34       2000.66        60.58 o                         
  -4   2  10         23.72          1.70        19.76 o                         
  -2   2  10        367.00        334.15        29.76 o                         
   0   2  10         16.95        -10.10        14.84 o                         
   2   2  10         16.65         41.51        16.09 o                         
   4   2  10        352.44        380.06        31.50 o                         
   6   2  10       1556.35       1607.81        54.58 o                         
   8   2  10         65.01         66.68        23.10 o                         
  10   2  10        144.52        105.80        23.87 o                         
  12   2  10          3.79         -3.21        17.90 o                         
  14   2  10          4.13         24.79        23.48 o                         
  16   2  10        612.19        656.64        53.93 o                         
  18   2  10          0.01         -1.46        25.52 o                         
  20   2  10          1.98         -7.03        25.27 o                         
  22   2  10         11.70         -0.92        31.69 o                         
  24   2  10         83.05        116.88        30.21 o                         
  26   2  10          0.72         20.60        25.52 o                         
  28   2  10         22.35         21.46        30.49 o                         
 -27   3  10         23.38        -26.36        34.53 o                         
 -25   3  10         49.90         66.43        34.63 o                         
 -23   3  10         56.45         44.50        28.99 o                         
 -21   3  10         12.10         -1.70        21.90 o                         
 -19   3  10         30.80         22.13        21.92 o                         
 -17   3  10        124.92         99.27        25.04 o                         
 -15   3  10        100.60         66.11        22.52 o                         
 -13   3  10        267.08        234.92        24.33 o                         
 -11   3  10        538.70        503.95        46.53 o                         
  -9   3  10         88.24         89.95        23.23 o                         
  -7   3  10        895.16        949.38        55.16 o                         
  -5   3  10        449.12        343.37        29.98 o                         
  -3   3  10          8.26        -11.60        15.69 o                         
  -1   3  10        209.30        181.92        25.67 o                         
   1   3  10        557.23        620.09        34.57 o                         
   3   3  10        129.51        125.56        22.27 o                         
   5   3  10       1385.68       1627.82        60.83 o                         
   7   3  10          0.71          2.60        20.00 o                         
   9   3  10         90.57         86.10        26.53 o                         
  11   3  10         54.69         48.71        24.38 o                         
  13   3  10         30.48         48.79        24.28 o                         
  15   3  10        189.28        177.64        30.99 o                         
  17   3  10        803.70        904.96        63.54 o                         
  19   3  10         15.83         29.58        25.49 o                         
  21   3  10        109.25        123.38        30.15 o                         
  23   3  10         34.23         -4.22        26.66 o                         
  25   3  10         25.75         46.45        30.43 o                         
  27   3  10          3.43        -42.16        28.11 o                         
 -24   4  10          3.85        -34.06        32.83 o                         
 -22   4  10          5.32        -50.53        33.69 o                         
 -20   4  10          5.25        -19.19        22.82 o                         
 -18   4  10          5.86          9.66        25.14 o                         
 -16   4  10         82.32         81.74        24.56 o                         
 -14   4  10        211.86        200.50        26.72 o                         
 -12   4  10        183.98        168.19        25.52 o                         
 -10   4  10        174.01        135.63        27.96 o                         
  -8   4  10         13.56         -7.59        21.96 o                         
  -6   4  10        153.56        157.09        33.88 o                         
  -4   4  10          0.31         -5.43        17.43 o                         
  -2   4  10         11.02         15.45        14.73 o                         
   0   4  10       1001.75        952.94        62.57 o                         
   2   4  10          5.50        -10.16        20.81 o                         
   4   4  10        495.88        574.43        39.79 o                         
   6   4  10        198.34        197.71        32.22 o                         
   8   4  10        266.52        317.88        37.26 o                         
  10   4  10        110.56         62.66        26.47 o                         
  12   4  10         13.78          2.48        23.58 o                         
  14   4  10         47.39         23.61        20.33 o                         
  16   4  10         13.60         11.11        24.19 o                         
  18   4  10          6.46          5.88        23.28 o                         
  20   4  10         39.51         36.05        28.07 o                         
  22   4  10         18.77         39.10        32.17 o                         
  24   4  10         55.87         52.84        30.81 o                         
 -21   5  10         33.12          8.99        40.34 o                         
 -19   5  10          6.18        -42.11        28.07 o                         
 -17   5  10         14.84          6.10        32.46 o                         
 -15   5  10          0.01        -40.07        29.41 o                         
 -13   5  10         42.36         37.99        22.83 o                         
 -11   5  10          7.53          3.69        21.22 o                         
  -9   5  10         13.09          6.00        21.95 o                         
  -7   5  10         18.46         30.70        19.92 o                         
  -5   5  10        118.63         70.53        24.65 o                         
  -3   5  10        470.83        491.38        41.54 o                         
  -1   5  10        128.96        209.48        30.42 o                         
   1   5  10         16.20         15.73        31.06 o                         
   3   5  10        437.94        515.46        55.36 o                         
   5   5  10          0.78        -15.83        23.39 o                         
   7   5  10        102.94         70.58        28.31 o                         
   9   5  10          5.92        -10.06        24.69 o                         
  11   5  10         75.38         77.82        26.54 o                         
  13   5  10         65.97         22.01        28.15 o                         
  15   5  10         39.51         15.65        25.59 o                         
  17   5  10          0.16         -2.78        24.27 o                         
  19   5  10          4.03        -38.23        30.33 o                         
  21   5  10        131.82        116.69        33.35 o                         
 -18   6  10         16.93        -33.91        41.74 o                         
 -16   6  10          2.07        -39.23        26.16 o                         
 -14   6  10         36.09        -39.73        30.68 o                         
 -12   6  10         58.02         56.89        30.39 o                         
 -10   6  10         21.67         62.75        30.40 o                         
  -8   6  10          0.02         41.21        30.49 o                         
  -6   6  10          8.96        -33.03        26.24 o                         
  -4   6  10        438.94        396.10        42.82 o                         
  -2   6  10         73.89        105.68        40.39 o                         
   0   6  10         32.10         17.52        27.49 o                         
   2   6  10        100.47         38.18        26.78 o                         
   4   6  10        171.17        109.42        38.03 o                         
   6   6  10          5.35        -24.14        26.29 o                         
   8   6  10        119.33         64.95        46.06 o                         
  10   6  10         23.33          1.49        27.14 o                         
  12   6  10         27.16        -24.34        26.91 o                         
  14   6  10         37.97         28.43        28.27 o                         
  16   6  10          2.57         -5.28        37.50 o                         
  -9   7  10        237.05        265.61        35.97 o                         
  -7   7  10         11.31         65.08        30.74 o                         
  -5   7  10        293.29        309.22        60.15 o                         
  -3   7  10         13.83        -25.62        34.43 o                         
  -1   7  10        123.88         74.24        29.09 o                         
   1   7  10          3.52         -4.57        43.58 o                         
   3   7  10         22.38        -15.81        51.83 o                         
   5   7  10         23.72        -19.61        32.28 o                         
   7   7  10         31.36         -7.48        27.92 o                         
 -27   1  11         35.39        -25.96        49.16 o                         
 -25   1  11         55.39         38.48        31.42 o                         
 -23   1  11          0.32         -3.45        26.27 o                         
 -21   1  11         19.22         36.73        27.12 o                         
 -19   1  11         16.69          3.89        31.10 o                         
 -17   1  11          9.57         20.50        23.65 o                         
 -15   1  11         44.71         23.26        23.51 o                         
 -13   1  11          4.63        -15.20        34.89 o                         
 -11   1  11         14.29         -7.16        23.93 o                         
  -9   1  11        336.87        289.23        35.24 o                         
  -7   1  11        736.17        737.03        58.65 o                         
  -5   1  11          2.75        -20.73        16.94 o                         
  -3   1  11         44.58         43.85        22.59 o                         
  -1   1  11       1312.51       1592.46        62.33 o                         
   1   1  11        679.93        711.43        55.06 o                         
   3   1  11         87.36         78.93        22.27 o                         
   5   1  11         12.95        -15.06        21.01 o                         
   7   1  11        150.41        131.38        25.37 o                         
   9   1  11         13.33         -3.80        20.61 o                         
  11   1  11        565.79        621.92        45.39 o                         
  13   1  11        130.47        100.19        27.42 o                         
  15   1  11         19.01         46.63        25.42 o                         
  17   1  11          0.05         -1.44        25.51 o                         
  19   1  11          7.48          2.70        25.75 o                         
  21   1  11         41.66         71.25        30.14 o                         
  23   1  11          6.86        -12.95        27.19 o                         
  25   1  11         32.98         42.60        28.84 o                         
 -26   2  11         12.01        -29.46        34.28 o                         
 -24   2  11          0.02        -49.04        35.17 o                         
 -22   2  11          0.94         -1.06        24.59 o                         
 -20   2  11         15.37         41.31        31.79 o                         
 -18   2  11          8.53          8.43        23.17 o                         
 -16   2  11        106.35        106.92        26.66 o                         
 -14   2  11         19.10         -9.90        21.33 o                         
 -12   2  11         38.92         29.96        42.80 o                         
 -10   2  11        520.31        525.89        45.29 o                         
  -8   2  11        878.82        982.00        53.40 o                         
  -6   2  11         35.72          4.15        20.04 o                         
  -4   2  11        582.36        664.13        49.85 o                         
  -2   2  11        177.30        159.54        28.97 o                         
   0   2  11        121.67         84.13        24.80 o                         
   2   2  11        302.78        326.37        31.63 o                         
   4   2  11        244.92        325.51        31.43 o                         
   6   2  11        115.21        139.63        26.67 o                         
   8   2  11        228.08        189.84        29.10 o                         
  10   2  11         42.27         43.83        21.81 o                         
  12   2  11         26.25         23.16        28.01 o                         
  14   2  11         23.92         38.07        28.67 o                         
  16   2  11          3.95          2.92        23.46 o                         
  18   2  11          1.99          4.19        25.24 o                         
  20   2  11          0.10        -18.33        21.14 o                         
  22   2  11         80.70         53.89        31.25 o                         
  24   2  11         89.50         45.82        33.24 o                         
 -23   3  11        101.50        131.90        56.16 o                         
 -21   3  11          6.42         34.15        23.77 o                         
 -19   3  11         44.83         40.94        25.71 o                         
 -17   3  11        101.92        114.37        27.00 o                         
 -15   3  11         23.12         31.56        24.02 o                         
 -13   3  11         75.32         64.57        25.15 o                         
 -11   3  11        154.15        153.22        30.73 o                         
  -9   3  11          8.98        -19.25        20.73 o                         
  -7   3  11          8.77        -10.04        19.43 o                         
  -5   3  11         42.99         76.29        27.07 o                         
  -3   3  11        109.89        110.59        25.63 o                         
  -1   3  11         51.69         56.98        22.34 o                         
   1   3  11          2.52         -2.14        21.39 o                         
   3   3  11        705.71        750.82        67.65 o                         
   5   3  11        169.95        228.83        41.13 o                         
   7   3  11         79.78         78.61        27.13 o                         
   9   3  11         39.58        -11.70        26.93 o                         
  11   3  11         53.65          7.98        21.82 o                         
  13   3  11        155.58        109.06        31.57 o                         
  15   3  11         95.55        108.14        29.63 o                         
  17   3  11         31.35         -5.24        22.52 o                         
  19   3  11         67.19         38.21        29.30 o                         
  21   3  11         28.83         37.00        30.82 o                         
  23   3  11          2.22        -37.88        25.25 o                         
 -22   4  11         54.84         71.12        35.81 o                         
 -20   4  11         13.82          9.92        36.28 o                         
 -18   4  11         30.74         58.38        29.12 o                         
 -16   4  11         26.88          8.52        25.30 o                         
 -14   4  11         16.07         -1.74        30.88 o                         
 -12   4  11        167.77        101.79        31.61 o                         
 -10   4  11         24.37         41.82        22.87 o                         
  -8   4  11          0.53        -35.89        23.93 o                         
  -6   4  11          5.83         -9.79        20.89 o                         
  -4   4  11        108.91         88.62        30.14 o                         
  -2   4  11         11.17         22.74        18.59 o                         
   0   4  11        245.39        210.13        29.97 o                         
   2   4  11        158.54         74.31        44.07 o                         
   4   4  11         52.50         54.38        24.73 o                         
   6   4  11          0.08        -27.21        22.48 o                         
   8   4  11         48.70         44.28        28.91 o                         
  10   4  11          0.71         -4.77        23.51 o                         
  12   4  11         18.24        -36.60        24.40 o                         
  14   4  11         19.62         33.22        31.61 o                         
  16   4  11         41.33         29.28        31.27 o                         
  18   4  11         25.51         -8.15        30.30 o                         
  20   4  11         33.50         42.86        32.27 o                         
 -17   5  11         53.21        -46.16        52.56 o                         
 -15   5  11          2.25         -1.81        32.67 o                         
 -13   5  11          2.39        -24.12        33.25 o                         
 -11   5  11         80.10        122.08        34.29 o                         
  -9   5  11         25.61         22.94        23.56 o                         
  -7   5  11         13.53         12.91        22.07 o                         
  -5   5  11         76.01         54.53        24.95 o                         
  -3   5  11        115.89        124.90        32.56 o                         
  -1   5  11         86.15        111.21        34.61 o                         
   1   5  11        107.61         94.73        31.90 o                         
   3   5  11          4.76        -15.85        31.23 o                         
   5   5  11         31.26         19.78        28.23 o                         
   7   5  11         36.98         36.20        29.89 o                         
   9   5  11          0.59        -29.76        27.42 o                         
  11   5  11         74.12         41.38        28.12 o                         
  13   5  11         12.69        -35.12        23.41 o                         
  15   5  11         10.90        -60.78        40.52 o                         
  17   5  11          0.26        -18.17        27.97 o                         
 -10   6  11         31.55         73.79        37.87 o                         
  -8   6  11          0.85        122.20        61.27 o                         
  -6   6  11        121.65         93.58        33.70 o                         
  -4   6  11        110.94         49.36        36.35 o                         
  -2   6  11         30.58         42.96        28.96 o                         
   0   6  11        128.20        101.89        38.09 o                         
   2   6  11         19.87         -9.01        32.83 o                         
   4   6  11         11.40        -54.83        36.55 o                         
   6   6  11          3.28        -33.62        33.99 o                         
   8   6  11          8.72        -23.69        26.42 o                         
  10   6  11          4.56        -26.40        26.00 o                         
 -22   0  12          2.22         -2.36        42.44 o                         
 -20   0  12         24.65         -5.66        28.73 o                         
 -18   0  12         17.80          8.35        33.76 o                         
 -16   0  12         16.23         15.58        34.71 o                         
 -14   0  12        109.48        147.52        50.57 o                         
 -12   0  12          0.14         -8.85        40.59 o                         
 -10   0  12         45.70         36.96        44.60 o                         
  -8   0  12        398.48        485.96        81.98 o                         
  -6   0  12         66.54         34.78        47.60 o                         
  -4   0  12        316.32        264.06        71.83 o                         
  -2   0  12       2514.45       2793.92       163.56 o                         
   0   0  12        972.39       1024.69        92.13 o                         
   2   0  12          0.14        -13.42        48.53 o                         
   4   0  12        538.40        545.52        65.06 o                         
   6   0  12        698.25        767.37        80.79 o                         
   8   0  12          9.32        -29.72        35.81 o                         
  10   0  12        421.81        391.99        67.48 o                         
  12   0  12        640.82        775.83       172.40 o                         
  14   0  12         20.14         31.15        53.46 o                         
  16   0  12        134.36        162.56        60.31 o                         
  18   0  12         11.54         39.25        36.80 o                         
  20   0  12         48.13        103.57        44.50 o                         
  22   0  12        275.55        248.71        60.80 o                         
 -23   1  12          6.80        -14.06        28.75 o                         
 -21   1  12          0.36        -14.04        24.52 o                         
 -19   1  12          0.11        -13.92        32.71 o                         
 -17   1  12          1.67        -16.82        22.80 o                         
 -15   1  12         33.79         15.59        30.25 o                         
 -13   1  12          0.25        -43.23        29.88 o                         
 -11   1  12         57.26         13.31        29.10 o                         
  -9   1  12         21.16        -41.36        27.58 o                         
  -7   1  12          0.24        -35.57        23.71 o                         
  -5   1  12          1.70        -36.37        29.69 o                         
  -3   1  12        231.24        173.52        31.75 o                         
  -1   1  12        339.14        245.09        35.81 o                         
   1   1  12         40.49         50.92        26.63 o                         
   3   1  12        286.25        293.53        32.30 o                         
   5   1  12        342.83        402.48        35.37 o                         
   7   1  12        189.66        183.08        30.54 o                         
   9   1  12         19.20          4.49        20.51 o                         
  11   1  12        184.08        168.49        33.29 o                         
  13   1  12         98.21         57.51        29.62 o                         
  15   1  12         10.87         -9.01        26.92 o                         
  17   1  12         86.37         82.66        33.60 o                         
  19   1  12          0.39          1.76        34.40 o                         
  21   1  12        175.57        165.39        40.55 o                         
 -22   2  12         42.84         33.46        31.16 o                         
 -20   2  12          0.32         18.51        28.36 o                         
 -18   2  12         16.14          5.61        32.71 o                         
 -16   2  12          8.82         47.70        26.39 o                         
 -14   2  12        124.00         89.50        31.49 o                         
 -12   2  12          0.85        -14.67        28.72 o                         
 -10   2  12         11.39         -7.28        24.14 o                         
  -8   2  12          7.66         20.97        24.13 o                         
  -6   2  12          0.58        -10.99        24.67 o                         
  -4   2  12        216.78        154.72        28.88 o                         
  -2   2  12        185.83        222.00        32.88 o                         
   0   2  12         20.51         28.13        27.39 o                         
   2   2  12        201.33        177.49        29.96 o                         
   4   2  12         95.58         75.65        26.35 o                         
   6   2  12         51.80         52.39        24.28 o                         
   8   2  12        163.99         85.08        29.27 o                         
  10   2  12          0.05        -27.10        27.66 o                         
  12   2  12         16.36        -18.87        25.09 o                         
  14   2  12         19.12          8.36        25.44 o                         
  16   2  12         86.23         22.24        29.38 o                         
  18   2  12         40.06          2.15        31.67 o                         
  20   2  12         68.59         79.86        35.10 o                         
 -19   3  12          6.99        -11.55        26.62 o                         
 -17   3  12         71.84         71.90        29.22 o                         
 -15   3  12        213.37        181.47        45.33 o                         
 -13   3  12          1.11         21.75        27.46 o                         
 -11   3  12        330.98        312.00        39.01 o                         
  -9   3  12         49.15        -17.28        23.63 o                         
  -7   3  12          0.00        -21.72        22.59 o                         
  -5   3  12         38.24          2.51        23.45 o                         
  -3   3  12         96.71         69.44        26.07 o                         
  -1   3  12          1.16          5.38        22.71 o                         
   1   3  12        100.01        139.44        34.07 o                         
   3   3  12          6.84         10.57        24.90 o                         
   5   3  12         20.29         19.44        25.02 o                         
   7   3  12          6.67         50.16        28.21 o                         
   9   3  12         54.13         71.22        30.21 o                         
  11   3  12         13.36          3.22        31.19 o                         
  13   3  12          2.62        -19.26        25.24 o                         
  15   3  12         71.39         35.08        32.25 o                         
  17   3  12         55.14         36.20        28.73 o                         
 -16   4  12         10.90         23.72        26.07 o                         
 -14   4  12          2.38        -24.34        39.86 o                         
 -12   4  12        188.76        157.22        37.15 o                         
 -10   4  12         86.18         84.83        51.66 o                         
  -8   4  12         52.94         13.44        36.44 o                         
  -6   4  12        101.50         95.42        37.82 o                         
  -4   4  12          0.08         14.40        27.06 o                         
  -2   4  12          2.01          3.60        29.79 o                         
   0   4  12         60.26         31.58        27.35 o                         
   2   4  12        581.54        635.35        47.35 o                         
   4   4  12         50.94         61.66        30.11 o                         
   6   4  12         35.53         63.13        31.84 o                         
   8   4  12         19.72         13.61        27.17 o                         
  10   4  12         42.27         21.42        27.12 o                         
  12   4  12        191.77        162.82        36.35 o                         
  14   4  12         18.36         26.32        30.90 o                         
 -11   5  12          1.65          2.94        29.74 o                         
  -9   5  12         11.14          0.71        48.01 o                         
  -7   5  12        303.41        272.49        55.06 o                         
  -5   5  12         76.14         80.80        46.83 o                         
  -3   5  12          2.35        -36.48        24.32 o                         
  -1   5  12         14.48         31.12        35.24 o                         
   1   5  12        110.74         88.69        36.88 o                         
   3   5  12         59.54         13.73        30.95 o                         
   5   5  12        149.85         83.11        58.68 o                         
   7   5  12         41.98         92.47        37.54 o                         
   9   5  12         18.56        -13.82        27.82 o                         
 -17   1  13         12.50         28.04        26.14 o                         
 -15   1  13        122.70        134.35        35.18 o                         
 -13   1  13          0.04        -44.75        29.83 o                         
 -11   1  13         46.34        -16.24        35.54 o                         
  -9   1  13         66.18         -3.68        34.44 o                         
  -7   1  13          4.98        -23.67        29.56 o                         
  -5   1  13         17.66        -24.23        27.61 o                         
  -3   1  13          9.77        -21.01        24.01 o                         
  -1   1  13         33.37         49.77        31.91 o                         
   1   1  13          0.15         14.35        30.30 o                         
   3   1  13        357.66        363.49        43.63 o                         
   5   1  13        166.83        143.19        36.49 o                         
   7   1  13         10.56          4.82        28.91 o                         
   9   1  13         14.19        -20.66        29.00 o                         
  11   1  13         90.26         73.06        31.07 o                         
  13   1  13         19.24        -30.84        27.96 o                         
  15   1  13         79.76         41.18        36.33 o                         
 -16   2  13         48.75         75.05        40.05 o                         
 -14   2  13         59.18         66.19        32.94 o                         
 -12   2  13          6.91          6.29        31.50 o                         
 -10   2  13         53.37         -3.29        27.78 o                         
  -8   2  13         46.41         41.31        31.89 o                         
  -6   2  13         45.95         10.79        34.02 o                         
  -4   2  13          5.25         10.04        35.10 o                         
  -2   2  13        166.79        118.15        37.69 o                         
   0   2  13         19.57         30.74        31.94 o                         
   2   2  13        124.08         91.92        36.59 o                         
   4   2  13        154.16        144.32        33.74 o                         
   6   2  13          3.05        -40.43        26.95 o                         
   8   2  13         65.56         45.19        31.28 o                         
  10   2  13         35.13          4.50        33.06 o                         
  12   2  13        156.59        111.73        35.63 o                         
  14   2  13          5.89        -45.79        30.52 o                         
 -13   3  13          4.36        -10.00        31.35 o                         
 -11   3  13          1.35        -43.16        28.77 o                         
  -9   3  13          2.77        -53.37        35.58 o                         
  -7   3  13          5.84         21.63        36.96 o                         
  -5   3  13          5.36         23.51        36.29 o                         
  -3   3  13         79.93         65.42        35.74 o                         
  -1   3  13        172.02        139.93        38.16 o                         
   1   3  13         46.93         38.33        26.47 o                         
   3   3  13          3.22         32.54        28.54 o                         
   5   3  13         21.81         17.91        26.22 o                         
   7   3  13        193.28        228.42        45.08 o                         
   9   3  13        104.03         80.46        30.36 o                         
  11   3  13          5.57         10.49        30.76 o                         
  -6   4  13         56.83         75.63        40.41 o                         
  -4   4  13        142.11        104.83        40.63 o                         
  -2   4  13          7.63        -49.26        32.84 o                         
   0   4  13          9.44         27.94        30.61 o                         
   2   4  13         62.76          4.63        28.54 o                         
   4   4  13         25.59         20.46        34.00 o                         
   6   4  13          9.86         14.24        34.07 o                         
  -8   0  14          0.11        -17.20        49.15 o                         
  -6   0  14         39.11         19.42        39.58 o                         
  -4   0  14         35.18         35.52        43.08 o                         
  -2   0  14         21.03         -0.89        38.54 o                         
   0   0  14         33.85         39.61        43.48 o                         
   2   0  14         12.43         42.02        50.53 o                         
   4   0  14          2.81        -20.31        42.23 o                         
   6   0  14         12.62         -9.13        47.89 o                         
   8   0  14        151.94        179.57        57.62 o                         
  -7   1  14         15.47        -25.16        36.04 o                         
  -5   1  14          7.40        -15.60        33.84 o                         
  -3   1  14          0.33        -43.26        28.84 o                         
  -1   1  14         25.29         20.09        33.53 o                         
   1   1  14         12.24         69.81        49.85 o                         
   3   1  14        128.48        105.33        51.52 o                         
   5   1  14         27.43         35.57        50.40 o                         
   7   1  14         28.02        -23.48        34.51 o                         
  -4   2  14         19.03         20.97        38.43 o                         
  -2   2  14         19.86         13.86        36.20 o                         
   0   2  14          0.07          1.01        37.15 o                         
   2   2  14         38.24          3.16        34.15 o                         
                                                                                
